# Supplementary material for: Discovery and structural mechanism of DNA endonucleases guided by RAGATH-18-derived RNAs
Source: Cell Res. 2024 Apr 4;34(5):370–85. doi: 10.1038/s41422-024-00952-1 (PMC11061315; doi:10.1038/s41422-024-00952-1)
Supplement: Supplementary file 10 — Supplementary information, Table S1 [file 41422_2024_952_MOESM10_ESM.xlsx]

## Sheet: S1a
Supplementary information, Table S1a: Sample source of unassembled metagenomic data.
Sample source	Sample num			Sample ID	Sample source
Human:Gut	236253			ERR566218	Host-associated:Animal
Human:Oral	8738			ERR566216	Host-associated:Animal
Human:Skin	4214			ERR566213	Host-associated:Animal
Marine	4168			ERR566217	Host-associated:Animal
Mammals	3161			ERR566214	Host-associated:Animal
Human:Bio_fluid	1838			ERR566212	Host-associated:Animal
Birds	1695			ERR566215	Host-associated:Animal
Human:Vaginal	1067			ERR2889261	Host-associated:Animal:Digestive system
Human:Ear	1001			ERR2889270	Host-associated:Animal:Digestive system
Plants	375			ERR2889253	Host-associated:Animal:Digestive system
Human:Lung	163			ERR2889271	Host-associated:Animal:Digestive system
Insecta	163			ERR2889267	Host-associated:Animal:Digestive system
Human:Esophagus	97			ERR2889252	Host-associated:Animal:Digestive system
Rat Gut	72			ERR2889268	Host-associated:Animal:Digestive system
Aquatic:Non-marine	68			ERR2889265	Host-associated:Animal:Digestive system
Arthropoda	58			ERR2889250	Host-associated:Animal:Digestive system
Fish	38			ERR2889264	Host-associated:Animal:Digestive system
Invertebrates	30			ERR2889249	Host-associated:Animal:Digestive system
Human:Bone	23			ERR2889256	Host-associated:Animal:Digestive system
Human:Sputum	22			ERR2889254	Host-associated:Animal:Digestive system
Human:Urethra	19			ERR2889259	Host-associated:Animal:Digestive system
Human:Vagina	15			ERR2889257	Host-associated:Animal:Digestive system
Human:Lymph nodes	12			ERR2889269	Host-associated:Animal:Digestive system
Porifera	7			ERR2889260	Host-associated:Animal:Digestive system
				ERR2889251	Host-associated:Animal:Digestive system
				ERR2863814	Animal:Digestive system:Fecal
				ERR2815297	Host-associated:Animal:Digestive system:Fecal
				ERR2815291	Host-associated:Animal:Digestive system:Fecal
				ERR2815341	Host-associated:Animal:Digestive system:Fecal
				ERR2815347	Host-associated:Animal:Digestive system:Fecal
				ERR2815294	Host-associated:Animal:Digestive system:Fecal
				ERR2815334	Host-associated:Animal:Digestive system:Fecal
				ERR2815305	Host-associated:Animal:Digestive system:Fecal
				ERR2815329	Host-associated:Animal:Digestive system:Fecal
				ERR2863828	Host-associated:Animal:Digestive system:Fecal
				ERR2815309	Host-associated:Animal:Digestive system:Fecal
				ERR2815332	Host-associated:Animal:Digestive system:Fecal
				ERR2863817	Host-associated:Animal:Digestive system:Fecal
				ERR2815300	Host-associated:Animal:Digestive system:Fecal
				ERR2815310	Host-associated:Animal:Digestive system:Fecal
				ERR2815339	Host-associated:Animal:Digestive system:Fecal
				ERR2863827	Host-associated:Animal:Digestive system:Fecal
				ERR2815303	Host-associated:Animal:Digestive system:Fecal
				ERR2863824	Host-associated:Animal:Digestive system:Fecal
				ERR2815346	Host-associated:Animal:Digestive system:Fecal
				ERR2815338	Host-associated:Animal:Digestive system:Fecal
				ERR2815348	Host-associated:Animal:Digestive system:Fecal
				ERR2863807	Host-associated:Animal:Digestive system:Fecal
				ERR2863825	Host-associated:Animal:Digestive system:Fecal
				ERR2863829	Host-associated:Animal:Digestive system:Fecal
				ERR2863822	Host-associated:Animal:Digestive system:Fecal
				ERR2815331	Host-associated:Animal:Digestive system:Fecal
				ERR2815301	Host-associated:Animal:Digestive system:Fecal
				ERR2863816	Host-associated:Animal:Digestive system:Fecal
				ERR2815304	Host-associated:Animal:Digestive system:Fecal
				ERR2863826	Host-associated:Animal:Digestive system:Fecal
				ERR2863819	Host-associated:Animal:Digestive system:Fecal
				ERR2863820	Host-associated:Animal:Digestive system:Fecal
				ERR2815299	Host-associated:Animal:Digestive system:Fecal
				ERR2815343	Host-associated:Animal:Digestive system:Fecal
				ERR2815306	Host-associated:Animal:Digestive system:Fecal
				ERR2815298	Host-associated:Animal:Digestive system:Fecal
				ERR2815292	Host-associated:Animal:Digestive system:Fecal
				ERR2815350	Host-associated:Animal:Digestive system:Fecal
				ERR2815330	Host-associated:Animal:Digestive system:Fecal
				ERR2815295	Host-associated:Animal:Digestive system:Fecal
				ERR2863813	Host-associated:Animal:Digestive system:Fecal
				ERR2863812	Host-associated:Animal:Digestive system:Fecal
				ERR2815296	Host-associated:Animal:Digestive system:Fecal
				ERR2815349	Host-associated:Animal:Digestive system:Fecal
				ERR2863808	Host-associated:Animal:Digestive system:Fecal
				ERR2863810	Host-associated:Animal:Digestive system:Fecal
				ERR2815337	Host-associated:Animal:Digestive system:Fecal
				ERR2815293	Host-associated:Animal:Digestive system:Fecal
				ERR2815345	Host-associated:Animal:Digestive system:Fecal
				ERR2815302	Host-associated:Animal:Digestive system:Fecal
				ERR2815342	Host-associated:Animal:Digestive system:Fecal
				ERR2863806	Host-associated:Animal:Digestive system:Fecal
				ERR2815290	Host-associated:Animal:Digestive system:Fecal
				ERR2815340	Host-associated:Animal:Digestive system:Fecal
				ERR2815336	Host-associated:Animal:Digestive system:Fecal
				ERR2815333	Host-associated:Animal:Digestive system:Fecal
				ERR2815351	Host-associated:Animal:Digestive system:Fecal
				ERR2815344	Host-associated:Animal:Digestive system:Fecal
				ERR2815308	Host-associated:Animal:Digestive system:Fecal
				ERR2815335	Host-associated:Animal:Digestive system:Fecal
				ERR2863821	Host-associated:Animal:Digestive system:Fecal
				ERR2815307	Host-associated:Animal:Digestive system:Fecal
				ERR2815328	Host-associated:Animal:Digestive system:Fecal
				ERR1770058	Environmental:Aquatic:Non-marine
				ERR1294727	Environmental:Aquatic:Non-marine
				ERR1743000	Environmental:Aquatic:Non-marine
				ERR1743001	Environmental:Aquatic:Non-marine
				SRR3341746	Environmental:Aquatic:Non-marine
				SRR3341747	Environmental:Aquatic:Non-marine
				ERR1742998	Environmental:Aquatic:Non-marine
				ERR1743002	Environmental:Aquatic:Non-marine
				ERR1739731	Environmental:Aquatic:Non-marine
				ERR3083899	Environmental:Aquatic:Non-marine
				SRR944625	Environmental:Aquatic:Non-marine
				ERR1739733	Environmental:Aquatic:Non-marine
				ERR1739732	Environmental:Aquatic:Non-marine
				ERR1742997	Environmental:Aquatic:Non-marine
				SRR3341855	Environmental:Aquatic:Non-marine
				ERR1742999	Environmental:Aquatic:Non-marine
				SRR979792	Environmental:Aquatic:Non-marine
				ERR2407577	Environmental:Aquatic:Non-marine
				ERR1924357	Environmental:Aquatic:Non-marine
				ERR2437276	Environmental:Aquatic:Non-marine
				ERR2437277	Environmental:Aquatic:Non-marine
				ERR1937966	Environmental:Aquatic:Non-marine
				ERR1878606	Environmental:Aquatic:Non-marine
				ERR1878617	Environmental:Aquatic:Non-marine
				ERR2407578	Environmental:Aquatic:Non-marine
				ERR2683614	Environmental:Aquatic:Non-marine
				SRR1043669	Environmental:Aquatic:Non-marine
				ERR2683622	Environmental:Aquatic:Non-marine
				ERR2683611	Environmental:Aquatic:Non-marine
				SRR1043601	Environmental:Aquatic:Non-marine
				ERR2683645	Environmental:Aquatic:Non-marine
				ERR2683627	Environmental:Aquatic:Non-marine
				ERR2683625	Environmental:Aquatic:Non-marine
				ERR2683606	Environmental:Aquatic:Non-marine
				ERR2683619	Environmental:Aquatic:Non-marine
				ERR2683608	Environmental:Aquatic:Non-marine
				ERR2683613	Environmental:Aquatic:Non-marine
				ERR2683610	Environmental:Aquatic:Non-marine
				ERR2683618	Environmental:Aquatic:Non-marine
				SRR1043606	Environmental:Aquatic:Non-marine
				ERR2683607	Environmental:Aquatic:Non-marine
				ERR2683633	Environmental:Aquatic:Non-marine
				ERR2683612	Environmental:Aquatic:Non-marine
				ERR2683631	Environmental:Aquatic:Non-marine
				ERR2683640	Environmental:Aquatic:Non-marine
				ERR2683626	Environmental:Aquatic:Non-marine
				ERR2683634	Environmental:Aquatic:Non-marine
				ERR2683609	Environmental:Aquatic:Non-marine
				SRR1043670	Environmental:Aquatic:Non-marine
				ERR2683629	Environmental:Aquatic:Non-marine
				ERR2683635	Environmental:Aquatic:Non-marine
				ERR2683639	Environmental:Aquatic:Non-marine
				ERR2683638	Environmental:Aquatic:Non-marine
				ERR2683643	Environmental:Aquatic:Non-marine
				ERR2683615	Environmental:Aquatic:Non-marine
				ERR2683617	Environmental:Aquatic:Non-marine
				ERR2683641	Environmental:Aquatic:Non-marine
				ERR2683605	Environmental:Aquatic:Non-marine
				ERR2683636	Environmental:Aquatic:Non-marine
				ERR2683624	Environmental:Aquatic:Non-marine
				ERR2683628	Environmental:Aquatic:Non-marine
				ERR2683642	Environmental:Aquatic:Non-marine
				ERR2683632	Environmental:Aquatic:Non-marine
				ERR2683621	Environmental:Aquatic:Non-marine
				ERR2683630	Environmental:Aquatic:Non-marine
				ERR2683637	Environmental:Aquatic:Non-marine
				ERR2683623	Environmental:Aquatic:Non-marine
				SRR1043668	Environmental:Aquatic:Non-marine
				SRR2163752	Arthropoda
				SRR2163744	Host-associated:Arthropoda
				SRR2163771	Host-associated:Arthropoda
				SRR2163743	Host-associated:Arthropoda
				SRR2163759	Host-associated:Arthropoda
				SRR2163767	Host-associated:Arthropoda
				SRR2163739	Host-associated:Arthropoda
				SRR2163747	Host-associated:Arthropoda
				SRR2163753	Host-associated:Arthropoda
				SRR2163757	Host-associated:Arthropoda
				SRR2163749	Host-associated:Arthropoda
				SRR2163760	Host-associated:Arthropoda
				SRR2163777	Host-associated:Arthropoda
				SRR2163774	Host-associated:Arthropoda
				SRR2163773	Host-associated:Arthropoda
				SRR2163764	Host-associated:Arthropoda
				SRR2163775	Host-associated:Arthropoda
				SRR2163748	Host-associated:Arthropoda
				SRR2163750	Host-associated:Arthropoda
				SRR2163762	Host-associated:Arthropoda
				SRR2163772	Host-associated:Arthropoda
				SRR2163754	Host-associated:Arthropoda
				SRR2163766	Host-associated:Arthropoda
				SRR2163738	Host-associated:Arthropoda
				SRR2163755	Host-associated:Arthropoda
				SRR2163756	Host-associated:Arthropoda
				SRR2163770	Host-associated:Arthropoda
				SRR2163740	Host-associated:Arthropoda
				SRR2163768	Host-associated:Arthropoda
				SRR2163763	Host-associated:Arthropoda
				SRR2163769	Host-associated:Arthropoda
				SRR2163765	Host-associated:Arthropoda
				SRR2163742	Host-associated:Arthropoda
				SRR2163761	Host-associated:Arthropoda
				SRR2163746	Host-associated:Arthropoda
				SRR2163745	Host-associated:Arthropoda
				SRR2163776	Host-associated:Arthropoda
				SRR2163758	Host-associated:Arthropoda
				SRR2163751	Host-associated:Arthropoda
				SRR2163741	Host-associated:Arthropoda
				ERR2560147	Host-associated:Arthropoda:Digestive system:Gut
				ERR421282	Host-associated:Arthropoda:Digestive system:Gut
				ERR2560142	Host-associated:Arthropoda:Digestive system:Gut
				ERR2560146	Host-associated:Arthropoda:Digestive system:Gut
				ERR2560141	Host-associated:Arthropoda:Digestive system:Gut
				ERR421285	Host-associated:Arthropoda:Digestive system:Gut
				ERR421281	Host-associated:Arthropoda:Digestive system:Gut
				ERR421283	Host-associated:Arthropoda:Digestive system:Gut
				ERR2560143	Host-associated:Arthropoda:Digestive system:Gut
				ERR2560144	Host-associated:Arthropoda:Digestive system:Gut
				ERR421279	Host-associated:Arthropoda:Digestive system:Gut
				ERR762516	Host-associated:Arthropoda:Digestive system:Gut
				ERR421284	Host-associated:Arthropoda:Digestive system:Gut
				ERR2560145	Host-associated:Arthropoda:Digestive system:Gut
				ERR2560148	Host-associated:Arthropoda:Digestive system:Gut
				ERR421286	Host-associated:Arthropoda:Digestive system:Gut
				ERR133679, ERR133680, ERR133681	Host-associated:Arthropoda:Respiratory system:Gills
				ERR421280	Arthropoda:Digestive system:Gut
				ERR2182138	Birds
				ERR1307070	Host-associated:Birds
				ERR1307051	Host-associated:Birds
				ERR1307058	Host-associated:Birds
				ERR1307068	Host-associated:Birds
				ERR1307057	Host-associated:Birds
				ERR1307075	Host-associated:Birds
				ERR1307065	Host-associated:Birds
				ERR2182135	Host-associated:Birds
				ERR2182133	Host-associated:Birds
				ERR1306540	Host-associated:Birds
				ERR2182132	Host-associated:Birds
				ERR2182137	Host-associated:Birds
				ERR2182136	Host-associated:Birds
				ERR1307059	Host-associated:Birds
				ERR2182417	Host-associated:Birds
				ERR1306548	Host-associated:Birds
				ERR1307054	Host-associated:Birds
				ERR1307076	Host-associated:Birds
				ERR1306536	Host-associated:Birds
				ERR1307071	Host-associated:Birds
				ERR1306542	Host-associated:Birds
				ERR1306545	Host-associated:Birds
				ERR1307066	Host-associated:Birds
				ERR1307060	Host-associated:Birds
				ERR2182418	Host-associated:Birds
				ERR1306544	Host-associated:Birds
				ERR1306547	Host-associated:Birds
				ERR1307061	Host-associated:Birds
				ERR1306539	Host-associated:Birds
				ERR1307052	Host-associated:Birds
				ERR1306543	Host-associated:Birds
				ERR1307077	Host-associated:Birds
				ERR1307062	Host-associated:Birds
				ERR1307069	Host-associated:Birds
				ERR1307055	Host-associated:Birds
				ERR1307056	Host-associated:Birds
				ERR2182416	Host-associated:Birds
				ERR2182130	Host-associated:Birds
				ERR1306538	Host-associated:Birds
				ERR1307074	Host-associated:Birds
				ERR1307064	Host-associated:Birds
				ERR1307072	Host-associated:Birds
				ERR2182131	Host-associated:Birds
				ERR1306546	Host-associated:Birds
				ERR1307073	Host-associated:Birds
				ERR1306549	Host-associated:Birds
				ERR1307063	Host-associated:Birds
				ERR1306541	Host-associated:Birds
				ERR2182419	Host-associated:Birds
				ERR1307053	Host-associated:Birds
				ERR1307067	Host-associated:Birds
				ERR2182134	Host-associated:Birds
				ERR2182420	Host-associated:Birds
				ERR1306537	Host-associated:Birds
				ERR2182139	Host-associated:Birds
				ERR1306535	Host-associated:Birds
				ERR2193656	Birds:gut
				ERR2193691	Birds:gut
				ERR2193779	Birds:gut
				ERR2193803	Birds:gut
				ERR2193806	Birds:gut
				ERR2193847	Birds:gut
				ERR2193849	Birds:gut
				ERR2193861	Birds:gut
				ERR2193865	Birds:gut
				ERR2193990	Birds:gut
				ERR2193995	Birds:gut
				ERR2194009	Birds:gut
				ERR2194015	Birds:gut
				ERR2194064	Birds:gut
				ERR2194091	Birds:gut
				ERR2194093	Birds:gut
				ERR2194095	Birds:gut
				ERR2194108	Birds:gut
				ERR2194222	Birds:gut
				ERR2194017	Host-associated:Birds:Digestive system:Ceca
				ERR2193650	Host-associated:Birds:Digestive system:Ceca
				ERR1956846	Host-associated:Birds:Digestive system:Ceca
				ERR1719983	Host-associated:Birds:Digestive system:Ceca
				ERR2193846	Host-associated:Birds:Digestive system:Ceca
				ERR1974361	Host-associated:Birds:Digestive system:Ceca
				ERR2193632	Host-associated:Birds:Digestive system:Ceca
				ERR2194218	Host-associated:Birds:Digestive system:Ceca
				ERR2194071	Host-associated:Birds:Digestive system:Ceca
				ERR2194101	Host-associated:Birds:Digestive system:Ceca
				ERR2194126	Host-associated:Birds:Digestive system:Ceca
				ERR2455377	Host-associated:Birds:Digestive system:Ceca
				ERR2193973	Host-associated:Birds:Digestive system:Ceca
				ERR2193818	Host-associated:Birds:Digestive system:Ceca
				ERR2193767	Host-associated:Birds:Digestive system:Ceca
				ERR2193614	Host-associated:Birds:Digestive system:Ceca
				ERR2193829	Host-associated:Birds:Digestive system:Ceca
				ERR2193673	Host-associated:Birds:Digestive system:Ceca
				ERR2193963	Host-associated:Birds:Digestive system:Ceca
				ERR2194026	Host-associated:Birds:Digestive system:Ceca
				ERR2193813	Host-associated:Birds:Digestive system:Ceca
				ERR2194044	Host-associated:Birds:Digestive system:Ceca
				ERR2194168	Host-associated:Birds:Digestive system:Ceca
				ERR2193879	Host-associated:Birds:Digestive system:Ceca
				ERR2193622	Host-associated:Birds:Digestive system:Ceca
				ERR2193892	Host-associated:Birds:Digestive system:Ceca
				ERR2193851	Host-associated:Birds:Digestive system:Ceca
				ERR2194062	Host-associated:Birds:Digestive system:Ceca
				ERR1974362	Host-associated:Birds:Digestive system:Ceca
				ERR2193873	Host-associated:Birds:Digestive system:Ceca
				ERR2193946	Host-associated:Birds:Digestive system:Ceca
				ERR2193842	Host-associated:Birds:Digestive system:Ceca
				ERR2194127	Host-associated:Birds:Digestive system:Ceca
				ERR2194048	Host-associated:Birds:Digestive system:Ceca
				ERR2193821	Host-associated:Birds:Digestive system:Ceca
				ERR2194103	Host-associated:Birds:Digestive system:Ceca
				ERR2193859	Host-associated:Birds:Digestive system:Ceca
				ERR2194151	Host-associated:Birds:Digestive system:Ceca
				ERR2193845	Host-associated:Birds:Digestive system:Ceca
				ERR2194074	Host-associated:Birds:Digestive system:Ceca
				ERR2193915	Host-associated:Birds:Digestive system:Ceca
				ERR2193858	Host-associated:Birds:Digestive system:Ceca
				ERR2193684	Host-associated:Birds:Digestive system:Ceca
				ERR2194200	Host-associated:Birds:Digestive system:Ceca
				ERR2193907	Host-associated:Birds:Digestive system:Ceca
				ERR2193970	Host-associated:Birds:Digestive system:Ceca
				ERR2193897	Host-associated:Birds:Digestive system:Ceca
				ERR2194063	Host-associated:Birds:Digestive system:Ceca
				ERR2194089	Host-associated:Birds:Digestive system:Ceca
				ERR2193882	Host-associated:Birds:Digestive system:Ceca
				ERR2193778	Host-associated:Birds:Digestive system:Ceca
				ERR2193968	Host-associated:Birds:Digestive system:Ceca
				ERR2194116	Host-associated:Birds:Digestive system:Ceca
				ERR2194039	Host-associated:Birds:Digestive system:Ceca
				ERR2193696	Host-associated:Birds:Digestive system:Ceca
				ERR2193964	Host-associated:Birds:Digestive system:Ceca
				ERR2505811	Host-associated:Birds:Digestive system:Ceca
				ERR2193575	Host-associated:Birds:Digestive system:Ceca
				ERR1731837	Host-associated:Birds:Digestive system:Ceca
				ERR2194184	Host-associated:Birds:Digestive system:Ceca
				ERR2193781	Host-associated:Birds:Digestive system:Ceca
				ERR2194125	Host-associated:Birds:Digestive system:Ceca
				ERR1736722	Host-associated:Birds:Digestive system:Ceca
				ERR2193621	Host-associated:Birds:Digestive system:Ceca
				ERR2194019	Host-associated:Birds:Digestive system:Ceca
				ERR2193659	Host-associated:Birds:Digestive system:Ceca
				ERR2194053	Host-associated:Birds:Digestive system:Ceca
				ERR2193596	Host-associated:Birds:Digestive system:Ceca
				ERR2193662	Host-associated:Birds:Digestive system:Ceca
				ERR2193647	Host-associated:Birds:Digestive system:Ceca
				ERR1725401	Host-associated:Birds:Digestive system:Ceca
				ERR2505804	Host-associated:Birds:Digestive system:Ceca
				ERR2193651	Host-associated:Birds:Digestive system:Ceca
				ERR2505739	Host-associated:Birds:Digestive system:Ceca
				ERR2193837	Host-associated:Birds:Digestive system:Ceca
				ERR2194070	Host-associated:Birds:Digestive system:Ceca
				ERR2193912	Host-associated:Birds:Digestive system:Ceca
				ERR1719712	Host-associated:Birds:Digestive system:Ceca
				ERR2193565	Host-associated:Birds:Digestive system:Ceca
				ERR2194130	Host-associated:Birds:Digestive system:Ceca
				ERR2194136	Host-associated:Birds:Digestive system:Ceca
				ERR2194141	Host-associated:Birds:Digestive system:Ceca
				ERR2193815	Host-associated:Birds:Digestive system:Ceca
				ERR2193904	Host-associated:Birds:Digestive system:Ceca
				ERR2193574	Host-associated:Birds:Digestive system:Ceca
				ERR2193573	Host-associated:Birds:Digestive system:Ceca
				ERR2193840	Host-associated:Birds:Digestive system:Ceca
				ERR2194210	Host-associated:Birds:Digestive system:Ceca
				ERR2193581	Host-associated:Birds:Digestive system:Ceca
				ERR2193854	Host-associated:Birds:Digestive system:Ceca
				ERR2193683	Host-associated:Birds:Digestive system:Ceca
				ERR2193553	Host-associated:Birds:Digestive system:Ceca
				ERR2193616	Host-associated:Birds:Digestive system:Ceca
				ERR2194159	Host-associated:Birds:Digestive system:Ceca
				ERR2193644	Host-associated:Birds:Digestive system:Ceca
				ERR1974343	Host-associated:Birds:Digestive system:Ceca
				ERR2455378	Host-associated:Birds:Digestive system:Ceca
				ERR2193802	Host-associated:Birds:Digestive system:Ceca
				ERR2193939	Host-associated:Birds:Digestive system:Ceca
				ERR1956903	Host-associated:Birds:Digestive system:Ceca
				ERR2505810	Host-associated:Birds:Digestive system:Ceca
				ERR2194172	Host-associated:Birds:Digestive system:Ceca
				ERR2193586	Host-associated:Birds:Digestive system:Ceca
				ERR2193886	Host-associated:Birds:Digestive system:Ceca
				ERR2193966	Host-associated:Birds:Digestive system:Ceca
				ERR2193834	Host-associated:Birds:Digestive system:Ceca
				ERR2193681	Host-associated:Birds:Digestive system:Ceca
				ERR2193889	Host-associated:Birds:Digestive system:Ceca
				ERR2193694	Host-associated:Birds:Digestive system:Ceca
				ERR2193948	Host-associated:Birds:Digestive system:Ceca
				ERR2194000	Host-associated:Birds:Digestive system:Ceca
				ERR2193556	Host-associated:Birds:Digestive system:Ceca
				ERR2194082	Host-associated:Birds:Digestive system:Ceca
				ERR2455389	Host-associated:Birds:Digestive system:Ceca
				ERR2194018	Host-associated:Birds:Digestive system:Ceca
				ERR2193617	Host-associated:Birds:Digestive system:Ceca
				ERR2194049	Host-associated:Birds:Digestive system:Ceca
				ERR2193848	Host-associated:Birds:Digestive system:Ceca
				ERR2193771	Host-associated:Birds:Digestive system:Ceca
				ERR2194223	Host-associated:Birds:Digestive system:Ceca
				ERR2194100	Host-associated:Birds:Digestive system:Ceca
				ERR1731832	Host-associated:Birds:Digestive system:Ceca
				ERR2193648	Host-associated:Birds:Digestive system:Ceca
				ERR1974347	Host-associated:Birds:Digestive system:Ceca
				ERR2193828	Host-associated:Birds:Digestive system:Ceca
				ERR2193871	Host-associated:Birds:Digestive system:Ceca
				ERR2193997	Host-associated:Birds:Digestive system:Ceca
				ERR2194034	Host-associated:Birds:Digestive system:Ceca
				ERR2193909	Host-associated:Birds:Digestive system:Ceca
				ERR2193791	Host-associated:Birds:Digestive system:Ceca
				ERR2193590	Host-associated:Birds:Digestive system:Ceca
				ERR2193624	Host-associated:Birds:Digestive system:Ceca
				ERR2193797	Host-associated:Birds:Digestive system:Ceca
				ERR2505803	Host-associated:Birds:Digestive system:Ceca
				ERR2193981	Host-associated:Birds:Digestive system:Ceca
				ERR2193891	Host-associated:Birds:Digestive system:Ceca
				ERR2193563	Host-associated:Birds:Digestive system:Ceca
				ERR2193943	Host-associated:Birds:Digestive system:Ceca
				ERR2194065	Host-associated:Birds:Digestive system:Ceca
				ERR1974364	Host-associated:Birds:Digestive system:Ceca
				ERR2193701	Host-associated:Birds:Digestive system:Ceca
				ERR2193991	Host-associated:Birds:Digestive system:Ceca
				ERR2193980	Host-associated:Birds:Digestive system:Ceca
				ERR2193967	Host-associated:Birds:Digestive system:Ceca
				ERR2194032	Host-associated:Birds:Digestive system:Ceca
				ERR1956811	Host-associated:Birds:Digestive system:Ceca
				ERR2194014	Host-associated:Birds:Digestive system:Ceca
				ERR2194160	Host-associated:Birds:Digestive system:Ceca
				ERR2193950	Host-associated:Birds:Digestive system:Ceca
				ERR1725311	Host-associated:Birds:Digestive system:Ceca
				ERR2193936	Host-associated:Birds:Digestive system:Ceca
				ERR2193975	Host-associated:Birds:Digestive system:Ceca
				ERR2193667	Host-associated:Birds:Digestive system:Ceca
				ERR2194149	Host-associated:Birds:Digestive system:Ceca
				ERR2194219	Host-associated:Birds:Digestive system:Ceca
				ERR2193894	Host-associated:Birds:Digestive system:Ceca
				ERR1956838	Host-associated:Birds:Digestive system:Ceca
				ERR2194131	Host-associated:Birds:Digestive system:Ceca
				ERR2194144	Host-associated:Birds:Digestive system:Ceca
				ERR2194212	Host-associated:Birds:Digestive system:Ceca
				ERR864210	Host-associated:Birds:Digestive system:Ceca
				ERR2193784	Host-associated:Birds:Digestive system:Ceca
				ERR2193914	Host-associated:Birds:Digestive system:Ceca
				ERR2193996	Host-associated:Birds:Digestive system:Ceca
				ERR2193976	Host-associated:Birds:Digestive system:Ceca
				ERR2194057	Host-associated:Birds:Digestive system:Ceca
				ERR2193887	Host-associated:Birds:Digestive system:Ceca
				ERR2505742	Host-associated:Birds:Digestive system:Ceca
				ERR2193572	Host-associated:Birds:Digestive system:Ceca
				ERR2193957	Host-associated:Birds:Digestive system:Ceca
				ERR2193666	Host-associated:Birds:Digestive system:Ceca
				ERR2194024	Host-associated:Birds:Digestive system:Ceca
				ERR2193826	Host-associated:Birds:Digestive system:Ceca
				ERR2193949	Host-associated:Birds:Digestive system:Ceca
				ERR2193831	Host-associated:Birds:Digestive system:Ceca
				ERR2194073	Host-associated:Birds:Digestive system:Ceca
				ERR1731835	Host-associated:Birds:Digestive system:Ceca
				ERR2193853	Host-associated:Birds:Digestive system:Ceca
				ERR1731831	Host-associated:Birds:Digestive system:Ceca
				ERR2193697	Host-associated:Birds:Digestive system:Ceca
				ERR2193855	Host-associated:Birds:Digestive system:Ceca
				ERR2193552	Host-associated:Birds:Digestive system:Ceca
				ERR2194022	Host-associated:Birds:Digestive system:Ceca
				ERR2193776	Host-associated:Birds:Digestive system:Ceca
				ERR2194137	Host-associated:Birds:Digestive system:Ceca
				ERR2194203	Host-associated:Birds:Digestive system:Ceca
				ERR2194114	Host-associated:Birds:Digestive system:Ceca
				ERR2194135	Host-associated:Birds:Digestive system:Ceca
				ERR2194067	Host-associated:Birds:Digestive system:Ceca
				ERR2194178	Host-associated:Birds:Digestive system:Ceca
				ERR2194003	Host-associated:Birds:Digestive system:Ceca
				ERR2194147	Host-associated:Birds:Digestive system:Ceca
				ERR2194185	Host-associated:Birds:Digestive system:Ceca
				ERR2193820	Host-associated:Birds:Digestive system:Ceca
				ERR2455385	Host-associated:Birds:Digestive system:Ceca
				ERR2193601	Host-associated:Birds:Digestive system:Ceca
				ERR2193562	Host-associated:Birds:Digestive system:Ceca
				ERR2194031	Host-associated:Birds:Digestive system:Ceca
				ERR2193974	Host-associated:Birds:Digestive system:Ceca
				ERR2193844	Host-associated:Birds:Digestive system:Ceca
				ERR2193583	Host-associated:Birds:Digestive system:Ceca
				ERR2194232	Host-associated:Birds:Digestive system:Ceca
				ERR1736740	Host-associated:Birds:Digestive system:Ceca
				ERR2194139	Host-associated:Birds:Digestive system:Ceca
				ERR2194002	Host-associated:Birds:Digestive system:Ceca
				ERR2193999	Host-associated:Birds:Digestive system:Ceca
				ERR2194227	Host-associated:Birds:Digestive system:Ceca
				ERR2193613	Host-associated:Birds:Digestive system:Ceca
				ERR2194094	Host-associated:Birds:Digestive system:Ceca
				ERR2194128	Host-associated:Birds:Digestive system:Ceca
				ERR2193793	Host-associated:Birds:Digestive system:Ceca
				ERR2193978	Host-associated:Birds:Digestive system:Ceca
				ERR2194051	Host-associated:Birds:Digestive system:Ceca
				ERR2193642	Host-associated:Birds:Digestive system:Ceca
				ERR2194041	Host-associated:Birds:Digestive system:Ceca
				ERR2194179	Host-associated:Birds:Digestive system:Ceca
				ERR2193913	Host-associated:Birds:Digestive system:Ceca
				ERR2194055	Host-associated:Birds:Digestive system:Ceca
				ERR1736745	Host-associated:Birds:Digestive system:Ceca
				ERR2194198	Host-associated:Birds:Digestive system:Ceca
				ERR1974365	Host-associated:Birds:Digestive system:Ceca
				ERR1736723	Host-associated:Birds:Digestive system:Ceca
				ERR2194068	Host-associated:Birds:Digestive system:Ceca
				ERR2194146	Host-associated:Birds:Digestive system:Ceca
				ERR2194052	Host-associated:Birds:Digestive system:Ceca
				ERR2193652	Host-associated:Birds:Digestive system:Ceca
				ERR2194110	Host-associated:Birds:Digestive system:Ceca
				ERR2193809	Host-associated:Birds:Digestive system:Ceca
				ERR2193634	Host-associated:Birds:Digestive system:Ceca
				ERR2194217	Host-associated:Birds:Digestive system:Ceca
				ERR1956852	Host-associated:Birds:Digestive system:Ceca
				ERR2194043	Host-associated:Birds:Digestive system:Ceca
				ERR1974349	Host-associated:Birds:Digestive system:Ceca
				ERR2194197	Host-associated:Birds:Digestive system:Ceca
				ERR2194161	Host-associated:Birds:Digestive system:Ceca
				ERR2194226	Host-associated:Birds:Digestive system:Ceca
				ERR2194183	Host-associated:Birds:Digestive system:Ceca
				ERR2193674	Host-associated:Birds:Digestive system:Ceca
				ERR2193645	Host-associated:Birds:Digestive system:Ceca
				ERR2193618	Host-associated:Birds:Digestive system:Ceca
				ERR2193631	Host-associated:Birds:Digestive system:Ceca
				ERR2193554	Host-associated:Birds:Digestive system:Ceca
				ERR2193835	Host-associated:Birds:Digestive system:Ceca
				ERR2194020	Host-associated:Birds:Digestive system:Ceca
				ERR1731834	Host-associated:Birds:Digestive system:Ceca
				ERR2193578	Host-associated:Birds:Digestive system:Ceca
				ERR2193905	Host-associated:Birds:Digestive system:Ceca
				ERR2194120	Host-associated:Birds:Digestive system:Ceca
				ERR1731826	Host-associated:Birds:Digestive system:Ceca
				ERR2193977	Host-associated:Birds:Digestive system:Ceca
				ERR2194059	Host-associated:Birds:Digestive system:Ceca
				ERR2193971	Host-associated:Birds:Digestive system:Ceca
				ERR2193893	Host-associated:Birds:Digestive system:Ceca
				ERR2194113	Host-associated:Birds:Digestive system:Ceca
				ERR2193947	Host-associated:Birds:Digestive system:Ceca
				ERR2505813	Host-associated:Birds:Digestive system:Ceca
				ERR2193972	Host-associated:Birds:Digestive system:Ceca
				ERR2193641	Host-associated:Birds:Digestive system:Ceca
				ERR2194154	Host-associated:Birds:Digestive system:Ceca
				ERR2193986	Host-associated:Birds:Digestive system:Ceca
				ERR2193810	Host-associated:Birds:Digestive system:Ceca
				ERR2194181	Host-associated:Birds:Digestive system:Ceca
				ERR2193689	Host-associated:Birds:Digestive system:Ceca
				ERR2194214	Host-associated:Birds:Digestive system:Ceca
				ERR2193998	Host-associated:Birds:Digestive system:Ceca
				ERR864208	Host-associated:Birds:Digestive system:Ceca
				ERR2505816	Host-associated:Birds:Digestive system:Ceca
				ERR1719982	Host-associated:Birds:Digestive system:Ceca
				ERR2193566	Host-associated:Birds:Digestive system:Ceca
				ERR2194132	Host-associated:Birds:Digestive system:Ceca
				ERR2194196	Host-associated:Birds:Digestive system:Ceca
				ERR1956823	Host-associated:Birds:Digestive system:Ceca
				ERR2193867	Host-associated:Birds:Digestive system:Ceca
				ERR2194121	Host-associated:Birds:Digestive system:Ceca
				ERR2193675	Host-associated:Birds:Digestive system:Ceca
				ERR2193599	Host-associated:Birds:Digestive system:Ceca
				ERR1974345	Host-associated:Birds:Digestive system:Ceca
				ERR1736742	Host-associated:Birds:Digestive system:Ceca
				ERR864206	Host-associated:Birds:Digestive system:Ceca
				ERR2193608	Host-associated:Birds:Digestive system:Ceca
				ERR2193843	Host-associated:Birds:Digestive system:Ceca
				ERR2194129	Host-associated:Birds:Digestive system:Ceca
				ERR2193888	Host-associated:Birds:Digestive system:Ceca
				ERR1736746	Host-associated:Birds:Digestive system:Ceca
				ERR2194191	Host-associated:Birds:Digestive system:Ceca
				ERR2193787	Host-associated:Birds:Digestive system:Ceca
				ERR2194202	Host-associated:Birds:Digestive system:Ceca
				ERR1736744	Host-associated:Birds:Digestive system:Ceca
				ERR2193610	Host-associated:Birds:Digestive system:Ceca
				ERR2194086	Host-associated:Birds:Digestive system:Ceca
				ERR2193805	Host-associated:Birds:Digestive system:Ceca
				ERR2193878	Host-associated:Birds:Digestive system:Ceca
				ERR2505740	Host-associated:Birds:Digestive system:Ceca
				ERR2194076	Host-associated:Birds:Digestive system:Ceca
				ERR2193576	Host-associated:Birds:Digestive system:Ceca
				ERR1719932	Host-associated:Birds:Digestive system:Ceca
				ERR2193982	Host-associated:Birds:Digestive system:Ceca
				ERR1731830	Host-associated:Birds:Digestive system:Ceca
				ERR2505808	Host-associated:Birds:Digestive system:Ceca
				ERR2193682	Host-associated:Birds:Digestive system:Ceca
				ERR2193780	Host-associated:Birds:Digestive system:Ceca
				ERR2455383	Host-associated:Birds:Digestive system:Ceca
				ERR2194079	Host-associated:Birds:Digestive system:Ceca
				ERR2193568	Host-associated:Birds:Digestive system:Ceca
				ERR1974339	Host-associated:Birds:Digestive system:Ceca
				ERR2193671	Host-associated:Birds:Digestive system:Ceca
				ERR2194215	Host-associated:Birds:Digestive system:Ceca
				ERR2194138	Host-associated:Birds:Digestive system:Ceca
				ERR1731829	Host-associated:Birds:Digestive system:Ceca
				ERR2193585	Host-associated:Birds:Digestive system:Ceca
				ERR2193941	Host-associated:Birds:Digestive system:Ceca
				ERR1736738	Host-associated:Birds:Digestive system:Ceca
				ERR2194025	Host-associated:Birds:Digestive system:Ceca
				ERR2193605	Host-associated:Birds:Digestive system:Ceca
				ERR2194105	Host-associated:Birds:Digestive system:Ceca
				ERR2194115	Host-associated:Birds:Digestive system:Ceca
				ERR2194180	Host-associated:Birds:Digestive system:Ceca
				ERR2193635	Host-associated:Birds:Digestive system:Ceca
				ERR1719985	Host-associated:Birds:Digestive system:Ceca
				ERR2193825	Host-associated:Birds:Digestive system:Ceca
				ERR2194037	Host-associated:Birds:Digestive system:Ceca
				ERR2193877	Host-associated:Birds:Digestive system:Ceca
				ERR2193685	Host-associated:Birds:Digestive system:Ceca
				ERR2193872	Host-associated:Birds:Digestive system:Ceca
				ERR2193962	Host-associated:Birds:Digestive system:Ceca
				ERR2193860	Host-associated:Birds:Digestive system:Ceca
				ERR2194150	Host-associated:Birds:Digestive system:Ceca
				ERR2193875	Host-associated:Birds:Digestive system:Ceca
				ERR2193775	Host-associated:Birds:Digestive system:Ceca
				ERR1974358	Host-associated:Birds:Digestive system:Ceca
				ERR2194229	Host-associated:Birds:Digestive system:Ceca
				ERR2193639	Host-associated:Birds:Digestive system:Ceca
				ERR1725402	Host-associated:Birds:Digestive system:Ceca
				ERR864207	Host-associated:Birds:Digestive system:Ceca
				ERR2194164	Host-associated:Birds:Digestive system:Ceca
				ERR2193954	Host-associated:Birds:Digestive system:Ceca
				ERR2194042	Host-associated:Birds:Digestive system:Ceca
				ERR2194194	Host-associated:Birds:Digestive system:Ceca
				ERR2193864	Host-associated:Birds:Digestive system:Ceca
				ERR2194102	Host-associated:Birds:Digestive system:Ceca
				ERR2194176	Host-associated:Birds:Digestive system:Ceca
				ERR2193660	Host-associated:Birds:Digestive system:Ceca
				ERR2194030	Host-associated:Birds:Digestive system:Ceca
				ERR2194112	Host-associated:Birds:Digestive system:Ceca
				ERR2193567	Host-associated:Birds:Digestive system:Ceca
				ERR2194027	Host-associated:Birds:Digestive system:Ceca
				ERR2193591	Host-associated:Birds:Digestive system:Ceca
				ERR1719984	Host-associated:Birds:Digestive system:Ceca
				ERR2194004	Host-associated:Birds:Digestive system:Ceca
				ERR2193958	Host-associated:Birds:Digestive system:Ceca
				ERR2194171	Host-associated:Birds:Digestive system:Ceca
				ERR2193640	Host-associated:Birds:Digestive system:Ceca
				ERR2193774	Host-associated:Birds:Digestive system:Ceca
				ERR2193935	Host-associated:Birds:Digestive system:Ceca
				ERR2194088	Host-associated:Birds:Digestive system:Ceca
				ERR2193788	Host-associated:Birds:Digestive system:Ceca
				ERR2193692	Host-associated:Birds:Digestive system:Ceca
				ERR2194085	Host-associated:Birds:Digestive system:Ceca
				ERR2193782	Host-associated:Birds:Digestive system:Ceca
				ERR1736724	Host-associated:Birds:Digestive system:Ceca
				ERR2193603	Host-associated:Birds:Digestive system:Ceca
				ERR2193870	Host-associated:Birds:Digestive system:Ceca
				ERR2194221	Host-associated:Birds:Digestive system:Ceca
				ERR2193569	Host-associated:Birds:Digestive system:Ceca
				ERR855785	Host-associated:Birds:Digestive system:Ceca
				ERR2193679	Host-associated:Birds:Digestive system:Ceca
				ERR2194092	Host-associated:Birds:Digestive system:Ceca
				ERR1731836	Host-associated:Birds:Digestive system:Ceca
				ERR2193856	Host-associated:Birds:Digestive system:Ceca
				ERR2193903	Host-associated:Birds:Digestive system:Ceca
				ERR2194152	Host-associated:Birds:Digestive system:Ceca
				ERR2193607	Host-associated:Birds:Digestive system:Ceca
				ERR2193577	Host-associated:Birds:Digestive system:Ceca
				ERR2194189	Host-associated:Birds:Digestive system:Ceca
				ERR2193625	Host-associated:Birds:Digestive system:Ceca
				ERR2193680	Host-associated:Birds:Digestive system:Ceca
				ERR2193663	Host-associated:Birds:Digestive system:Ceca
				ERR1731833	Host-associated:Birds:Digestive system:Ceca
				ERR2193819	Host-associated:Birds:Digestive system:Ceca
				ERR2193630	Host-associated:Birds:Digestive system:Ceca
				ERR2193786	Host-associated:Birds:Digestive system:Ceca
				ERR2194056	Host-associated:Birds:Digestive system:Ceca
				ERR2193796	Host-associated:Birds:Digestive system:Ceca
				ERR1956882	Host-associated:Birds:Digestive system:Ceca
				ERR2193561	Host-associated:Birds:Digestive system:Ceca
				ERR2193979	Host-associated:Birds:Digestive system:Ceca
				ERR1974359	Host-associated:Birds:Digestive system:Ceca
				ERR2194084	Host-associated:Birds:Digestive system:Ceca
				ERR2505800	Host-associated:Birds:Digestive system:Ceca
				ERR2193690	Host-associated:Birds:Digestive system:Ceca
				ERR2193899	Host-associated:Birds:Digestive system:Ceca
				ERR1974360	Host-associated:Birds:Digestive system:Ceca
				ERR2193564	Host-associated:Birds:Digestive system:Ceca
				ERR2193633	Host-associated:Birds:Digestive system:Ceca
				ERR2455401	Host-associated:Birds:Digestive system:Ceca
				ERR2193801	Host-associated:Birds:Digestive system:Ceca
				ERR2193570	Host-associated:Birds:Digestive system:Ceca
				ERR2194158	Host-associated:Birds:Digestive system:Ceca
				ERR1736747	Host-associated:Birds:Digestive system:Ceca
				ERR2455407	Host-associated:Birds:Digestive system:Ceca
				ERR1974342	Host-associated:Birds:Digestive system:Ceca
				ERR2194012	Host-associated:Birds:Digestive system:Ceca
				ERR2193785	Host-associated:Birds:Digestive system:Ceca
				ERR2193695	Host-associated:Birds:Digestive system:Ceca
				ERR2193626	Host-associated:Birds:Digestive system:Ceca
				ERR2193836	Host-associated:Birds:Digestive system:Ceca
				ERR2194162	Host-associated:Birds:Digestive system:Ceca
				ERR2193985	Host-associated:Birds:Digestive system:Ceca
				ERR2193885	Host-associated:Birds:Digestive system:Ceca
				ERR2194107	Host-associated:Birds:Digestive system:Ceca
				ERR2193808	Host-associated:Birds:Digestive system:Ceca
				ERR2193604	Host-associated:Birds:Digestive system:Ceca
				ERR1736725	Host-associated:Birds:Digestive system:Ceca
				ERR2194167	Host-associated:Birds:Digestive system:Ceca
				ERR1956807	Host-associated:Birds:Digestive system:Ceca
				ERR2193937	Host-associated:Birds:Digestive system:Ceca
				ERR1736743	Host-associated:Birds:Digestive system:Ceca
				ERR2193869	Host-associated:Birds:Digestive system:Ceca
				ERR2194099	Host-associated:Birds:Digestive system:Ceca
				ERR2193955	Host-associated:Birds:Digestive system:Ceca
				ERR2194011	Host-associated:Birds:Digestive system:Ceca
				ERR2194090	Host-associated:Birds:Digestive system:Ceca
				ERR2193657	Host-associated:Birds:Digestive system:Ceca
				ERR2194228	Host-associated:Birds:Digestive system:Ceca
				ERR2194169	Host-associated:Birds:Digestive system:Ceca
				ERR2193700	Host-associated:Birds:Digestive system:Ceca
				ERR2193636	Host-associated:Birds:Digestive system:Ceca
				ERR2194054	Host-associated:Birds:Digestive system:Ceca
				ERR2194109	Host-associated:Birds:Digestive system:Ceca
				ERR2193942	Host-associated:Birds:Digestive system:Ceca
				ERR2193876	Host-associated:Birds:Digestive system:Ceca
				ERR1956833	Host-associated:Birds:Digestive system:Ceca
				ERR2193629	Host-associated:Birds:Digestive system:Ceca
				ERR2193661	Host-associated:Birds:Digestive system:Ceca
				ERR2193895	Host-associated:Birds:Digestive system:Ceca
				ERR2193901	Host-associated:Birds:Digestive system:Ceca
				ERR2193665	Host-associated:Birds:Digestive system:Ceca
				ERR2505809	Host-associated:Birds:Digestive system:Ceca
				ERR2194208	Host-associated:Birds:Digestive system:Ceca
				ERR2194122	Host-associated:Birds:Digestive system:Ceca
				ERR2194155	Host-associated:Birds:Digestive system:Ceca
				ERR2193992	Host-associated:Birds:Digestive system:Ceca
				ERR2194153	Host-associated:Birds:Digestive system:Ceca
				ERR2194098	Host-associated:Birds:Digestive system:Ceca
				ERR2193658	Host-associated:Birds:Digestive system:Ceca
				ERR2193770	Host-associated:Birds:Digestive system:Ceca
				ERR2193833	Host-associated:Birds:Digestive system:Ceca
				ERR2505815	Host-associated:Birds:Digestive system:Ceca
				ERR2194140	Host-associated:Birds:Digestive system:Ceca
				ERR2194069	Host-associated:Birds:Digestive system:Ceca
				ERR2194008	Host-associated:Birds:Digestive system:Ceca
				ERR2193952	Host-associated:Birds:Digestive system:Ceca
				ERR2194029	Host-associated:Birds:Digestive system:Ceca
				ERR2193812	Host-associated:Birds:Digestive system:Ceca
				ERR2455381	Host-associated:Birds:Digestive system:Ceca
				ERR2193993	Host-associated:Birds:Digestive system:Ceca
				ERR2193571	Host-associated:Birds:Digestive system:Ceca
				ERR2194045	Host-associated:Birds:Digestive system:Ceca
				ERR2194060	Host-associated:Birds:Digestive system:Ceca
				ERR2193600	Host-associated:Birds:Digestive system:Ceca
				ERR2193559	Host-associated:Birds:Digestive system:Ceca
				ERR2193989	Host-associated:Birds:Digestive system:Ceca
				ERR2194157	Host-associated:Birds:Digestive system:Ceca
				ERR2193558	Host-associated:Birds:Digestive system:Ceca
				ERR2193773	Host-associated:Birds:Digestive system:Ceca
				ERR2194224	Host-associated:Birds:Digestive system:Ceca
				ERR2193594	Host-associated:Birds:Digestive system:Ceca
				ERR2194225	Host-associated:Birds:Digestive system:Ceca
				ERR855789	Host-associated:Birds:Digestive system:Ceca
				ERR2194204	Host-associated:Birds:Digestive system:Ceca
				ERR2193795	Host-associated:Birds:Digestive system:Ceca
				ERR2194050	Host-associated:Birds:Digestive system:Ceca
				ERR1725400	Host-associated:Birds:Digestive system:Ceca
				ERR2193602	Host-associated:Birds:Digestive system:Ceca
				ERR2193609	Host-associated:Birds:Digestive system:Ceca
				ERR2193800	Host-associated:Birds:Digestive system:Ceca
				ERR2194123	Host-associated:Birds:Digestive system:Ceca
				ERR2193910	Host-associated:Birds:Digestive system:Ceca
				ERR2194165	Host-associated:Birds:Digestive system:Ceca
				ERR2193830	Host-associated:Birds:Digestive system:Ceca
				ERR2193698	Host-associated:Birds:Digestive system:Ceca
				ERR2194013	Host-associated:Birds:Digestive system:Ceca
				ERR855569	Host-associated:Birds:Digestive system:Ceca
				ERR2193908	Host-associated:Birds:Digestive system:Ceca
				ERR2193945	Host-associated:Birds:Digestive system:Ceca
				ERR2193832	Host-associated:Birds:Digestive system:Ceca
				ERR2194192	Host-associated:Birds:Digestive system:Ceca
				ERR2194106	Host-associated:Birds:Digestive system:Ceca
				ERR2194143	Host-associated:Birds:Digestive system:Ceca
				ERR2193789	Host-associated:Birds:Digestive system:Ceca
				ERR2194047	Host-associated:Birds:Digestive system:Ceca
				ERR2193804	Host-associated:Birds:Digestive system:Ceca
				ERR2193672	Host-associated:Birds:Digestive system:Ceca
				ERR2194207	Host-associated:Birds:Digestive system:Ceca
				ERR2193643	Host-associated:Birds:Digestive system:Ceca
				ERR2194216	Host-associated:Birds:Digestive system:Ceca
				ERR2194209	Host-associated:Birds:Digestive system:Ceca
				ERR2194040	Host-associated:Birds:Digestive system:Ceca
				ERR2193646	Host-associated:Birds:Digestive system:Ceca
				ERR2505806	Host-associated:Birds:Digestive system:Ceca
				ERR2193940	Host-associated:Birds:Digestive system:Ceca
				ERR1956858	Host-associated:Birds:Digestive system:Ceca
				ERR2193868	Host-associated:Birds:Digestive system:Ceca
				ERR2193638	Host-associated:Birds:Digestive system:Ceca
				ERR2194066	Host-associated:Birds:Digestive system:Ceca
				ERR2193951	Host-associated:Birds:Digestive system:Ceca
				ERR2193881	Host-associated:Birds:Digestive system:Ceca
				ERR2193792	Host-associated:Birds:Digestive system:Ceca
				ERR1974363	Host-associated:Birds:Digestive system:Ceca
				ERR2193612	Host-associated:Birds:Digestive system:Ceca
				ERR2194156	Host-associated:Birds:Digestive system:Ceca
				ERR2194061	Host-associated:Birds:Digestive system:Ceca
				ERR2193677	Host-associated:Birds:Digestive system:Ceca
				ERR2193769	Host-associated:Birds:Digestive system:Ceca
				ERR2194230	Host-associated:Birds:Digestive system:Ceca
				ERR2194170	Host-associated:Birds:Digestive system:Ceca
				ERR2194075	Host-associated:Birds:Digestive system:Ceca
				ERR2194104	Host-associated:Birds:Digestive system:Ceca
				ERR2193597	Host-associated:Birds:Digestive system:Ceca
				ERR1956802	Host-associated:Birds:Digestive system:Ceca
				ERR1731827	Host-associated:Birds:Digestive system:Ceca
				ERR2193863	Host-associated:Birds:Digestive system:Ceca
				ERR2193772	Host-associated:Birds:Digestive system:Ceca
				ERR2193988	Host-associated:Birds:Digestive system:Ceca
				ERR2193822	Host-associated:Birds:Digestive system:Ceca
				ERR2193588	Host-associated:Birds:Digestive system:Ceca
				ERR2194166	Host-associated:Birds:Digestive system:Ceca
				ERR2455387	Host-associated:Birds:Digestive system:Ceca
				ERR2194033	Host-associated:Birds:Digestive system:Ceca
				ERR2193606	Host-associated:Birds:Digestive system:Ceca
				ERR2193874	Host-associated:Birds:Digestive system:Ceca
				ERR2194007	Host-associated:Birds:Digestive system:Ceca
				ERR2193902	Host-associated:Birds:Digestive system:Ceca
				ERR2193580	Host-associated:Birds:Digestive system:Ceca
				ERR2193668	Host-associated:Birds:Digestive system:Ceca
				ERR2194016	Host-associated:Birds:Digestive system:Ceca
				ERR2194119	Host-associated:Birds:Digestive system:Ceca
				ERR2194182	Host-associated:Birds:Digestive system:Ceca
				ERR2193584	Host-associated:Birds:Digestive system:Ceca
				ERR2193884	Host-associated:Birds:Digestive system:Ceca
				ERR2193611	Host-associated:Birds:Digestive system:Ceca
				ERR2193880	Host-associated:Birds:Digestive system:Ceca
				ERR2194231	Host-associated:Birds:Digestive system:Ceca
				ERR2505807	Host-associated:Birds:Digestive system:Ceca
				ERR2193807	Host-associated:Birds:Digestive system:Ceca
				ERR2193664	Host-associated:Birds:Digestive system:Ceca
				ERR2193883	Host-associated:Birds:Digestive system:Ceca
				ERR2193669	Host-associated:Birds:Digestive system:Ceca
				ERR2194021	Host-associated:Birds:Digestive system:Ceca
				ERR2193560	Host-associated:Birds:Digestive system:Ceca
				ERR2194201	Host-associated:Birds:Digestive system:Ceca
				ERR2194005	Host-associated:Birds:Digestive system:Ceca
				ERR2193799	Host-associated:Birds:Digestive system:Ceca
				ERR2505745	Host-associated:Birds:Digestive system:Ceca
				ERR2193900	Host-associated:Birds:Digestive system:Ceca
				ERR2193817	Host-associated:Birds:Digestive system:Ceca
				ERR2193592	Host-associated:Birds:Digestive system:Ceca
				ERR2505746	Host-associated:Birds:Digestive system:Ceca
				ERR2193838	Host-associated:Birds:Digestive system:Ceca
				ERR2193911	Host-associated:Birds:Digestive system:Ceca
				ERR2193777	Host-associated:Birds:Digestive system:Ceca
				ERR2505814	Host-associated:Birds:Digestive system:Ceca
				ERR2194163	Host-associated:Birds:Digestive system:Ceca
				ERR1974344	Host-associated:Birds:Digestive system:Ceca
				ERR2193790	Host-associated:Birds:Digestive system:Ceca
				ERR2193783	Host-associated:Birds:Digestive system:Ceca
				ERR1956815	Host-associated:Birds:Digestive system:Ceca
				ERR2193654	Host-associated:Birds:Digestive system:Ceca
				ERR2194220	Host-associated:Birds:Digestive system:Ceca
				ERR2194142	Host-associated:Birds:Digestive system:Ceca
				ERR1956796	Host-associated:Birds:Digestive system:Ceca
				ERR2193593	Host-associated:Birds:Digestive system:Ceca
				ERR2193866	Host-associated:Birds:Digestive system:Ceca
				ERR2194087	Host-associated:Birds:Digestive system:Ceca
				ERR864209	Host-associated:Birds:Digestive system:Ceca
				ERR2194038	Host-associated:Birds:Digestive system:Ceca
				ERR2193699	Host-associated:Birds:Digestive system:Ceca
				ERR2193823	Host-associated:Birds:Digestive system:Ceca
				ERR2194193	Host-associated:Birds:Digestive system:Ceca
				ERR2455400	Host-associated:Birds:Digestive system:Ceca
				ERR2193582	Host-associated:Birds:Digestive system:Ceca
				ERR2194077	Host-associated:Birds:Digestive system:Ceca
				ERR2194078	Host-associated:Birds:Digestive system:Ceca
				ERR2193857	Host-associated:Birds:Digestive system:Ceca
				ERR2194118	Host-associated:Birds:Digestive system:Ceca
				ERR2193670	Host-associated:Birds:Digestive system:Ceca
				ERR2193687	Host-associated:Birds:Digestive system:Ceca
				ERR2193637	Host-associated:Birds:Digestive system:Ceca
				ERR2193852	Host-associated:Birds:Digestive system:Ceca
				ERR2505812	Host-associated:Birds:Digestive system:Ceca
				ERR2193678	Host-associated:Birds:Digestive system:Ceca
				ERR2193906	Host-associated:Birds:Digestive system:Ceca
				ERR2194187	Host-associated:Birds:Digestive system:Ceca
				ERR2194010	Host-associated:Birds:Digestive system:Ceca
				ERR2193944	Host-associated:Birds:Digestive system:Ceca
				ERR2194173	Host-associated:Birds:Digestive system:Ceca
				ERR2193916	Host-associated:Birds:Digestive system:Ceca
				ERR2194001	Host-associated:Birds:Digestive system:Ceca
				ERR2193862	Host-associated:Birds:Digestive system:Ceca
				ERR2194023	Host-associated:Birds:Digestive system:Ceca
				ERR2193987	Host-associated:Birds:Digestive system:Ceca
				ERR2193598	Host-associated:Birds:Digestive system:Ceca
				ERR2194211	Host-associated:Birds:Digestive system:Ceca
				ERR2194206	Host-associated:Birds:Digestive system:Ceca
				ERR2193965	Host-associated:Birds:Digestive system:Ceca
				ERR2193620	Host-associated:Birds:Digestive system:Ceca
				ERR2194046	Host-associated:Birds:Digestive system:Ceca
				ERR2193961	Host-associated:Birds:Digestive system:Ceca
				ERR2193827	Host-associated:Birds:Digestive system:Ceca
				ERR2193814	Host-associated:Birds:Digestive system:Ceca
				ERR2193824	Host-associated:Birds:Digestive system:Ceca
				ERR2194035	Host-associated:Birds:Digestive system:Ceca
				ERR2193615	Host-associated:Birds:Digestive system:Ceca
				ERR2194072	Host-associated:Birds:Digestive system:Ceca
				ERR2193587	Host-associated:Birds:Digestive system:Ceca
				ERR2193693	Host-associated:Birds:Digestive system:Ceca
				ERR2193850	Host-associated:Birds:Digestive system:Ceca
				ERR1725403	Host-associated:Birds:Digestive system:Ceca
				ERR2194175	Host-associated:Birds:Digestive system:Ceca
				ERR2194177	Host-associated:Birds:Digestive system:Ceca
				ERR2193676	Host-associated:Birds:Digestive system:Ceca
				ERR2194133	Host-associated:Birds:Digestive system:Ceca
				ERR1736739	Host-associated:Birds:Digestive system:Ceca
				ERR2194148	Host-associated:Birds:Digestive system:Ceca
				ERR2193557	Host-associated:Birds:Digestive system:Ceca
				ERR2194080	Host-associated:Birds:Digestive system:Ceca
				ERR1974340	Host-associated:Birds:Digestive system:Ceca
				ERR2194058	Host-associated:Birds:Digestive system:Ceca
				ERR2505805	Host-associated:Birds:Digestive system:Ceca
				ERR2193898	Host-associated:Birds:Digestive system:Ceca
				ERR2193953	Host-associated:Birds:Digestive system:Ceca
				ERR2194186	Host-associated:Birds:Digestive system:Ceca
				ERR2505801	Host-associated:Birds:Digestive system:Ceca
				ERR2193959	Host-associated:Birds:Digestive system:Ceca
				ERR2194188	Host-associated:Birds:Digestive system:Ceca
				ERR2194199	Host-associated:Birds:Digestive system:Ceca
				ERR2193653	Host-associated:Birds:Digestive system:Ceca
				ERR2193623	Host-associated:Birds:Digestive system:Ceca
				ERR2194145	Host-associated:Birds:Digestive system:Ceca
				ERR2193555	Host-associated:Birds:Digestive system:Ceca
				ERR2194081	Host-associated:Birds:Digestive system:Ceca
				ERR1731828	Host-associated:Birds:Digestive system:Ceca
				ERR2193579	Host-associated:Birds:Digestive system:Ceca
				ERR2193649	Host-associated:Birds:Digestive system:Ceca
				ERR2193688	Host-associated:Birds:Digestive system:Ceca
				ERR2194111	Host-associated:Birds:Digestive system:Ceca
				ERR1956871	Host-associated:Birds:Digestive system:Ceca
				ERR1974346	Host-associated:Birds:Digestive system:Ceca
				ERR2193969	Host-associated:Birds:Digestive system:Ceca
				ERR2194174	Host-associated:Birds:Digestive system:Ceca
				ERR2194124	Host-associated:Birds:Digestive system:Ceca
				ERR1956909	Host-associated:Birds:Digestive system:Ceca
				ERR2193628	Host-associated:Birds:Digestive system:Ceca
				ERR2194097	Host-associated:Birds:Digestive system:Ceca
				ERR2193811	Host-associated:Birds:Digestive system:Ceca
				ERR2455384	Host-associated:Birds:Digestive system:Ceca
				ERR2193841	Host-associated:Birds:Digestive system:Ceca
				ERR2194205	Host-associated:Birds:Digestive system:Ceca
				ERR2194134	Host-associated:Birds:Digestive system:Ceca
				ERR1956828	Host-associated:Birds:Digestive system:Ceca
				ERR2193595	Host-associated:Birds:Digestive system:Ceca
				ERR2194117	Host-associated:Birds:Digestive system:Ceca
				ERR2194083	Host-associated:Birds:Digestive system:Ceca
				ERR2193816	Host-associated:Birds:Digestive system:Ceca
				ERR2193686	Host-associated:Birds:Digestive system:Ceca
				ERR2194190	Host-associated:Birds:Digestive system:Ceca
				ERR2505802	Host-associated:Birds:Digestive system:Ceca
				ERR2193960	Host-associated:Birds:Digestive system:Ceca
				ERR2193619	Host-associated:Birds:Digestive system:Ceca
				ERR2194096	Host-associated:Birds:Digestive system:Ceca
				ERR2193655	Host-associated:Birds:Digestive system:Ceca
				ERR2194213	Host-associated:Birds:Digestive system:Ceca
				ERR2193994	Host-associated:Birds:Digestive system:Ceca
				ERR1736741	Host-associated:Birds:Digestive system:Ceca
				ERR2193984	Host-associated:Birds:Digestive system:Ceca
				ERR2193983	Host-associated:Birds:Digestive system:Ceca
				ERR2193794	Host-associated:Birds:Digestive system:Ceca
				ERR2193839	Host-associated:Birds:Digestive system:Ceca
				ERR1719931	Host-associated:Birds:Digestive system:Ceca
				ERR2193589	Host-associated:Birds:Digestive system:Ceca
				ERR2194028	Host-associated:Birds:Digestive system:Ceca
				ERR2193938	Host-associated:Birds:Digestive system:Ceca
				ERR2193627	Host-associated:Birds:Digestive system:Ceca
				ERR2193896	Host-associated:Birds:Digestive system:Ceca
				ERR2194195	Host-associated:Birds:Digestive system:Ceca
				ERR2193890	Host-associated:Birds:Digestive system:Ceca
				ERR2193798	Host-associated:Birds:Digestive system:Ceca
				ERR2505741	Host-associated:Birds:Digestive system:Ceca
				ERR2193768	Host-associated:Birds:Digestive system:Ceca
				ERR2505738	Host-associated:Birds:Digestive system:Ceca
				ERR1974348	Host-associated:Birds:Digestive system:Ceca
				ERR1956863	Host-associated:Birds:Digestive system:Ceca
				ERR2193956	Host-associated:Birds:Digestive system:Ceca
				ERR2194006	Host-associated:Birds:Digestive system:Ceca
				ERR2194036	Host-associated:Birds:Digestive system:Ceca
				ERR1682101	Host-associated:Birds:Digestive system:Ceca|Host-associated:Birds:Digestive system:Fecal
				ERR1682090	Host-associated:Birds:Digestive system:Ceca|Host-associated:Birds:Digestive system:Fecal
				ERR1655116	Host-associated:Birds:Digestive system:Ceca|Host-associated:Birds:Digestive system:Fecal
				ERR1745462	Host-associated:Birds:Digestive system:Digestive tube
				ERR1745453	Host-associated:Birds:Digestive system:Digestive tube
				ERR1745459	Host-associated:Birds:Digestive system:Digestive tube
				ERR1745464	Host-associated:Birds:Digestive system:Digestive tube
				ERR1745458	Host-associated:Birds:Digestive system:Digestive tube
				ERR1745469	Host-associated:Birds:Digestive system:Digestive tube
				ERR1745466	Host-associated:Birds:Digestive system:Digestive tube
				ERR1745456	Host-associated:Birds:Digestive system:Digestive tube
				ERR1745465	Host-associated:Birds:Digestive system:Digestive tube
				ERR1745454	Host-associated:Birds:Digestive system:Digestive tube
				ERR1745455	Host-associated:Birds:Digestive system:Digestive tube
				ERR1745467	Host-associated:Birds:Digestive system:Digestive tube
				ERR1745461	Host-associated:Birds:Digestive system:Digestive tube
				ERR1745457	Host-associated:Birds:Digestive system:Digestive tube
				ERR1745468	Host-associated:Birds:Digestive system:Digestive tube
				ERR1745463	Host-associated:Birds:Digestive system:Digestive tube
				ERR1745460	Host-associated:Birds:Digestive system:Digestive tube
				ERR2486399	Host-associated:Birds:Digestive system:Digestive tube:Cecum
				ERR2486150	Host-associated:Birds:Digestive system:Digestive tube:Cecum
				ERR2486482	Host-associated:Birds:Digestive system:Digestive tube:Cecum
				ERR2486308	Host-associated:Birds:Digestive system:Digestive tube:Cecum
				ERR2486167	Host-associated:Birds:Digestive system:Digestive tube:Cecum
				ERR2486387	Host-associated:Birds:Digestive system:Digestive tube:Cecum
				ERR2486139	Host-associated:Birds:Digestive system:Digestive tube:Cecum
				ERR2486351	Host-associated:Birds:Digestive system:Digestive tube:Cecum
				ERR2486231	Host-associated:Birds:Digestive system:Digestive tube:Cecum
				ERR2486342	Host-associated:Birds:Digestive system:Digestive tube:Cecum
				ERR2486475	Host-associated:Birds:Digestive system:Digestive tube:Cecum
				ERR2486286	Host-associated:Birds:Digestive system:Digestive tube:Cecum
				ERR2486314	Host-associated:Birds:Digestive system:Digestive tube:Cecum
				ERR2486138	Host-associated:Birds:Digestive system:Digestive tube:Cecum
				ERR2486189	Host-associated:Birds:Digestive system:Digestive tube:Cecum
				ERR2486183	Host-associated:Birds:Digestive system:Digestive tube:Cecum
				ERR2486152	Host-associated:Birds:Digestive system:Digestive tube:Cecum
				ERR2486380	Host-associated:Birds:Digestive system:Digestive tube:Cecum
				ERR2486486	Host-associated:Birds:Digestive system:Digestive tube:Cecum
				ERR2486341	Host-associated:Birds:Digestive system:Digestive tube:Cecum
				ERR2486336	Host-associated:Birds:Digestive system:Digestive tube:Cecum
				ERR2486220	Host-associated:Birds:Digestive system:Digestive tube:Cecum
				ERR1543779	Host-associated:Birds:Digestive system:Digestive tube:Cecum
				ERR2486235	Host-associated:Birds:Digestive system:Digestive tube:Cecum
				ERR2486421	Host-associated:Birds:Digestive system:Digestive tube:Cecum
				ERR2486137	Host-associated:Birds:Digestive system:Digestive tube:Cecum
				ERR2486245	Host-associated:Birds:Digestive system:Digestive tube:Cecum
				ERR2486190	Host-associated:Birds:Digestive system:Digestive tube:Cecum
				ERR2486266	Host-associated:Birds:Digestive system:Digestive tube:Cecum
				ERR2486258	Host-associated:Birds:Digestive system:Digestive tube:Cecum
				ERR2486296	Host-associated:Birds:Digestive system:Digestive tube:Cecum
				SRR2134650	Host-associated:Birds:Digestive system:Digestive tube:Cecum
				ERR2486134	Host-associated:Birds:Digestive system:Digestive tube:Cecum
				ERR2486166	Host-associated:Birds:Digestive system:Digestive tube:Cecum
				ERR2486471	Host-associated:Birds:Digestive system:Digestive tube:Cecum
				ERR2486429	Host-associated:Birds:Digestive system:Digestive tube:Cecum
				ERR2486288	Host-associated:Birds:Digestive system:Digestive tube:Cecum
				ERR2486316	Host-associated:Birds:Digestive system:Digestive tube:Cecum
				ERR2486287	Host-associated:Birds:Digestive system:Digestive tube:Cecum
				ERR2486281	Host-associated:Birds:Digestive system:Digestive tube:Cecum
				ERR2486131	Host-associated:Birds:Digestive system:Digestive tube:Cecum
				ERR1543776	Host-associated:Birds:Digestive system:Digestive tube:Cecum
				ERR2486277	Host-associated:Birds:Digestive system:Digestive tube:Cecum
				ERR2486323	Host-associated:Birds:Digestive system:Digestive tube:Cecum
				ERR1543785	Host-associated:Birds:Digestive system:Digestive tube:Cecum
				ERR2486312	Host-associated:Birds:Digestive system:Digestive tube:Cecum
				ERR2486275	Host-associated:Birds:Digestive system:Digestive tube:Cecum
				ERR2486405	Host-associated:Birds:Digestive system:Digestive tube:Cecum
				ERR2486253	Host-associated:Birds:Digestive system:Digestive tube:Cecum
				ERR2486453	Host-associated:Birds:Digestive system:Digestive tube:Cecum
				ERR2486298	Host-associated:Birds:Digestive system:Digestive tube:Cecum
				ERR2486440	Host-associated:Birds:Digestive system:Digestive tube:Cecum
				ERR2486324	Host-associated:Birds:Digestive system:Digestive tube:Cecum
				ERR1543778	Host-associated:Birds:Digestive system:Digestive tube:Cecum
				ERR1543787	Host-associated:Birds:Digestive system:Digestive tube:Cecum
				ERR1543791	Host-associated:Birds:Digestive system:Digestive tube:Cecum
				ERR2486447	Host-associated:Birds:Digestive system:Digestive tube:Cecum
				SRR789046	Host-associated:Birds:Digestive system:Digestive tube:Cecum
				ERR2486348	Host-associated:Birds:Digestive system:Digestive tube:Cecum
				ERR2486254	Host-associated:Birds:Digestive system:Digestive tube:Cecum
				ERR2486261	Host-associated:Birds:Digestive system:Digestive tube:Cecum
				ERR1543794	Host-associated:Birds:Digestive system:Digestive tube:Cecum
				ERR2486370	Host-associated:Birds:Digestive system:Digestive tube:Cecum
				ERR2486279	Host-associated:Birds:Digestive system:Digestive tube:Cecum
				ERR2486257	Host-associated:Birds:Digestive system:Digestive tube:Cecum
				ERR2486476	Host-associated:Birds:Digestive system:Digestive tube:Cecum
				ERR2486411	Host-associated:Birds:Digestive system:Digestive tube:Cecum
				ERR2486389	Host-associated:Birds:Digestive system:Digestive tube:Cecum
				ERR2486358	Host-associated:Birds:Digestive system:Digestive tube:Cecum
				ERR2486133	Host-associated:Birds:Digestive system:Digestive tube:Cecum
				ERR2486448	Host-associated:Birds:Digestive system:Digestive tube:Cecum
				ERR2486265	Host-associated:Birds:Digestive system:Digestive tube:Cecum
				ERR2486114	Host-associated:Birds:Digestive system:Digestive tube:Cecum
				ERR2486368	Host-associated:Birds:Digestive system:Digestive tube:Cecum
				ERR2486122	Host-associated:Birds:Digestive system:Digestive tube:Cecum
				ERR1543777	Host-associated:Birds:Digestive system:Digestive tube:Cecum
				ERR2486413	Host-associated:Birds:Digestive system:Digestive tube:Cecum
				ERR1543781	Host-associated:Birds:Digestive system:Digestive tube:Cecum
				ERR2486285	Host-associated:Birds:Digestive system:Digestive tube:Cecum
				ERR2486418	Host-associated:Birds:Digestive system:Digestive tube:Cecum
				ERR1543792	Host-associated:Birds:Digestive system:Digestive tube:Cecum
				ERR2486464	Host-associated:Birds:Digestive system:Digestive tube:Cecum
				ERR2486290	Host-associated:Birds:Digestive system:Digestive tube:Cecum
				ERR2486394	Host-associated:Birds:Digestive system:Digestive tube:Cecum
				ERR2486419	Host-associated:Birds:Digestive system:Digestive tube:Cecum
				ERR1543774	Host-associated:Birds:Digestive system:Digestive tube:Cecum
				ERR2486164	Host-associated:Birds:Digestive system:Digestive tube:Cecum
				ERR2486177	Host-associated:Birds:Digestive system:Digestive tube:Cecum
				ERR2486140	Host-associated:Birds:Digestive system:Digestive tube:Cecum
				ERR2486445	Host-associated:Birds:Digestive system:Digestive tube:Cecum
				ERR2486282	Host-associated:Birds:Digestive system:Digestive tube:Cecum
				SRR2134638	Host-associated:Birds:Digestive system:Digestive tube:Cecum
				ERR2486128	Host-associated:Birds:Digestive system:Digestive tube:Cecum
				ERR1543782	Host-associated:Birds:Digestive system:Digestive tube:Cecum
				ERR2486422	Host-associated:Birds:Digestive system:Digestive tube:Cecum
				ERR2486449	Host-associated:Birds:Digestive system:Digestive tube:Cecum
				ERR2486443	Host-associated:Birds:Digestive system:Digestive tube:Cecum
				ERR1543790	Host-associated:Birds:Digestive system:Digestive tube:Cecum
				ERR2486169	Host-associated:Birds:Digestive system:Digestive tube:Cecum
				ERR2486267	Host-associated:Birds:Digestive system:Digestive tube:Cecum
				ERR2486172	Host-associated:Birds:Digestive system:Digestive tube:Cecum
				ERR2486199	Host-associated:Birds:Digestive system:Digestive tube:Cecum
				ERR2486346	Host-associated:Birds:Digestive system:Digestive tube:Cecum
				ERR2486264	Host-associated:Birds:Digestive system:Digestive tube:Cecum
				ERR2486402	Host-associated:Birds:Digestive system:Digestive tube:Cecum
				ERR2486319	Host-associated:Birds:Digestive system:Digestive tube:Cecum
				ERR2486249	Host-associated:Birds:Digestive system:Digestive tube:Cecum
				ERR1543783	Host-associated:Birds:Digestive system:Digestive tube:Cecum
				ERR2486305	Host-associated:Birds:Digestive system:Digestive tube:Cecum
				ERR2486415	Host-associated:Birds:Digestive system:Digestive tube:Cecum
				ERR2486395	Host-associated:Birds:Digestive system:Digestive tube:Cecum
				ERR2486347	Host-associated:Birds:Digestive system:Digestive tube:Cecum
				ERR2486143	Host-associated:Birds:Digestive system:Digestive tube:Cecum
				ERR2486332	Host-associated:Birds:Digestive system:Digestive tube:Cecum
				ERR2486207	Host-associated:Birds:Digestive system:Digestive tube:Cecum
				ERR2486414	Host-associated:Birds:Digestive system:Digestive tube:Cecum
				ERR2486444	Host-associated:Birds:Digestive system:Digestive tube:Cecum
				ERR2486274	Host-associated:Birds:Digestive system:Digestive tube:Cecum
				ERR2486338	Host-associated:Birds:Digestive system:Digestive tube:Cecum
				ERR2486369	Host-associated:Birds:Digestive system:Digestive tube:Cecum
				ERR2486451	Host-associated:Birds:Digestive system:Digestive tube:Cecum
				ERR2486417	Host-associated:Birds:Digestive system:Digestive tube:Cecum
				ERR2486364	Host-associated:Birds:Digestive system:Digestive tube:Cecum
				ERR2486146	Host-associated:Birds:Digestive system:Digestive tube:Cecum
				ERR2486393	Host-associated:Birds:Digestive system:Digestive tube:Cecum
				ERR2486299	Host-associated:Birds:Digestive system:Digestive tube:Cecum
				ERR2486165	Host-associated:Birds:Digestive system:Digestive tube:Cecum
				ERR2486460	Host-associated:Birds:Digestive system:Digestive tube:Cecum
				ERR2486391	Host-associated:Birds:Digestive system:Digestive tube:Cecum
				ERR2486388	Host-associated:Birds:Digestive system:Digestive tube:Cecum
				ERR2486467	Host-associated:Birds:Digestive system:Digestive tube:Cecum
				ERR2486406	Host-associated:Birds:Digestive system:Digestive tube:Cecum
				ERR2486135	Host-associated:Birds:Digestive system:Digestive tube:Cecum
				ERR2486248	Host-associated:Birds:Digestive system:Digestive tube:Cecum
				ERR1543773	Host-associated:Birds:Digestive system:Digestive tube:Cecum
				ERR2486262	Host-associated:Birds:Digestive system:Digestive tube:Cecum
				ERR2486121	Host-associated:Birds:Digestive system:Digestive tube:Cecum
				ERR2486356	Host-associated:Birds:Digestive system:Digestive tube:Cecum
				ERR2486215	Host-associated:Birds:Digestive system:Digestive tube:Cecum
				ERR2486132	Host-associated:Birds:Digestive system:Digestive tube:Cecum
				ERR2486397	Host-associated:Birds:Digestive system:Digestive tube:Cecum
				ERR2486379	Host-associated:Birds:Digestive system:Digestive tube:Cecum
				ERR2486462	Host-associated:Birds:Digestive system:Digestive tube:Cecum
				ERR2486484	Host-associated:Birds:Digestive system:Digestive tube:Cecum
				ERR2486270	Host-associated:Birds:Digestive system:Digestive tube:Cecum
				ERR2486327	Host-associated:Birds:Digestive system:Digestive tube:Cecum
				ERR2486187	Host-associated:Birds:Digestive system:Digestive tube:Cecum
				ERR2486409	Host-associated:Birds:Digestive system:Digestive tube:Cecum
				ERR2486117	Host-associated:Birds:Digestive system:Digestive tube:Cecum
				ERR2486256	Host-associated:Birds:Digestive system:Digestive tube:Cecum
				ERR1543789	Host-associated:Birds:Digestive system:Digestive tube:Cecum
				ERR1543793	Host-associated:Birds:Digestive system:Digestive tube:Cecum
				ERR2486247	Host-associated:Birds:Digestive system:Digestive tube:Cecum
				ERR2486230	Host-associated:Birds:Digestive system:Digestive tube:Cecum
				ERR2486454	Host-associated:Birds:Digestive system:Digestive tube:Cecum
				ERR2486158	Host-associated:Birds:Digestive system:Digestive tube:Cecum
				ERR2486328	Host-associated:Birds:Digestive system:Digestive tube:Cecum
				SRR2134673	Host-associated:Birds:Digestive system:Digestive tube:Cecum
				ERR2486433	Host-associated:Birds:Digestive system:Digestive tube:Cecum
				ERR2486434	Host-associated:Birds:Digestive system:Digestive tube:Cecum
				ERR2486151	Host-associated:Birds:Digestive system:Digestive tube:Cecum
				ERR2486271	Host-associated:Birds:Digestive system:Digestive tube:Cecum
				ERR2486367	Host-associated:Birds:Digestive system:Digestive tube:Cecum
				ERR2486376	Host-associated:Birds:Digestive system:Digestive tube:Cecum
				ERR2486400	Host-associated:Birds:Digestive system:Digestive tube:Cecum
				ERR2486329	Host-associated:Birds:Digestive system:Digestive tube:Cecum
				ERR2486251	Host-associated:Birds:Digestive system:Digestive tube:Cecum
				ERR2486317	Host-associated:Birds:Digestive system:Digestive tube:Cecum
				ERR2486340	Host-associated:Birds:Digestive system:Digestive tube:Cecum
				ERR2486470	Host-associated:Birds:Digestive system:Digestive tube:Cecum
				ERR2486372	Host-associated:Birds:Digestive system:Digestive tube:Cecum
				ERR2486416	Host-associated:Birds:Digestive system:Digestive tube:Cecum
				ERR2486200	Host-associated:Birds:Digestive system:Digestive tube:Cecum
				ERR2486357	Host-associated:Birds:Digestive system:Digestive tube:Cecum
				ERR2486398	Host-associated:Birds:Digestive system:Digestive tube:Cecum
				ERR2486219	Host-associated:Birds:Digestive system:Digestive tube:Cecum
				ERR2486438	Host-associated:Birds:Digestive system:Digestive tube:Cecum
				ERR2486326	Host-associated:Birds:Digestive system:Digestive tube:Cecum
				ERR2486452	Host-associated:Birds:Digestive system:Digestive tube:Cecum
				ERR2486272	Host-associated:Birds:Digestive system:Digestive tube:Cecum
				ERR2486155	Host-associated:Birds:Digestive system:Digestive tube:Cecum
				ERR2486263	Host-associated:Birds:Digestive system:Digestive tube:Cecum
				ERR2486337	Host-associated:Birds:Digestive system:Digestive tube:Cecum
				ERR2486142	Host-associated:Birds:Digestive system:Digestive tube:Cecum
				ERR2486178	Host-associated:Birds:Digestive system:Digestive tube:Cecum
				ERR2486304	Host-associated:Birds:Digestive system:Digestive tube:Cecum
				ERR2486186	Host-associated:Birds:Digestive system:Digestive tube:Cecum
				ERR2486175	Host-associated:Birds:Digestive system:Digestive tube:Cecum
				ERR2486343	Host-associated:Birds:Digestive system:Digestive tube:Cecum
				ERR2486432	Host-associated:Birds:Digestive system:Digestive tube:Cecum
				ERR2486127	Host-associated:Birds:Digestive system:Digestive tube:Cecum
				ERR1543780	Host-associated:Birds:Digestive system:Digestive tube:Cecum
				ERR2486153	Host-associated:Birds:Digestive system:Digestive tube:Cecum
				ERR2486123	Host-associated:Birds:Digestive system:Digestive tube:Cecum
				ERR2486194	Host-associated:Birds:Digestive system:Digestive tube:Cecum
				ERR2486283	Host-associated:Birds:Digestive system:Digestive tube:Cecum
				ERR2486311	Host-associated:Birds:Digestive system:Digestive tube:Cecum
				ERR2486345	Host-associated:Birds:Digestive system:Digestive tube:Cecum
				ERR2486472	Host-associated:Birds:Digestive system:Digestive tube:Cecum
				ERR2486280	Host-associated:Birds:Digestive system:Digestive tube:Cecum
				ERR2486407	Host-associated:Birds:Digestive system:Digestive tube:Cecum
				ERR1543775	Host-associated:Birds:Digestive system:Digestive tube:Cecum
				ERR2486255	Host-associated:Birds:Digestive system:Digestive tube:Cecum
				ERR2486273	Host-associated:Birds:Digestive system:Digestive tube:Cecum
				ERR2486366	Host-associated:Birds:Digestive system:Digestive tube:Cecum
				ERR2486360	Host-associated:Birds:Digestive system:Digestive tube:Cecum
				ERR2486479	Host-associated:Birds:Digestive system:Digestive tube:Cecum
				ERR2486424	Host-associated:Birds:Digestive system:Digestive tube:Cecum
				ERR2486334	Host-associated:Birds:Digestive system:Digestive tube:Cecum
				ERR2486144	Host-associated:Birds:Digestive system:Digestive tube:Cecum
				ERR2486227	Host-associated:Birds:Digestive system:Digestive tube:Cecum
				ERR2486252	Host-associated:Birds:Digestive system:Digestive tube:Cecum
				ERR2486211	Host-associated:Birds:Digestive system:Digestive tube:Cecum
				ERR2486295	Host-associated:Birds:Digestive system:Digestive tube:Cecum
				ERR2486485	Host-associated:Birds:Digestive system:Digestive tube:Cecum
				ERR2486439	Host-associated:Birds:Digestive system:Digestive tube:Cecum
				ERR2486383	Host-associated:Birds:Digestive system:Digestive tube:Cecum
				ERR2486246	Host-associated:Birds:Digestive system:Digestive tube:Cecum
				ERR2486423	Host-associated:Birds:Digestive system:Digestive tube:Cecum
				ERR2486473	Host-associated:Birds:Digestive system:Digestive tube:Cecum
				ERR2486365	Host-associated:Birds:Digestive system:Digestive tube:Cecum
				ERR2486371	Host-associated:Birds:Digestive system:Digestive tube:Cecum
				ERR2486269	Host-associated:Birds:Digestive system:Digestive tube:Cecum
				ERR2486420	Host-associated:Birds:Digestive system:Digestive tube:Cecum
				ERR2486333	Host-associated:Birds:Digestive system:Digestive tube:Cecum
				ERR1543784	Host-associated:Birds:Digestive system:Digestive tube:Cecum
				ERR2486141	Host-associated:Birds:Digestive system:Digestive tube:Cecum
				ERR2486349	Host-associated:Birds:Digestive system:Digestive tube:Cecum
				ERR2486303	Host-associated:Birds:Digestive system:Digestive tube:Cecum
				ERR2486403	Host-associated:Birds:Digestive system:Digestive tube:Cecum
				ERR2486163	Host-associated:Birds:Digestive system:Digestive tube:Cecum
				ERR1543788	Host-associated:Birds:Digestive system:Digestive tube:Cecum
				ERR2486488	Host-associated:Birds:Digestive system:Digestive tube:Cecum
				ERR2486385	Host-associated:Birds:Digestive system:Digestive tube:Cecum
				ERR2486297	Host-associated:Birds:Digestive system:Digestive tube:Cecum
				ERR2486373	Host-associated:Birds:Digestive system:Digestive tube:Cecum
				ERR2486293	Host-associated:Birds:Digestive system:Digestive tube:Cecum
				ERR2486310	Host-associated:Birds:Digestive system:Digestive tube:Cecum
				ERR2486119	Host-associated:Birds:Digestive system:Digestive tube:Cecum
				ERR2486459	Host-associated:Birds:Digestive system:Digestive tube:Cecum
				ERR2486361	Host-associated:Birds:Digestive system:Digestive tube:Cecum
				ERR2486335	Host-associated:Birds:Digestive system:Digestive tube:Cecum
				ERR2486171	Host-associated:Birds:Digestive system:Digestive tube:Cecum
				ERR2486216	Host-associated:Birds:Digestive system:Digestive tube:Cecum
				ERR2486191	Host-associated:Birds:Digestive system:Digestive tube:Cecum
				ERR2486363	Host-associated:Birds:Digestive system:Digestive tube:Cecum
				ERR2486353	Host-associated:Birds:Digestive system:Digestive tube:Cecum
				ERR2486412	Host-associated:Birds:Digestive system:Digestive tube:Cecum
				ERR2486437	Host-associated:Birds:Digestive system:Digestive tube:Cecum
				SRR2134645	Host-associated:Birds:Digestive system:Digestive tube:Cecum
				ERR2486378	Host-associated:Birds:Digestive system:Digestive tube:Cecum
				ERR2486331	Host-associated:Birds:Digestive system:Digestive tube:Cecum
				ERR2486120	Host-associated:Birds:Digestive system:Digestive tube:Cecum
				ERR2486401	Host-associated:Birds:Digestive system:Digestive tube:Cecum
				ERR2486330	Host-associated:Birds:Digestive system:Digestive tube:Cecum
				ERR2486442	Host-associated:Birds:Digestive system:Digestive tube:Cecum
				ERR2486156	Host-associated:Birds:Digestive system:Digestive tube:Cecum
				ERR2486276	Host-associated:Birds:Digestive system:Digestive tube:Cecum
				ERR2486301	Host-associated:Birds:Digestive system:Digestive tube:Cecum
				ERR2486115	Host-associated:Birds:Digestive system:Digestive tube:Cecum
				ERR2486339	Host-associated:Birds:Digestive system:Digestive tube:Cecum
				ERR2486359	Host-associated:Birds:Digestive system:Digestive tube:Cecum
				ERR2486375	Host-associated:Birds:Digestive system:Digestive tube:Cecum
				ERR2486427	Host-associated:Birds:Digestive system:Digestive tube:Cecum
				ERR2486322	Host-associated:Birds:Digestive system:Digestive tube:Cecum
				ERR2486193	Host-associated:Birds:Digestive system:Digestive tube:Cecum
				ERR2486300	Host-associated:Birds:Digestive system:Digestive tube:Cecum
				ERR2486181	Host-associated:Birds:Digestive system:Digestive tube:Cecum
				ERR2486466	Host-associated:Birds:Digestive system:Digestive tube:Cecum
				ERR2486352	Host-associated:Birds:Digestive system:Digestive tube:Cecum
				ERR2486309	Host-associated:Birds:Digestive system:Digestive tube:Cecum
				ERR2486222	Host-associated:Birds:Digestive system:Digestive tube:Cecum
				ERR2486268	Host-associated:Birds:Digestive system:Digestive tube:Cecum
				ERR2486196	Host-associated:Birds:Digestive system:Digestive tube:Cecum
				ERR2486382	Host-associated:Birds:Digestive system:Digestive tube:Cecum
				ERR2486425	Host-associated:Birds:Digestive system:Digestive tube:Cecum
				ERR2486350	Host-associated:Birds:Digestive system:Digestive tube:Cecum
				ERR1543786	Host-associated:Birds:Digestive system:Digestive tube:Cecum
				ERR3378741	Host-associated:Birds:Digestive system
				ERR3378734	Host-associated:Birds:Digestive system
				ERR3339032	Host-associated:Birds:Digestive system
				ERR3378737	Host-associated:Birds:Digestive system
				ERR3339002	Host-associated:Birds:Digestive system
				ERR3339023	Host-associated:Birds:Digestive system
				ERR3340881	Host-associated:Birds:Digestive system
				ERR3339026	Host-associated:Birds:Digestive system
				ERR3339020	Host-associated:Birds:Digestive system
				ERR3339024	Host-associated:Birds:Digestive system
				ERR3340840	Host-associated:Birds:Digestive system
				ERR3340876	Host-associated:Birds:Digestive system
				ERR3378735	Host-associated:Birds:Digestive system
				ERR3378743	Host-associated:Birds:Digestive system
				ERR3340882	Host-associated:Birds:Digestive system
				ERR3340891	Host-associated:Birds:Digestive system
				ERR3340874	Host-associated:Birds:Digestive system
				ERR3339025	Host-associated:Birds:Digestive system
				ERR3340877	Host-associated:Birds:Digestive system
				ERR3340880	Host-associated:Birds:Digestive system
				ERR3340841	Host-associated:Birds:Digestive system
				ERR3340834	Host-associated:Birds:Digestive system
				ERR3340839	Host-associated:Birds:Digestive system
				ERR3340887	Host-associated:Birds:Digestive system
				ERR3339036	Host-associated:Birds:Digestive system
				ERR3340875	Host-associated:Birds:Digestive system
				ERR3378739	Host-associated:Birds:Digestive system
				ERR3378742	Host-associated:Birds:Digestive system
				ERR3340888	Host-associated:Birds:Digestive system
				ERR3340889	Host-associated:Birds:Digestive system
				ERR3378744	Host-associated:Birds:Digestive system
				ERR3340885	Host-associated:Birds:Digestive system
				ERR3339003	Host-associated:Birds:Digestive system
				ERR3339027	Host-associated:Birds:Digestive system
				ERR3340832	Host-associated:Birds:Digestive system
				ERR3339033	Host-associated:Birds:Digestive system
				ERR3340878	Host-associated:Birds:Digestive system
				ERR3340879	Host-associated:Birds:Digestive system
				ERR3339035	Host-associated:Birds:Digestive system
				ERR3340829	Host-associated:Birds:Digestive system
				ERR3340827	Host-associated:Birds:Digestive system
				ERR3340835	Host-associated:Birds:Digestive system
				ERR3340886	Host-associated:Birds:Digestive system
				ERR3339001	Host-associated:Birds:Digestive system
				ERR3339028	Host-associated:Birds:Digestive system
				ERR3378733	Host-associated:Birds:Digestive system
				ERR3339030	Host-associated:Birds:Digestive system
				ERR3340838	Host-associated:Birds:Digestive system
				ERR3340883	Host-associated:Birds:Digestive system
				ERR3340873	Host-associated:Birds:Digestive system
				ERR3340884	Host-associated:Birds:Digestive system
				ERR3378740	Host-associated:Birds:Digestive system
				ERR3340837	Host-associated:Birds:Digestive system
				ERR3339031	Host-associated:Birds:Digestive system
				ERR3378738	Host-associated:Birds:Digestive system
				ERR3340833	Host-associated:Birds:Digestive system
				ERR3378736	Host-associated:Birds:Digestive system
				ERR3340890	Host-associated:Birds:Digestive system
				ERR3340830	Host-associated:Birds:Digestive system
				ERR2241630	Birds:Digestive system
				ERR2241697	Birds:Digestive system
				ERR2241766	Birds:Digestive system
				ERR2241944	Birds:Digestive system
				ERR3339029	Birds:Digestive system
				ERR3340831	Birds:Digestive system
				ERR1682091	Birds:gut
				ERR1913134	Birds:gut
				ERR1916408	Birds:gut
				ERR2241919	Host-associated:Animal:Digestive system:Fecal|Host-associated:Birds:Digestive system
				ERR2241659	Host-associated:Animal:Digestive system:Fecal|Host-associated:Birds:Digestive system
				ERR2241896	Host-associated:Animal:Digestive system:Fecal|Host-associated:Birds:Digestive system
				ERR2241888	Host-associated:Animal:Digestive system:Fecal|Host-associated:Birds:Digestive system
				ERR2241847	Host-associated:Animal:Digestive system:Fecal|Host-associated:Birds:Digestive system
				ERR2241693	Host-associated:Animal:Digestive system:Fecal|Host-associated:Birds:Digestive system
				ERR2241756	Host-associated:Animal:Digestive system:Fecal|Host-associated:Birds:Digestive system
				ERR2241851	Host-associated:Animal:Digestive system:Fecal|Host-associated:Birds:Digestive system
				ERR2241734	Host-associated:Animal:Digestive system:Fecal|Host-associated:Birds:Digestive system
				ERR2241635	Host-associated:Animal:Digestive system:Fecal|Host-associated:Birds:Digestive system
				ERR2241843	Host-associated:Animal:Digestive system:Fecal|Host-associated:Birds:Digestive system
				ERR2241850	Host-associated:Animal:Digestive system:Fecal|Host-associated:Birds:Digestive system
				ERR2241956	Host-associated:Animal:Digestive system:Fecal|Host-associated:Birds:Digestive system
				ERR2241823	Host-associated:Animal:Digestive system:Fecal|Host-associated:Birds:Digestive system
				ERR2245489	Host-associated:Animal:Digestive system:Fecal|Host-associated:Birds:Digestive system
				ERR2245462	Host-associated:Animal:Digestive system:Fecal|Host-associated:Birds:Digestive system
				ERR2241786	Host-associated:Animal:Digestive system:Fecal|Host-associated:Birds:Digestive system
				ERR2241787	Host-associated:Animal:Digestive system:Fecal|Host-associated:Birds:Digestive system
				ERR2241931	Host-associated:Animal:Digestive system:Fecal|Host-associated:Birds:Digestive system
				ERR2241960	Host-associated:Animal:Digestive system:Fecal|Host-associated:Birds:Digestive system
				ERR2241903	Host-associated:Animal:Digestive system:Fecal|Host-associated:Birds:Digestive system
				ERR2241781	Host-associated:Animal:Digestive system:Fecal|Host-associated:Birds:Digestive system
				ERR2241947	Host-associated:Animal:Digestive system:Fecal|Host-associated:Birds:Digestive system
				ERR2241648	Host-associated:Animal:Digestive system:Fecal|Host-associated:Birds:Digestive system
				ERR2241939	Host-associated:Animal:Digestive system:Fecal|Host-associated:Birds:Digestive system
				ERR2241750	Host-associated:Animal:Digestive system:Fecal|Host-associated:Birds:Digestive system
				ERR2245444	Host-associated:Animal:Digestive system:Fecal|Host-associated:Birds:Digestive system
				ERR2241962	Host-associated:Animal:Digestive system:Fecal|Host-associated:Birds:Digestive system
				ERR2241732	Host-associated:Animal:Digestive system:Fecal|Host-associated:Birds:Digestive system
				ERR2241949	Host-associated:Animal:Digestive system:Fecal|Host-associated:Birds:Digestive system
				ERR2245471	Host-associated:Animal:Digestive system:Fecal|Host-associated:Birds:Digestive system
				ERR2241690	Host-associated:Animal:Digestive system:Fecal|Host-associated:Birds:Digestive system
				ERR2245476	Host-associated:Animal:Digestive system:Fecal|Host-associated:Birds:Digestive system
				ERR2241937	Host-associated:Animal:Digestive system:Fecal|Host-associated:Birds:Digestive system
				ERR2245331	Host-associated:Animal:Digestive system:Fecal|Host-associated:Birds:Digestive system
				ERR2245488	Host-associated:Animal:Digestive system:Fecal|Host-associated:Birds:Digestive system
				ERR2245466	Host-associated:Animal:Digestive system:Fecal|Host-associated:Birds:Digestive system
				ERR2241811	Host-associated:Animal:Digestive system:Fecal|Host-associated:Birds:Digestive system
				ERR2245443	Host-associated:Animal:Digestive system:Fecal|Host-associated:Birds:Digestive system
				ERR2241904	Host-associated:Animal:Digestive system:Fecal|Host-associated:Birds:Digestive system
				ERR2245491	Host-associated:Animal:Digestive system:Fecal|Host-associated:Birds:Digestive system
				ERR2241898	Host-associated:Animal:Digestive system:Fecal|Host-associated:Birds:Digestive system
				ERR2241801	Host-associated:Animal:Digestive system:Fecal|Host-associated:Birds:Digestive system
				ERR2241720	Host-associated:Animal:Digestive system:Fecal|Host-associated:Birds:Digestive system
				ERR2241676	Host-associated:Animal:Digestive system:Fecal|Host-associated:Birds:Digestive system
				ERR2241728	Host-associated:Animal:Digestive system:Fecal|Host-associated:Birds:Digestive system
				ERR2241769	Host-associated:Animal:Digestive system:Fecal|Host-associated:Birds:Digestive system
				ERR2241831	Host-associated:Animal:Digestive system:Fecal|Host-associated:Birds:Digestive system
				ERR2241907	Host-associated:Animal:Digestive system:Fecal|Host-associated:Birds:Digestive system
				ERR2241963	Host-associated:Animal:Digestive system:Fecal|Host-associated:Birds:Digestive system
				ERR2241755	Host-associated:Animal:Digestive system:Fecal|Host-associated:Birds:Digestive system
				ERR2241986	Host-associated:Animal:Digestive system:Fecal|Host-associated:Birds:Digestive system
				ERR2241770	Host-associated:Animal:Digestive system:Fecal|Host-associated:Birds:Digestive system
				ERR2241731	Host-associated:Animal:Digestive system:Fecal|Host-associated:Birds:Digestive system
				ERR2241829	Host-associated:Animal:Digestive system:Fecal|Host-associated:Birds:Digestive system
				ERR2241642	Host-associated:Animal:Digestive system:Fecal|Host-associated:Birds:Digestive system
				ERR2241662	Host-associated:Animal:Digestive system:Fecal|Host-associated:Birds:Digestive system
				ERR2241980	Host-associated:Animal:Digestive system:Fecal|Host-associated:Birds:Digestive system
				ERR2241655	Host-associated:Animal:Digestive system:Fecal|Host-associated:Birds:Digestive system
				ERR2241820	Host-associated:Animal:Digestive system:Fecal|Host-associated:Birds:Digestive system
				ERR2241806	Host-associated:Animal:Digestive system:Fecal|Host-associated:Birds:Digestive system
				ERR2241835	Host-associated:Animal:Digestive system:Fecal|Host-associated:Birds:Digestive system
				ERR2241631	Host-associated:Animal:Digestive system:Fecal|Host-associated:Birds:Digestive system
				ERR2241912	Host-associated:Animal:Digestive system:Fecal|Host-associated:Birds:Digestive system
				ERR2241802	Host-associated:Animal:Digestive system:Fecal|Host-associated:Birds:Digestive system
				ERR2241729	Host-associated:Animal:Digestive system:Fecal|Host-associated:Birds:Digestive system
				ERR2241742	Host-associated:Animal:Digestive system:Fecal|Host-associated:Birds:Digestive system
				ERR2241760	Host-associated:Animal:Digestive system:Fecal|Host-associated:Birds:Digestive system
				ERR2241694	Host-associated:Animal:Digestive system:Fecal|Host-associated:Birds:Digestive system
				ERR2245457	Host-associated:Animal:Digestive system:Fecal|Host-associated:Birds:Digestive system
				ERR2241902	Host-associated:Animal:Digestive system:Fecal|Host-associated:Birds:Digestive system
				ERR2245463	Host-associated:Animal:Digestive system:Fecal|Host-associated:Birds:Digestive system
				ERR2241640	Host-associated:Animal:Digestive system:Fecal|Host-associated:Birds:Digestive system
				ERR2244943	Host-associated:Animal:Digestive system:Fecal|Host-associated:Birds:Digestive system
				ERR2241894	Host-associated:Animal:Digestive system:Fecal|Host-associated:Birds:Digestive system
				ERR2241649	Host-associated:Animal:Digestive system:Fecal|Host-associated:Birds:Digestive system
				ERR2245461	Host-associated:Animal:Digestive system:Fecal|Host-associated:Birds:Digestive system
				ERR2241627	Host-associated:Animal:Digestive system:Fecal|Host-associated:Birds:Digestive system
				ERR2241707	Host-associated:Animal:Digestive system:Fecal|Host-associated:Birds:Digestive system
				ERR2241778	Host-associated:Animal:Digestive system:Fecal|Host-associated:Birds:Digestive system
				ERR2241971	Host-associated:Animal:Digestive system:Fecal|Host-associated:Birds:Digestive system
				ERR2241878	Host-associated:Animal:Digestive system:Fecal|Host-associated:Birds:Digestive system
				ERR2245492	Host-associated:Animal:Digestive system:Fecal|Host-associated:Birds:Digestive system
				ERR2245474	Host-associated:Animal:Digestive system:Fecal|Host-associated:Birds:Digestive system
				ERR2241887	Host-associated:Animal:Digestive system:Fecal|Host-associated:Birds:Digestive system
				ERR2245445	Host-associated:Animal:Digestive system:Fecal|Host-associated:Birds:Digestive system
				ERR2241743	Host-associated:Animal:Digestive system:Fecal|Host-associated:Birds:Digestive system
				ERR2245487	Host-associated:Animal:Digestive system:Fecal|Host-associated:Birds:Digestive system
				ERR2241905	Host-associated:Animal:Digestive system:Fecal|Host-associated:Birds:Digestive system
				ERR2241880	Host-associated:Animal:Digestive system:Fecal|Host-associated:Birds:Digestive system
				ERR2241644	Host-associated:Animal:Digestive system:Fecal|Host-associated:Birds:Digestive system
				ERR2241681	Host-associated:Animal:Digestive system:Fecal|Host-associated:Birds:Digestive system
				ERR2241910	Host-associated:Animal:Digestive system:Fecal|Host-associated:Birds:Digestive system
				ERR2241943	Host-associated:Animal:Digestive system:Fecal|Host-associated:Birds:Digestive system
				ERR2241814	Host-associated:Animal:Digestive system:Fecal|Host-associated:Birds:Digestive system
				ERR2241698	Host-associated:Animal:Digestive system:Fecal|Host-associated:Birds:Digestive system
				ERR2241790	Host-associated:Animal:Digestive system:Fecal|Host-associated:Birds:Digestive system
				ERR2241861	Host-associated:Animal:Digestive system:Fecal|Host-associated:Birds:Digestive system
				ERR2241804	Host-associated:Animal:Digestive system:Fecal|Host-associated:Birds:Digestive system
				ERR2241897	Host-associated:Animal:Digestive system:Fecal|Host-associated:Birds:Digestive system
				ERR2245451	Host-associated:Animal:Digestive system:Fecal|Host-associated:Birds:Digestive system
				ERR2241840	Host-associated:Animal:Digestive system:Fecal|Host-associated:Birds:Digestive system
				ERR2241680	Host-associated:Animal:Digestive system:Fecal|Host-associated:Birds:Digestive system
				ERR2241900	Host-associated:Animal:Digestive system:Fecal|Host-associated:Birds:Digestive system
				ERR2241955	Host-associated:Animal:Digestive system:Fecal|Host-associated:Birds:Digestive system
				ERR2241961	Host-associated:Animal:Digestive system:Fecal|Host-associated:Birds:Digestive system
				ERR2245470	Host-associated:Animal:Digestive system:Fecal|Host-associated:Birds:Digestive system
				ERR2241855	Host-associated:Animal:Digestive system:Fecal|Host-associated:Birds:Digestive system
				ERR2241784	Host-associated:Animal:Digestive system:Fecal|Host-associated:Birds:Digestive system
				ERR2241643	Host-associated:Animal:Digestive system:Fecal|Host-associated:Birds:Digestive system
				ERR2241927	Host-associated:Animal:Digestive system:Fecal|Host-associated:Birds:Digestive system
				ERR2241636	Host-associated:Animal:Digestive system:Fecal|Host-associated:Birds:Digestive system
				ERR2241911	Host-associated:Animal:Digestive system:Fecal|Host-associated:Birds:Digestive system
				ERR2241852	Host-associated:Animal:Digestive system:Fecal|Host-associated:Birds:Digestive system
				ERR2241901	Host-associated:Animal:Digestive system:Fecal|Host-associated:Birds:Digestive system
				ERR2241929	Host-associated:Animal:Digestive system:Fecal|Host-associated:Birds:Digestive system
				ERR2241711	Host-associated:Animal:Digestive system:Fecal|Host-associated:Birds:Digestive system
				ERR2245479	Host-associated:Animal:Digestive system:Fecal|Host-associated:Birds:Digestive system
				ERR2241873	Host-associated:Animal:Digestive system:Fecal|Host-associated:Birds:Digestive system
				ERR2241796	Host-associated:Animal:Digestive system:Fecal|Host-associated:Birds:Digestive system
				ERR2245473	Host-associated:Animal:Digestive system:Fecal|Host-associated:Birds:Digestive system
				ERR2241845	Host-associated:Animal:Digestive system:Fecal|Host-associated:Birds:Digestive system
				ERR2241848	Host-associated:Animal:Digestive system:Fecal|Host-associated:Birds:Digestive system
				ERR2241918	Host-associated:Animal:Digestive system:Fecal|Host-associated:Birds:Digestive system
				ERR2241849	Host-associated:Animal:Digestive system:Fecal|Host-associated:Birds:Digestive system
				ERR2241837	Host-associated:Animal:Digestive system:Fecal|Host-associated:Birds:Digestive system
				ERR2241838	Host-associated:Animal:Digestive system:Fecal|Host-associated:Birds:Digestive system
				ERR2241876	Host-associated:Animal:Digestive system:Fecal|Host-associated:Birds:Digestive system
				ERR2241970	Host-associated:Animal:Digestive system:Fecal|Host-associated:Birds:Digestive system
				ERR2241737	Host-associated:Animal:Digestive system:Fecal|Host-associated:Birds:Digestive system
				ERR2241922	Host-associated:Animal:Digestive system:Fecal|Host-associated:Birds:Digestive system
				ERR2245452	Host-associated:Animal:Digestive system:Fecal|Host-associated:Birds:Digestive system
				ERR2245455	Host-associated:Animal:Digestive system:Fecal|Host-associated:Birds:Digestive system
				ERR2241941	Host-associated:Animal:Digestive system:Fecal|Host-associated:Birds:Digestive system
				ERR2241817	Host-associated:Animal:Digestive system:Fecal|Host-associated:Birds:Digestive system
				ERR2241629	Host-associated:Animal:Digestive system:Fecal|Host-associated:Birds:Digestive system
				ERR2241889	Host-associated:Animal:Digestive system:Fecal|Host-associated:Birds:Digestive system
				ERR2241882	Host-associated:Animal:Digestive system:Fecal|Host-associated:Birds:Digestive system
				ERR2241696	Host-associated:Animal:Digestive system:Fecal|Host-associated:Birds:Digestive system
				ERR2245450	Host-associated:Animal:Digestive system:Fecal|Host-associated:Birds:Digestive system
				ERR2241879	Host-associated:Animal:Digestive system:Fecal|Host-associated:Birds:Digestive system
				ERR2241953	Host-associated:Animal:Digestive system:Fecal|Host-associated:Birds:Digestive system
				ERR2241981	Host-associated:Animal:Digestive system:Fecal|Host-associated:Birds:Digestive system
				ERR2241725	Host-associated:Animal:Digestive system:Fecal|Host-associated:Birds:Digestive system
				ERR2241671	Host-associated:Animal:Digestive system:Fecal|Host-associated:Birds:Digestive system
				ERR2241965	Host-associated:Animal:Digestive system:Fecal|Host-associated:Birds:Digestive system
				ERR2241764	Host-associated:Animal:Digestive system:Fecal|Host-associated:Birds:Digestive system
				ERR2241646	Host-associated:Animal:Digestive system:Fecal|Host-associated:Birds:Digestive system
				ERR2241650	Host-associated:Animal:Digestive system:Fecal|Host-associated:Birds:Digestive system
				ERR2241916	Host-associated:Animal:Digestive system:Fecal|Host-associated:Birds:Digestive system
				ERR2241864	Host-associated:Animal:Digestive system:Fecal|Host-associated:Birds:Digestive system
				ERR2241856	Host-associated:Animal:Digestive system:Fecal|Host-associated:Birds:Digestive system
				ERR2241763	Host-associated:Animal:Digestive system:Fecal|Host-associated:Birds:Digestive system
				ERR2241906	Host-associated:Animal:Digestive system:Fecal|Host-associated:Birds:Digestive system
				ERR2241951	Host-associated:Animal:Digestive system:Fecal|Host-associated:Birds:Digestive system
				ERR2241634	Host-associated:Animal:Digestive system:Fecal|Host-associated:Birds:Digestive system
				ERR2245448	Host-associated:Animal:Digestive system:Fecal|Host-associated:Birds:Digestive system
				ERR2241792	Host-associated:Animal:Digestive system:Fecal|Host-associated:Birds:Digestive system
				ERR2241917	Host-associated:Animal:Digestive system:Fecal|Host-associated:Birds:Digestive system
				ERR2241789	Host-associated:Animal:Digestive system:Fecal|Host-associated:Birds:Digestive system
				ERR2241803	Host-associated:Animal:Digestive system:Fecal|Host-associated:Birds:Digestive system
				ERR2241757	Host-associated:Animal:Digestive system:Fecal|Host-associated:Birds:Digestive system
				ERR2241979	Host-associated:Animal:Digestive system:Fecal|Host-associated:Birds:Digestive system
				ERR2241739	Host-associated:Animal:Digestive system:Fecal|Host-associated:Birds:Digestive system
				ERR2241686	Host-associated:Animal:Digestive system:Fecal|Host-associated:Birds:Digestive system
				ERR2241799	Host-associated:Animal:Digestive system:Fecal|Host-associated:Birds:Digestive system
				ERR2241924	Host-associated:Animal:Digestive system:Fecal|Host-associated:Birds:Digestive system
				ERR2241841	Host-associated:Animal:Digestive system:Fecal|Host-associated:Birds:Digestive system
				ERR2241871	Host-associated:Animal:Digestive system:Fecal|Host-associated:Birds:Digestive system
				ERR2241800	Host-associated:Animal:Digestive system:Fecal|Host-associated:Birds:Digestive system
				ERR2241747	Host-associated:Animal:Digestive system:Fecal|Host-associated:Birds:Digestive system
				ERR2241827	Host-associated:Animal:Digestive system:Fecal|Host-associated:Birds:Digestive system
				ERR2241818	Host-associated:Animal:Digestive system:Fecal|Host-associated:Birds:Digestive system
				ERR2241853	Host-associated:Animal:Digestive system:Fecal|Host-associated:Birds:Digestive system
				ERR2241958	Host-associated:Animal:Digestive system:Fecal|Host-associated:Birds:Digestive system
				ERR2241723	Host-associated:Animal:Digestive system:Fecal|Host-associated:Birds:Digestive system
				ERR2241668	Host-associated:Animal:Digestive system:Fecal|Host-associated:Birds:Digestive system
				ERR2241839	Host-associated:Animal:Digestive system:Fecal|Host-associated:Birds:Digestive system
				ERR2241875	Host-associated:Animal:Digestive system:Fecal|Host-associated:Birds:Digestive system
				ERR2241794	Host-associated:Animal:Digestive system:Fecal|Host-associated:Birds:Digestive system
				ERR2241972	Host-associated:Animal:Digestive system:Fecal|Host-associated:Birds:Digestive system
				ERR2241670	Host-associated:Animal:Digestive system:Fecal|Host-associated:Birds:Digestive system
				ERR2241793	Host-associated:Animal:Digestive system:Fecal|Host-associated:Birds:Digestive system
				ERR2241868	Host-associated:Animal:Digestive system:Fecal|Host-associated:Birds:Digestive system
				ERR2241830	Host-associated:Animal:Digestive system:Fecal|Host-associated:Birds:Digestive system
				ERR2241730	Host-associated:Animal:Digestive system:Fecal|Host-associated:Birds:Digestive system
				ERR2241973	Host-associated:Animal:Digestive system:Fecal|Host-associated:Birds:Digestive system
				ERR2241785	Host-associated:Animal:Digestive system:Fecal|Host-associated:Birds:Digestive system
				ERR2241647	Host-associated:Animal:Digestive system:Fecal|Host-associated:Birds:Digestive system
				ERR2241914	Host-associated:Animal:Digestive system:Fecal|Host-associated:Birds:Digestive system
				ERR2241984	Host-associated:Animal:Digestive system:Fecal|Host-associated:Birds:Digestive system
				ERR2241628	Host-associated:Animal:Digestive system:Fecal|Host-associated:Birds:Digestive system
				ERR2241926	Host-associated:Animal:Digestive system:Fecal|Host-associated:Birds:Digestive system
				ERR2241716	Host-associated:Animal:Digestive system:Fecal|Host-associated:Birds:Digestive system
				ERR2241886	Host-associated:Animal:Digestive system:Fecal|Host-associated:Birds:Digestive system
				ERR2241808	Host-associated:Animal:Digestive system:Fecal|Host-associated:Birds:Digestive system
				ERR2241977	Host-associated:Animal:Digestive system:Fecal|Host-associated:Birds:Digestive system
				ERR2241667	Host-associated:Animal:Digestive system:Fecal|Host-associated:Birds:Digestive system
				ERR2241682	Host-associated:Animal:Digestive system:Fecal|Host-associated:Birds:Digestive system
				ERR2241938	Host-associated:Animal:Digestive system:Fecal|Host-associated:Birds:Digestive system
				ERR2241978	Host-associated:Animal:Digestive system:Fecal|Host-associated:Birds:Digestive system
				ERR2241942	Host-associated:Animal:Digestive system:Fecal|Host-associated:Birds:Digestive system
				ERR2241767	Host-associated:Animal:Digestive system:Fecal|Host-associated:Birds:Digestive system
				ERR2245456	Host-associated:Animal:Digestive system:Fecal|Host-associated:Birds:Digestive system
				ERR2241637	Host-associated:Animal:Digestive system:Fecal|Host-associated:Birds:Digestive system
				ERR2241625	Host-associated:Animal:Digestive system:Fecal|Host-associated:Birds:Digestive system
				ERR2241748	Host-associated:Animal:Digestive system:Fecal|Host-associated:Birds:Digestive system
				ERR2241815	Host-associated:Animal:Digestive system:Fecal|Host-associated:Birds:Digestive system
				ERR2241857	Host-associated:Animal:Digestive system:Fecal|Host-associated:Birds:Digestive system
				ERR2241859	Host-associated:Animal:Digestive system:Fecal|Host-associated:Birds:Digestive system
				ERR2241807	Host-associated:Animal:Digestive system:Fecal|Host-associated:Birds:Digestive system
				ERR2241745	Host-associated:Animal:Digestive system:Fecal|Host-associated:Birds:Digestive system
				ERR2245458	Host-associated:Animal:Digestive system:Fecal|Host-associated:Birds:Digestive system
				ERR2241652	Host-associated:Animal:Digestive system:Fecal|Host-associated:Birds:Digestive system
				ERR2241780	Host-associated:Animal:Digestive system:Fecal|Host-associated:Birds:Digestive system
				ERR2241715	Host-associated:Animal:Digestive system:Fecal|Host-associated:Birds:Digestive system
				ERR2241964	Host-associated:Animal:Digestive system:Fecal|Host-associated:Birds:Digestive system
				ERR2241773	Host-associated:Animal:Digestive system:Fecal|Host-associated:Birds:Digestive system
				ERR2245467	Host-associated:Animal:Digestive system:Fecal|Host-associated:Birds:Digestive system
				ERR2241654	Host-associated:Animal:Digestive system:Fecal|Host-associated:Birds:Digestive system
				ERR2241805	Host-associated:Animal:Digestive system:Fecal|Host-associated:Birds:Digestive system
				ERR2241687	Host-associated:Animal:Digestive system:Fecal|Host-associated:Birds:Digestive system
				ERR2245447	Host-associated:Animal:Digestive system:Fecal|Host-associated:Birds:Digestive system
				ERR2241633	Host-associated:Animal:Digestive system:Fecal|Host-associated:Birds:Digestive system
				ERR2241669	Host-associated:Animal:Digestive system:Fecal|Host-associated:Birds:Digestive system
				ERR2241771	Host-associated:Animal:Digestive system:Fecal|Host-associated:Birds:Digestive system
				ERR2241908	Host-associated:Animal:Digestive system:Fecal|Host-associated:Birds:Digestive system
				ERR2241985	Host-associated:Animal:Digestive system:Fecal|Host-associated:Birds:Digestive system
				ERR2241810	Host-associated:Animal:Digestive system:Fecal|Host-associated:Birds:Digestive system
				ERR2241679	Host-associated:Animal:Digestive system:Fecal|Host-associated:Birds:Digestive system
				ERR2241865	Host-associated:Animal:Digestive system:Fecal|Host-associated:Birds:Digestive system
				ERR2241791	Host-associated:Animal:Digestive system:Fecal|Host-associated:Birds:Digestive system
				ERR2241777	Host-associated:Animal:Digestive system:Fecal|Host-associated:Birds:Digestive system
				ERR2241758	Host-associated:Animal:Digestive system:Fecal|Host-associated:Birds:Digestive system
				ERR2245468	Host-associated:Animal:Digestive system:Fecal|Host-associated:Birds:Digestive system
				ERR2245493	Host-associated:Animal:Digestive system:Fecal|Host-associated:Birds:Digestive system
				ERR2241699	Host-associated:Animal:Digestive system:Fecal|Host-associated:Birds:Digestive system
				ERR2241862	Host-associated:Animal:Digestive system:Fecal|Host-associated:Birds:Digestive system
				ERR2241712	Host-associated:Animal:Digestive system:Fecal|Host-associated:Birds:Digestive system
				ERR2241663	Host-associated:Animal:Digestive system:Fecal|Host-associated:Birds:Digestive system
				ERR2241828	Host-associated:Animal:Digestive system:Fecal|Host-associated:Birds:Digestive system
				ERR2241721	Host-associated:Animal:Digestive system:Fecal|Host-associated:Birds:Digestive system
				ERR2241869	Host-associated:Animal:Digestive system:Fecal|Host-associated:Birds:Digestive system
				ERR2241877	Host-associated:Animal:Digestive system:Fecal|Host-associated:Birds:Digestive system
				ERR2241774	Host-associated:Animal:Digestive system:Fecal|Host-associated:Birds:Digestive system
				ERR2241858	Host-associated:Animal:Digestive system:Fecal|Host-associated:Birds:Digestive system
				ERR2241967	Host-associated:Animal:Digestive system:Fecal|Host-associated:Birds:Digestive system
				ERR2241832	Host-associated:Animal:Digestive system:Fecal|Host-associated:Birds:Digestive system
				ERR2241658	Host-associated:Animal:Digestive system:Fecal|Host-associated:Birds:Digestive system
				ERR2241928	Host-associated:Animal:Digestive system:Fecal|Host-associated:Birds:Digestive system
				ERR2241932	Host-associated:Animal:Digestive system:Fecal|Host-associated:Birds:Digestive system
				ERR2241909	Host-associated:Animal:Digestive system:Fecal|Host-associated:Birds:Digestive system
				ERR2241846	Host-associated:Animal:Digestive system:Fecal|Host-associated:Birds:Digestive system
				ERR2241833	Host-associated:Animal:Digestive system:Fecal|Host-associated:Birds:Digestive system
				ERR2241674	Host-associated:Animal:Digestive system:Fecal|Host-associated:Birds:Digestive system
				ERR2241765	Host-associated:Animal:Digestive system:Fecal|Host-associated:Birds:Digestive system
				ERR2241872	Host-associated:Animal:Digestive system:Fecal|Host-associated:Birds:Digestive system
				ERR2241762	Host-associated:Animal:Digestive system:Fecal|Host-associated:Birds:Digestive system
				ERR2241724	Host-associated:Animal:Digestive system:Fecal|Host-associated:Birds:Digestive system
				ERR2241775	Host-associated:Animal:Digestive system:Fecal|Host-associated:Birds:Digestive system
				ERR2241945	Host-associated:Animal:Digestive system:Fecal|Host-associated:Birds:Digestive system
				ERR2241738	Host-associated:Animal:Digestive system:Fecal|Host-associated:Birds:Digestive system
				ERR2241702	Host-associated:Animal:Digestive system:Fecal|Host-associated:Birds:Digestive system
				ERR2241664	Host-associated:Animal:Digestive system:Fecal|Host-associated:Birds:Digestive system
				ERR2241726	Host-associated:Animal:Digestive system:Fecal|Host-associated:Birds:Digestive system
				ERR2241710	Host-associated:Animal:Digestive system:Fecal|Host-associated:Birds:Digestive system
				ERR2241717	Host-associated:Animal:Digestive system:Fecal|Host-associated:Birds:Digestive system
				ERR2241727	Host-associated:Animal:Digestive system:Fecal|Host-associated:Birds:Digestive system
				ERR2241740	Host-associated:Animal:Digestive system:Fecal|Host-associated:Birds:Digestive system
				ERR2241639	Host-associated:Animal:Digestive system:Fecal|Host-associated:Birds:Digestive system
				ERR2241976	Host-associated:Animal:Digestive system:Fecal|Host-associated:Birds:Digestive system
				ERR2241893	Host-associated:Animal:Digestive system:Fecal|Host-associated:Birds:Digestive system
				ERR2241954	Host-associated:Animal:Digestive system:Fecal|Host-associated:Birds:Digestive system
				ERR2241660	Host-associated:Animal:Digestive system:Fecal|Host-associated:Birds:Digestive system
				ERR2241854	Host-associated:Animal:Digestive system:Fecal|Host-associated:Birds:Digestive system
				ERR2241735	Host-associated:Animal:Digestive system:Fecal|Host-associated:Birds:Digestive system
				ERR2241722	Host-associated:Animal:Digestive system:Fecal|Host-associated:Birds:Digestive system
				ERR2241709	Host-associated:Animal:Digestive system:Fecal|Host-associated:Birds:Digestive system
				ERR2241645	Host-associated:Animal:Digestive system:Fecal|Host-associated:Birds:Digestive system
				ERR2245472	Host-associated:Animal:Digestive system:Fecal|Host-associated:Birds:Digestive system
				ERR2245478	Host-associated:Animal:Digestive system:Fecal|Host-associated:Birds:Digestive system
				ERR2241816	Host-associated:Animal:Digestive system:Fecal|Host-associated:Birds:Digestive system
				ERR2241797	Host-associated:Animal:Digestive system:Fecal|Host-associated:Birds:Digestive system
				ERR2241892	Host-associated:Animal:Digestive system:Fecal|Host-associated:Birds:Digestive system
				ERR2245460	Host-associated:Animal:Digestive system:Fecal|Host-associated:Birds:Digestive system
				ERR2241824	Host-associated:Animal:Digestive system:Fecal|Host-associated:Birds:Digestive system
				ERR2241982	Host-associated:Animal:Digestive system:Fecal|Host-associated:Birds:Digestive system
				ERR2241673	Host-associated:Animal:Digestive system:Fecal|Host-associated:Birds:Digestive system
				ERR2241821	Host-associated:Animal:Digestive system:Fecal|Host-associated:Birds:Digestive system
				ERR2245484	Host-associated:Animal:Digestive system:Fecal|Host-associated:Birds:Digestive system
				ERR2241675	Host-associated:Animal:Digestive system:Fecal|Host-associated:Birds:Digestive system
				ERR2241968	Host-associated:Animal:Digestive system:Fecal|Host-associated:Birds:Digestive system
				ERR2241657	Host-associated:Animal:Digestive system:Fecal|Host-associated:Birds:Digestive system
				ERR2241948	Host-associated:Animal:Digestive system:Fecal|Host-associated:Birds:Digestive system
				ERR2241867	Host-associated:Animal:Digestive system:Fecal|Host-associated:Birds:Digestive system
				ERR2241685	Host-associated:Animal:Digestive system:Fecal|Host-associated:Birds:Digestive system
				ERR2241751	Host-associated:Animal:Digestive system:Fecal|Host-associated:Birds:Digestive system
				ERR2245477	Host-associated:Animal:Digestive system:Fecal|Host-associated:Birds:Digestive system
				ERR2241920	Host-associated:Animal:Digestive system:Fecal|Host-associated:Birds:Digestive system
				ERR2241966	Host-associated:Animal:Digestive system:Fecal|Host-associated:Birds:Digestive system
				ERR2241661	Host-associated:Animal:Digestive system:Fecal|Host-associated:Birds:Digestive system
				ERR2245480	Host-associated:Animal:Digestive system:Fecal|Host-associated:Birds:Digestive system
				ERR2241915	Host-associated:Animal:Digestive system:Fecal|Host-associated:Birds:Digestive system
				ERR2241651	Host-associated:Animal:Digestive system:Fecal|Host-associated:Birds:Digestive system
				ERR2241638	Host-associated:Animal:Digestive system:Fecal|Host-associated:Birds:Digestive system
				ERR2241899	Host-associated:Animal:Digestive system:Fecal|Host-associated:Birds:Digestive system
				ERR2241874	Host-associated:Animal:Digestive system:Fecal|Host-associated:Birds:Digestive system
				ERR2241653	Host-associated:Animal:Digestive system:Fecal|Host-associated:Birds:Digestive system
				ERR2241940	Host-associated:Animal:Digestive system:Fecal|Host-associated:Birds:Digestive system
				ERR2241836	Host-associated:Animal:Digestive system:Fecal|Host-associated:Birds:Digestive system
				ERR2241842	Host-associated:Animal:Digestive system:Fecal|Host-associated:Birds:Digestive system
				ERR2241884	Host-associated:Animal:Digestive system:Fecal|Host-associated:Birds:Digestive system
				ERR2241925	Host-associated:Animal:Digestive system:Fecal|Host-associated:Birds:Digestive system
				ERR2241759	Host-associated:Animal:Digestive system:Fecal|Host-associated:Birds:Digestive system
				ERR2241641	Host-associated:Animal:Digestive system:Fecal|Host-associated:Birds:Digestive system
				ERR2245469	Host-associated:Animal:Digestive system:Fecal|Host-associated:Birds:Digestive system
				ERR2241788	Host-associated:Animal:Digestive system:Fecal|Host-associated:Birds:Digestive system
				ERR2241975	Host-associated:Animal:Digestive system:Fecal|Host-associated:Birds:Digestive system
				ERR2241819	Host-associated:Animal:Digestive system:Fecal|Host-associated:Birds:Digestive system
				ERR2241752	Host-associated:Animal:Digestive system:Fecal|Host-associated:Birds:Digestive system
				ERR2241684	Host-associated:Animal:Digestive system:Fecal|Host-associated:Birds:Digestive system
				ERR2241891	Host-associated:Animal:Digestive system:Fecal|Host-associated:Birds:Digestive system
				ERR2241741	Host-associated:Animal:Digestive system:Fecal|Host-associated:Birds:Digestive system
				ERR2241656	Host-associated:Animal:Digestive system:Fecal|Host-associated:Birds:Digestive system
				ERR2241718	Host-associated:Animal:Digestive system:Fecal|Host-associated:Birds:Digestive system
				ERR2241795	Host-associated:Animal:Digestive system:Fecal|Host-associated:Birds:Digestive system
				ERR2241714	Host-associated:Animal:Digestive system:Fecal|Host-associated:Birds:Digestive system
				ERR2245485	Host-associated:Animal:Digestive system:Fecal|Host-associated:Birds:Digestive system
				ERR2241719	Host-associated:Animal:Digestive system:Fecal|Host-associated:Birds:Digestive system
				ERR2241809	Host-associated:Animal:Digestive system:Fecal|Host-associated:Birds:Digestive system
				ERR2241626	Host-associated:Animal:Digestive system:Fecal|Host-associated:Birds:Digestive system
				ERR2241825	Host-associated:Animal:Digestive system:Fecal|Host-associated:Birds:Digestive system
				ERR2241860	Host-associated:Animal:Digestive system:Fecal|Host-associated:Birds:Digestive system
				ERR2241665	Host-associated:Animal:Digestive system:Fecal|Host-associated:Birds:Digestive system
				ERR2241703	Host-associated:Animal:Digestive system:Fecal|Host-associated:Birds:Digestive system
				ERR2241689	Host-associated:Animal:Digestive system:Fecal|Host-associated:Birds:Digestive system
				ERR2245486	Host-associated:Animal:Digestive system:Fecal|Host-associated:Birds:Digestive system
				ERR2241704	Host-associated:Animal:Digestive system:Fecal|Host-associated:Birds:Digestive system
				ERR2245453	Host-associated:Animal:Digestive system:Fecal|Host-associated:Birds:Digestive system
				ERR2245475	Host-associated:Animal:Digestive system:Fecal|Host-associated:Birds:Digestive system
				ERR2241934	Host-associated:Animal:Digestive system:Fecal|Host-associated:Birds:Digestive system
				ERR2241736	Host-associated:Animal:Digestive system:Fecal|Host-associated:Birds:Digestive system
				ERR2241866	Host-associated:Animal:Digestive system:Fecal|Host-associated:Birds:Digestive system
				ERR2245449	Host-associated:Animal:Digestive system:Fecal|Host-associated:Birds:Digestive system
				ERR2241881	Host-associated:Animal:Digestive system:Fecal|Host-associated:Birds:Digestive system
				ERR2241632	Host-associated:Animal:Digestive system:Fecal|Host-associated:Birds:Digestive system
				ERR2245465	Host-associated:Animal:Digestive system:Fecal|Host-associated:Birds:Digestive system
				ERR2241863	Host-associated:Animal:Digestive system:Fecal|Host-associated:Birds:Digestive system
				ERR2241688	Host-associated:Animal:Digestive system:Fecal|Host-associated:Birds:Digestive system
				ERR2245490	Host-associated:Animal:Digestive system:Fecal|Host-associated:Birds:Digestive system
				ERR2241890	Host-associated:Animal:Digestive system:Fecal|Host-associated:Birds:Digestive system
				ERR2241695	Host-associated:Animal:Digestive system:Fecal|Host-associated:Birds:Digestive system
				ERR2241913	Host-associated:Animal:Digestive system:Fecal|Host-associated:Birds:Digestive system
				ERR2241754	Host-associated:Animal:Digestive system:Fecal|Host-associated:Birds:Digestive system
				ERR2241883	Host-associated:Animal:Digestive system:Fecal|Host-associated:Birds:Digestive system
				ERR2241957	Host-associated:Animal:Digestive system:Fecal|Host-associated:Birds:Digestive system
				ERR2241749	Host-associated:Animal:Digestive system:Fecal|Host-associated:Birds:Digestive system
				ERR2241935	Host-associated:Animal:Digestive system:Fecal|Host-associated:Birds:Digestive system
				ERR2245446	Host-associated:Animal:Digestive system:Fecal|Host-associated:Birds:Digestive system
				ERR2245459	Host-associated:Animal:Digestive system:Fecal|Host-associated:Birds:Digestive system
				ERR2241733	Host-associated:Animal:Digestive system:Fecal|Host-associated:Birds:Digestive system
				ERR2245482	Host-associated:Animal:Digestive system:Fecal|Host-associated:Birds:Digestive system
				ERR2241834	Host-associated:Animal:Digestive system:Fecal|Host-associated:Birds:Digestive system
				ERR2241713	Host-associated:Animal:Digestive system:Fecal|Host-associated:Birds:Digestive system
				ERR2245494	Host-associated:Animal:Digestive system:Fecal|Host-associated:Birds:Digestive system
				ERR2245464	Host-associated:Animal:Digestive system:Fecal|Host-associated:Birds:Digestive system
				ERR2241744	Host-associated:Animal:Digestive system:Fecal|Host-associated:Birds:Digestive system
				ERR2241895	Host-associated:Animal:Digestive system:Fecal|Host-associated:Birds:Digestive system
				ERR2241768	Host-associated:Animal:Digestive system:Fecal|Host-associated:Birds:Digestive system
				ERR2241885	Host-associated:Animal:Digestive system:Fecal|Host-associated:Birds:Digestive system
				ERR2241700	Host-associated:Animal:Digestive system:Fecal|Host-associated:Birds:Digestive system
				ERR2241844	Host-associated:Animal:Digestive system:Fecal|Host-associated:Birds:Digestive system
				ERR2241776	Host-associated:Animal:Digestive system:Fecal|Host-associated:Birds:Digestive system
				ERR2241706	Host-associated:Animal:Digestive system:Fecal|Host-associated:Birds:Digestive system
				ERR2241624	Host-associated:Animal:Digestive system:Fecal|Host-associated:Birds:Digestive system
				ERR2241923	Host-associated:Animal:Digestive system:Fecal|Host-associated:Birds:Digestive system
				ERR2241946	Host-associated:Animal:Digestive system:Fecal|Host-associated:Birds:Digestive system
				ERR2241974	Host-associated:Animal:Digestive system:Fecal|Host-associated:Birds:Digestive system
				ERR2241870	Host-associated:Animal:Digestive system:Fecal|Host-associated:Birds:Digestive system
				ERR2241782	Host-associated:Animal:Digestive system:Fecal|Host-associated:Birds:Digestive system
				ERR2241746	Host-associated:Animal:Digestive system:Fecal|Host-associated:Birds:Digestive system
				ERR2241708	Host-associated:Animal:Digestive system:Fecal|Host-associated:Birds:Digestive system
				ERR2241930	Host-associated:Animal:Digestive system:Fecal|Host-associated:Birds:Digestive system
				ERR2241705	Host-associated:Animal:Digestive system:Fecal|Host-associated:Birds:Digestive system
				ERR2241950	Host-associated:Animal:Digestive system:Fecal|Host-associated:Birds:Digestive system
				ERR2241933	Host-associated:Animal:Digestive system:Fecal|Host-associated:Birds:Digestive system
				ERR2245481	Host-associated:Animal:Digestive system:Fecal|Host-associated:Birds:Digestive system
				ERR2241672	Host-associated:Animal:Digestive system:Fecal|Host-associated:Birds:Digestive system
				ERR2241826	Host-associated:Animal:Digestive system:Fecal|Host-associated:Birds:Digestive system
				ERR2241921	Host-associated:Animal:Digestive system:Fecal|Host-associated:Birds:Digestive system
				ERR2245454	Host-associated:Animal:Digestive system:Fecal|Host-associated:Birds:Digestive system
				ERR2241783	Host-associated:Animal:Digestive system:Fecal|Host-associated:Birds:Digestive system
				ERR2241952	Host-associated:Animal:Digestive system:Fecal|Host-associated:Birds:Digestive system
				ERR2241678	Host-associated:Animal:Digestive system:Fecal|Host-associated:Birds:Digestive system
				ERR2241969	Host-associated:Animal:Digestive system:Fecal|Host-associated:Birds:Digestive system
				ERR2241813	Host-associated:Animal:Digestive system:Fecal|Host-associated:Birds:Digestive system
				ERR2241959	Host-associated:Animal:Digestive system:Fecal|Host-associated:Birds:Digestive system
				ERR2241691	Host-associated:Animal:Digestive system:Fecal|Host-associated:Birds:Digestive system
				ERR2241701	Host-associated:Animal:Digestive system:Fecal|Host-associated:Birds:Digestive system
				ERR2241753	Host-associated:Animal:Digestive system:Fecal|Host-associated:Birds:Digestive system
				ERR2241822	Host-associated:Animal:Digestive system:Fecal|Host-associated:Birds:Digestive system
				ERR2245483	Host-associated:Animal:Digestive system:Fecal|Host-associated:Birds:Digestive system
				ERR2241772	Host-associated:Animal:Digestive system:Fecal|Host-associated:Birds:Digestive system
				ERR2241936	Host-associated:Animal:Digestive system:Fecal|Host-associated:Birds:Digestive system
				ERR2241812	Host-associated:Animal:Digestive system:Fecal|Host-associated:Birds:Digestive system
				ERR2241692	Host-associated:Animal:Digestive system:Fecal|Host-associated:Birds:Digestive system
				ERR2241677	Host-associated:Animal:Digestive system:Fecal|Host-associated:Birds:Digestive system
				ERR2241798	Host-associated:Animal:Digestive system:Fecal|Host-associated:Birds:Digestive system
				ERR2241683	Host-associated:Animal:Digestive system:Fecal|Host-associated:Birds:Digestive system
				ERR2241761	Host-associated:Animal:Digestive system:Fecal|Host-associated:Birds:Digestive system
				ERR2241779	Host-associated:Animal:Digestive system:Fecal|Host-associated:Birds:Digestive system
				ERR2241666	Host-associated:Animal:Digestive system:Fecal|Host-associated:Birds:Digestive system
				ERR2241983	Host-associated:Animal:Digestive system:Fecal|Host-associated:Birds:Digestive system
				ERR2027873	Host-associated:Birds:Digestive system:Fecal
				ERR2026032	Host-associated:Birds:Digestive system:Fecal
				ERR2028491	Host-associated:Birds:Digestive system:Fecal
				ERR1913131	Host-associated:Birds:Digestive system:Fecal
				ERR2027879	Host-associated:Birds:Digestive system:Fecal
				ERR1950598	Host-associated:Birds:Digestive system:Fecal
				ERR2027878	Host-associated:Birds:Digestive system:Fecal
				ERR1913136	Host-associated:Birds:Digestive system:Fecal
				ERR2044657	Host-associated:Birds:Digestive system:Fecal
				ERR1916403	Host-associated:Birds:Digestive system:Fecal
				ERR1994270	Host-associated:Birds:Digestive system:Fecal
				ERR2044636	Host-associated:Birds:Digestive system:Fecal
				ERR2044659	Host-associated:Birds:Digestive system:Fecal
				ERR2044641	Host-associated:Birds:Digestive system:Fecal
				ERR1916406	Host-associated:Birds:Digestive system:Fecal
				ERR2027877	Host-associated:Birds:Digestive system:Fecal
				ERR2028493	Host-associated:Birds:Digestive system:Fecal
				ERR1916369	Host-associated:Birds:Digestive system:Fecal
				ERR2026374	Host-associated:Birds:Digestive system:Fecal
				ERR2027871	Host-associated:Birds:Digestive system:Fecal
				ERR2044297	Host-associated:Birds:Digestive system:Fecal
				ERR2026371	Host-associated:Birds:Digestive system:Fecal
				ERR1950596	Host-associated:Birds:Digestive system:Fecal
				ERR1994273	Host-associated:Birds:Digestive system:Fecal
				ERR2026041	Host-associated:Birds:Digestive system:Fecal
				ERR2044661	Host-associated:Birds:Digestive system:Fecal
				ERR1994268	Host-associated:Birds:Digestive system:Fecal
				ERR1994274	Host-associated:Birds:Digestive system:Fecal
				ERR2044653	Host-associated:Birds:Digestive system:Fecal
				ERR1916404	Host-associated:Birds:Digestive system:Fecal
				ERR2026046	Host-associated:Birds:Digestive system:Fecal
				ERR1916367	Host-associated:Birds:Digestive system:Fecal
				ERR2027659	Host-associated:Birds:Digestive system:Fecal
				ERR2044639	Host-associated:Birds:Digestive system:Fecal
				ERR2027657	Host-associated:Birds:Digestive system:Fecal
				ERR2026042	Host-associated:Birds:Digestive system:Fecal
				ERR2044295	Host-associated:Birds:Digestive system:Fecal
				ERR2026034	Host-associated:Birds:Digestive system:Fecal
				ERR1913130	Host-associated:Birds:Digestive system:Fecal
				ERR1913135	Host-associated:Birds:Digestive system:Fecal
				ERR2027011	Host-associated:Birds:Digestive system:Fecal
				ERR1916372	Host-associated:Birds:Digestive system:Fecal
				ERR2028492	Host-associated:Birds:Digestive system:Fecal
				ERR1916370	Host-associated:Birds:Digestive system:Fecal
				ERR1906768	Host-associated:Birds:Digestive system:Fecal
				ERR2044660	Host-associated:Birds:Digestive system:Fecal
				ERR1994269	Host-associated:Birds:Digestive system:Fecal
				ERR1906771	Host-associated:Birds:Digestive system:Fecal
				ERR1916366	Host-associated:Birds:Digestive system:Fecal
				ERR1906770	Host-associated:Birds:Digestive system:Fecal
				ERR2028489	Host-associated:Birds:Digestive system:Fecal
				ERR2044642	Host-associated:Birds:Digestive system:Fecal
				ERR1994276	Host-associated:Birds:Digestive system:Fecal
				ERR1906772	Host-associated:Birds:Digestive system:Fecal
				ERR1950601	Host-associated:Birds:Digestive system:Fecal
				ERR1906769	Host-associated:Birds:Digestive system:Fecal
				ERR1994279	Host-associated:Birds:Digestive system:Fecal
				ERR1916407	Host-associated:Birds:Digestive system:Fecal
				ERR2026035	Host-associated:Birds:Digestive system:Fecal
				ERR2044655	Host-associated:Birds:Digestive system:Fecal
				ERR1950597	Host-associated:Birds:Digestive system:Fecal
				ERR2027656	Host-associated:Birds:Digestive system:Fecal
				ERR1994271	Host-associated:Birds:Digestive system:Fecal
				ERR2027880	Host-associated:Birds:Digestive system:Fecal
				ERR2026376	Host-associated:Birds:Digestive system:Fecal
				ERR2026036	Host-associated:Birds:Digestive system:Fecal
				ERR1916374	Host-associated:Birds:Digestive system:Fecal
				ERR2027875	Host-associated:Birds:Digestive system:Fecal
				ERR1916371	Host-associated:Birds:Digestive system:Fecal
				ERR2044637	Host-associated:Birds:Digestive system:Fecal
				ERR2026033	Host-associated:Birds:Digestive system:Fecal
				ERR2026030	Host-associated:Birds:Digestive system:Fecal
				ERR1913133	Host-associated:Birds:Digestive system:Fecal
				ERR2027658	Host-associated:Birds:Digestive system:Fecal
				ERR2044634	Host-associated:Birds:Digestive system:Fecal
				ERR1950599	Host-associated:Birds:Digestive system:Fecal
				ERR1994267	Host-associated:Birds:Digestive system:Fecal
				ERR2044296	Host-associated:Birds:Digestive system:Fecal
				ERR2044656	Host-associated:Birds:Digestive system:Fecal
				ERR2028490	Host-associated:Birds:Digestive system:Fecal
				ERR2027872	Host-associated:Birds:Digestive system:Fecal
				ERR2041806	Host-associated:Birds:Digestive system:Fecal
				ERR2044635	Host-associated:Birds:Digestive system:Fecal
				ERR1950603	Host-associated:Birds:Digestive system:Fecal
				ERR2044644	Host-associated:Birds:Digestive system:Fecal
				ERR1994275	Host-associated:Birds:Digestive system:Fecal
				ERR1950600	Host-associated:Birds:Digestive system:Fecal
				ERR2044643	Host-associated:Birds:Digestive system:Fecal
				ERR2026039	Host-associated:Birds:Digestive system:Fecal
				ERR2044658	Host-associated:Birds:Digestive system:Fecal
				ERR2044654	Host-associated:Birds:Digestive system:Fecal
				ERR2026031	Host-associated:Birds:Digestive system:Fecal
				ERR1916409	Host-associated:Birds:Digestive system:Fecal
				ERR1916373	Host-associated:Birds:Digestive system:Fecal
				ERR1913132	Host-associated:Birds:Digestive system:Fecal
				ERR1950602	Host-associated:Birds:Digestive system:Fecal
				ERR2026047	Host-associated:Birds:Digestive system:Fecal
				ERR2026372	Host-associated:Birds:Digestive system:Fecal
				ERR1994277	Host-associated:Birds:Digestive system:Fecal
				ERR2027876	Host-associated:Birds:Digestive system:Fecal
				ERR2026369	Host-associated:Birds:Digestive system:Fecal
				ERR1916368	Host-associated:Birds:Digestive system:Fecal
				ERR2026375	Host-associated:Birds:Digestive system:Fecal
				ERR2026037	Host-associated:Birds:Digestive system:Fecal
				ERR2026373	Host-associated:Birds:Digestive system:Fecal
				ERR2026370	Host-associated:Birds:Digestive system:Fecal
				ERR2026040	Host-associated:Birds:Digestive system:Fecal
				ERR2027874	Host-associated:Birds:Digestive system:Fecal
				ERR2026038	Host-associated:Birds:Digestive system:Fecal
				ERR2044638	Host-associated:Birds:Digestive system:Fecal
				ERR1913137	Host-associated:Birds:Digestive system:Fecal
				ERR2044640	Host-associated:Birds:Digestive system:Fecal
				ERR2111657	Host-associated:Birds:Respiratory system
				ERR2111655	Host-associated:Birds:Respiratory system
				ERR2192853	Host-associated:Birds:Respiratory system
				ERR2192860	Host-associated:Birds:Respiratory system
				ERR2192857	Host-associated:Birds:Respiratory system
				ERR2192852	Host-associated:Birds:Respiratory system
				ERR2111644	Host-associated:Birds:Respiratory system
				ERR2030965	Host-associated:Birds:Respiratory system
				ERR2192858	Host-associated:Birds:Respiratory system
				ERR2192861	Host-associated:Birds:Respiratory system
				ERR2030964	Host-associated:Birds:Respiratory system
				ERR2111652	Host-associated:Birds:Respiratory system
				ERR2111648	Host-associated:Birds:Respiratory system
				ERR2111646	Host-associated:Birds:Respiratory system
				ERR2111663	Host-associated:Birds:Respiratory system
				ERR2192862	Host-associated:Birds:Respiratory system
				ERR2030963	Host-associated:Birds:Respiratory system
				ERR2192855	Host-associated:Birds:Respiratory system
				ERR2111662	Host-associated:Birds:Respiratory system
				ERR2111664	Host-associated:Birds:Respiratory system
				ERR2192851	Host-associated:Birds:Respiratory system
				ERR2111645	Host-associated:Birds:Respiratory system
				ERR2192856	Host-associated:Birds:Respiratory system
				ERR2192850	Host-associated:Birds:Respiratory system
				ERR2111658	Host-associated:Birds:Respiratory system
				ERR2192863	Host-associated:Birds:Respiratory system
				ERR2192849	Host-associated:Birds:Respiratory system
				ERR2111659	Host-associated:Birds:Respiratory system
				ERR2192854	Host-associated:Birds:Respiratory system
				ERR2192859	Host-associated:Birds:Respiratory system
				ERR2111650	Host-associated:Birds:Respiratory system
				ERR2111654	Host-associated:Birds:Respiratory system
				ERR2111653	Host-associated:Birds:Respiratory system
				ERR1598041	Engineered
				ERR1995203	Engineered
				ERR1857086	Engineered
				ERR1995202	Engineered
				ERR1995156	Engineered
				ERR1857087	Engineered
				ERR1995157	Engineered
				ERR1995198	Engineered
				ERR1995199	Engineered
				ERR1995158	Engineered
				ERR1598039	Engineered
				ERR1857088	Engineered
				ERR1857085	Engineered
				ERR1995206	Engineered
				SRR3458562	Engineered
				ERR1995200	Engineered
				SRR3458563	Engineered
				ERR1995204	Engineered
				ERR2272689	Engineered
				ERR1598042	Engineered
				ERR1995205	Engineered
				ERR1598040	Engineered
				ERR1995201	Engineered
				ERR1598038	Engineered
				ERR1981050	Engineered:Biogas plant
				ERR1299065	Engineered:Biogas plant
				ERR1299066	Engineered:Biogas plant
				ERR1299063	Engineered:Biogas plant
				ERR1299062	Engineered:Biogas plant
				ERR1299182	Engineered:Biogas plant
				ERR1299064	Engineered:Biogas plant
				ERR1981059	Engineered:Biogas plant
				ERR1981048	Engineered:Biogas plant
				ERR1981053	Engineered:Biogas plant
				ERR454985	Engineered:Biogas plant
				ERR1981052	Engineered:Biogas plant
				ERR1981054	Engineered:Biogas plant
				ERR1981049	Engineered:Biogas plant
				ERR1981055	Engineered:Biogas plant
				ERR1981056	Engineered:Biogas plant
				ERR1981058	Engineered:Biogas plant
				ERR1981051	Engineered:Biogas plant
				ERR454984	Engineered:Biogas plant
				ERR1981057	Engineered:Biogas plant
				ERR2814994	Engineered:Bioreactor
				ERR2814996	Engineered:Bioreactor
				SRR1955914	Engineered:Bioreactor
				SRR6007444	Engineered:Bioreactor
				SRR6227243	Engineered:Bioreactor
				SRR2043639	Engineered:Bioreactor
				SRR2043625	Engineered:Bioreactor
				SRR3330211	Engineered:Bioreactor
				ERR2814992	Engineered:Bioreactor
				SRR3330208	Engineered:Bioreactor
				SRR1506967	Engineered:Bioreactor
				SRR2043635	Engineered:Bioreactor
				SRR5457059	Engineered:Bioreactor
				SRR5948558	Engineered:Bioreactor
				SRR2043629	Engineered:Bioreactor
				ERR2814995	Engineered:Bioreactor
				SRR2960324	Engineered:Bioreactor
				SRR5251524	Engineered:Bioreactor
				SRR1506951	Engineered:Bioreactor
				SRR2043630	Engineered:Bioreactor
				SRR3330206	Engineered:Bioreactor
				SRR5576002	Engineered:Bioreactor
				ERR3245382	Engineered:Bioreactor
				ERR3139791	Engineered:Bioreactor
				ERR477402	Engineered:Bioreactor
				SRR2960325	Engineered:Bioreactor
				SRR2043633	Engineered:Bioreactor
				ERR3139792	Engineered:Bioreactor
				SRR5690703	Engineered:Bioreactor
				ERR3245381	Engineered:Bioreactor
				SRR2043631	Engineered:Bioreactor
				SRR2960323	Engineered:Bioreactor
				SRR1506987	Engineered:Bioreactor
				SRR5007349	Engineered:Bioreactor
				SRR4028130	Engineered:Bioreactor
				SRR554367	Engineered:Bioreactor
				SRR3330202	Engineered:Bioreactor
				SRR2119806	Engineered:Bioreactor
				SRR2119805	Engineered:Bioreactor
				ERR2815007	Engineered:Bioreactor
				SRR2082606	Engineered:Bioreactor
				SRR2106648	Engineered:Bioreactor
				SRR2082605	Engineered:Bioreactor
				SRR2043628	Engineered:Bioreactor
[truncated: 295,983+ more rows]

## Sheet: S1b
Supplementary information, Table S1b: Top20 conserved RNAs enriched in defense islands.
RNA name	Rfam ID
tRNA	RF00005
T-box leader	RF00230
TwoAYGGAY RNA	RF01731
Clostridiales-1 RNA	RF01699
RAGATH-18 RNA	RF03064
Group II catalytic intron	RF00029
pemK RNA	RF02913
TPP riboswitch	RF00059
Cobalamin riboswitch	RF00174
Cyclic di-GMP-I riboswitch	RF01051
transfer-messenger RNA	RF00023
5S ribosomal RNA	RF00001
FMN riboswitch	RF00050
Bacterial large subunit ribosomal RNA	RF02541
msiK RNA	RF01747
SAM riboswitch	RF00162
Bacterial small signal recognition particle RNA	RF00169
Bacteroides sRNA BTnc231	RF04180
Bacterial small subunit ribosomal RNA	RF00177
yjdF RNA	RF01764

## Sheet: S1c
Supplementary information, Table S1c: Organisms of RAGATH-18 RNA-associated protein.
Sample source	Sample num			Sample ID	Sample source			Rfam_Description	Rfam_accession	query_name	query_start	query_end	strand	Evalue	IS607 TnpB neighbor
Human Gut	8614			ERR3340831	Birds Digestive system			RAGATH-18 RNA	RF03064	chfec4_10000142_29815-30415	263	203	-	5.6e-11	Yes
Human	1603			ERR2241944	Birds Digestive system			RAGATH-18 RNA	RF03064	chfec4_10001376_4725-5325	249	186	-	6.3e-12	Yes
Human Bio_fluid	15			ERR2241944	Birds Digestive system			RAGATH-18 RNA	RF03064	chfec4_10003433_3947-4547	347	407	+	1.7e-09	Yes
Pig Fecal	15			ERR2241944	Birds Digestive system			RAGATH-18 RNA	RF03064	chfec4_10005123_2618-3218	248	176	-	6e-13	Yes
Birds Digestive system	4			SRR8692223	Human			RAGATH-18 RNA	RF03064	DRR003632_522733_10133_9128-9728	251	179	-	1.1e-13	Yes
Human Oral	4			SRR7217639	Human			RAGATH-18 RNA	RF03064	DRR003632_526124_69682_12526-13126	347	419	+	2.8e-11	Yes
Human Skin	1			SRR6680625	Human			RAGATH-18 RNA	RF03064	DRR014150_402694_26864_1537-2137	349	421	+	4.3e-12	Yes
Rat Gut	1			ERR1539514	Human			RAGATH-18 RNA	RF03064	DRR014150_402694_26864_1837-2137	49	121	+	3.7e-12	Yes
Wastewater	1			SRR6468640	Human			RAGATH-18 RNA	RF03064	DRR014161_267095_7556_3729-4329	347	419	+	2.1e-11	Yes
Total	10258			Ga0116156	Human			RAGATH-18 RNA	RF03064	DRR014171_481333_14510_12289-12889	251	179	-	1.8e-12	Yes
				SRR7162298	Human			RAGATH-18 RNA	RF03064	DRR014177_459068_3885_1959-2559	252	179	-	3.2e-10	Yes
				SRR5024281	Human			RAGATH-18 RNA	RF03064	DRR042264_440596_12246_7757-8357	348	422	+	1.7e-12	Yes
				ERR1430400	Human			RAGATH-18 RNA	RF03064	DRR042288_106940_17168_11843-12443	349	421	+	5.5e-13	Yes
				ERR1430406	Human			RAGATH-18 RNA	RF03064	DRR042288_143057_5750_4614-5214	248	176	-	7.2e-14	Yes
				chfec4	Human			RAGATH-18 RNA	RF03064	DRR042288_163347_28080_26548-27148	248	176	-	8.9e-13	Yes
				SRR3160449	Human			RAGATH-18 RNA	RF03064	DRR042288_72248_11984_263-863	352	424	+	4.6e-13	Yes
				SRR6680614	Human			RAGATH-18 RNA	RF03064	DRR042289_128230_4858_2987-3587	250	178	-	3.4e-12	Yes
				SRR8146971	Human			RAGATH-18 RNA	RF03064	DRR042304_115926_31374_4556-5156	253	180	-	1.2e-10	Yes
				Ga0119780	Human			RAGATH-18 RNA	RF03064	DRR042304_122670_32406_31793-32393	253	181	-	2.1e-11	Yes
				ERR1600554	Human			RAGATH-18 RNA	RF03064	DRR042304_51891_7273_2144-2744	347	420	+	1.2e-10	Yes
				JGI24704J35079	Human			RAGATH-18 RNA	RF03064	DRR042304_96672_9675_396-996	352	426	+	9.2e-11	Yes
				SRR7162343	Human			RAGATH-18 RNA	RF03064	DRR042306_113326_8314_1468-2068	253	181	-	2.1e-11	Yes
				SRR5155815	Human			RAGATH-18 RNA	RF03064	DRR042319_84993_3180_1619-2219	348	420	+	6.6e-14	Yes
				ERR1224348	Human			RAGATH-18 RNA	RF03064	DRR042333_613978_9450_3445-4045	347	420	+	3.3e-10	Yes
				Ga0243934	Human			RAGATH-18 RNA	RF03064	DRR042333_626048_25200_510-1110	349	421	+	5.5e-13	Yes
				ERR1430508	Human			RAGATH-18 RNA	RF03064	DRR042333_637655_8383_3430-4030	351	423	+	4.4e-13	Yes
				ERR1430418	Human			RAGATH-18 RNA	RF03064	DRR042333_652821_32584_11879-12479	352	426	+	3.2e-12	Yes
				ERR1430418	Human			RAGATH-18 RNA	RF03064	DRR042333_663879_5399_4608-5208	248	176	-	1.7e-12	Yes
				SRR5156034	Human			RAGATH-18 RNA	RF03064	DRR042351_120097_3744_5-605	349	421	+	1.1e-13	Yes
				ERR2402796	Human			RAGATH-18 RNA	RF03064	DRR042352_106641_5331_4681-5281	252	180	-	3.3e-15	Yes
				ERR1600684	Human			RAGATH-18 RNA	RF03064	DRR042352_27558_5409_4290-4890	254	182	-	4.8e-12	Yes
				SRR8506098	Human			RAGATH-18 RNA	RF03064	DRR042364_114180_91475_32412-33012	347	419	+	2.1e-11	Yes
				SRR7124623	Human			RAGATH-18 RNA	RF03064	DRR042364_114180_91475_32712-33012	47	119	+	1.8e-11	Yes
				SRR8506036	Human			RAGATH-18 RNA	RF03064	DRR042411_532692_3368_959-1559	348	420	+	6.6e-14	Yes
				SRR5165867	Human			RAGATH-18 RNA	RF03064	DRR042411_532692_3368_959-1559	348	420	+	6.6e-14	Yes
				ERR1600746	Human			RAGATH-18 RNA	RF03064	DRR042411_545912_20694_1105-1705	351	423	+	4.4e-13	Yes
				ERR1600661	Human			RAGATH-18 RNA	RF03064	DRR042411_545912_20694_1405-1705	51	123	+	3.8e-13	Yes
				SRR5723813	Human			RAGATH-18 RNA	RF03064	DRR042411_550264_8709_3172-3772	352	426	+	3.2e-12	Yes
				SRR6066165	Human			RAGATH-18 RNA	RF03064	DRR042423_164690_5833_1456-2056	254	182	-	2.1e-11	Yes
				ERR1430496	Human			RAGATH-18 RNA	RF03064	DRR042423_164690_5833_1456-1756	254	182	-	1.8e-11	Yes
				SRR7124820	Human			RAGATH-18 RNA	RF03064	DRR042425_1441347_4319_1681-2281	349	421	+	1.2e-13	Yes
				SRR2142199	Human			RAGATH-18 RNA	RF03064	DRR042425_1445708_10182_719-1319	352	424	+	2.7e-13	Yes
				SRR8146954	Human			RAGATH-18 RNA	RF03064	DRR042425_1456641_47593_29713-30313	253	180	-	3.3e-10	Yes
				SRR8114102	Human			RAGATH-18 RNA	RF03064	DRR042425_1466776_43177_980-1580	349	421	+	1.8e-12	Yes
				ERR1600600	Human			RAGATH-18 RNA	RF03064	DRR042425_1480143_41032_3015-3615	351	423	+	4.4e-13	Yes
				SRR7124577	Human			RAGATH-18 RNA	RF03064	DRR042425_1483949_36114_0-455	103	29	-	3.2e-12	Yes
				SRR357390	Human			RAGATH-18 RNA	RF03064	DRR042425_1496904_5407_241-841	352	424	+	4.6e-13	Yes
				DRR003632	Human			RAGATH-18 RNA	RF03064	DRR042425_1507854_6273_2658-3258	253	181	-	2.1e-11	Yes
				DRR003632	Human			RAGATH-18 RNA	RF03064	DRR042429_1010638_20035_19565-20035	352	426	+	3.2e-12	Yes
				SRR6122144	Human			RAGATH-18 RNA	RF03064	DRR042429_1015966_29882_2010-2610	354	415	+	8.4e-08	Yes
				SRR8114100	Human			RAGATH-18 RNA	RF03064	DRR042429_1020741_8376_6211-6811	352	424	+	7.2e-14	Yes
				Ga0244934	Human			RAGATH-18 RNA	RF03064	DRR042429_1048765_13358_1400-2000	349	421	+	2e-12	Yes
				Ga0244934	Human			RAGATH-18 RNA	RF03064	DRR042429_987219_26757_6962-7562	348	420	+	6.6e-14	Yes
				SRR8506081	Human			RAGATH-18 RNA	RF03064	DRR042435_227147_5259_0-426	175	247	+	8.4e-11	Yes
				Ga0104969	Human			RAGATH-18 RNA	RF03064	DRR042469_44111_3358_2563-3163	349	421	+	2.4e-13	Yes
				ERR1730270	Human			RAGATH-18 RNA	RF03064	DRR042469_53382_80850_71488-72088	248	176	-	2.7e-13	Yes
				ERR1600630	Human			RAGATH-18 RNA	RF03064	DRR042469_60601_6809_2582-3182	349	421	+	1.2e-14	Yes
				Ga0100214	Human			RAGATH-18 RNA	RF03064	DRR042475_102954_10457_6330-6930	352	426	+	2.6e-12	Yes
				ERR1600690	Human			RAGATH-18 RNA	RF03064	DRR042475_103703_5284_4537-5137	248	176	-	7.2e-14	Yes
				SRR6028196	Human			RAGATH-18 RNA	RF03064	DRR042479_161973_6922_0-568	220	148	-	6.6e-14	Yes
				ERR1600747	Human			RAGATH-18 RNA	RF03064	DRR042479_201489_15126_8157-8757	252	180	-	6.6e-14	Yes
				SRR7124786	Human			RAGATH-18 RNA	RF03064	DRR042479_201489_15126_8157-8457	252	180	-	5.7e-14	Yes
				ERR1430560	Human			RAGATH-18 RNA	RF03064	DRR042591_625780_19500_8757-9357	348	422	+	4.6e-11	Yes
				SRR3993062	Human			RAGATH-18 RNA	RF03064	DRR042591_630122_9424_0-554	302	374	+	2.7e-15	Yes
				ERR1600550	Human			RAGATH-18 RNA	RF03064	DRR042591_630686_11534_765-1365	352	424	+	2.7e-13	Yes
				ERR1600551	Human			RAGATH-18 RNA	RF03064	DRR042591_630973_7357_408-1008	347	420	+	3.3e-10	Yes
				SRR3160438	Human			RAGATH-18 RNA	RF03064	DRR042591_640307_5946_946-1546	355	416	+	5.6e-13	Yes
				SRR8146977	Human			RAGATH-18 RNA	RF03064	DRR042591_691257_4720_262-862	349	421	+	5.5e-13	Yes
				ERR1600682	Human			RAGATH-18 RNA	RF03064	DRR042591_706061_3475_614-1214	349	421	+	1.2e-13	Yes
				ERR1430466	Human			RAGATH-18 RNA	RF03064	DRR042596_158683_4889_3516-4116	249	177	-	4.4e-13	Yes
				ERR1430466	Human			RAGATH-18 RNA	RF03064	DRR042596_162416_3482_667-1267	253	180	-	3.3e-10	Yes
				SRR7162343	Human			RAGATH-18 RNA	RF03064	DRR042596_164866_4955_3363-3963	144	72	-	2.7e-13	Yes
				Ga0116190	Human			RAGATH-18 RNA	RF03064	DRR042604_474565_6503_555-1155	349	421	+	1.2e-13	Yes
				SRR5650048	Human			RAGATH-18 RNA	RF03064	DRR042608_152389_3616_913-1513	252	180	-	6.6e-14	Yes
				SRR7217848	Human			RAGATH-18 RNA	RF03064	DRR042622_312514_3758_340-940	204	132	-	8.4e-13	Yes
				SRR7124652	Human			RAGATH-18 RNA	RF03064	DRR042623_169872_3364_1410-1710	253	181	-	1.8e-11	Yes
				SRR7124782	Human			RAGATH-18 RNA	RF03064	DRR042623_169872_3364_1410-2010	253	181	-	2.1e-11	Yes
				ERR1430416	Human			RAGATH-18 RNA	RF03064	DRR046087_201150_5539_3325-3925	336	415	+	6.9e-13	Yes
				SRR8692226	Human			RAGATH-18 RNA	RF03064	DRR046088_192713_4675_3325-3925	336	415	+	6.9e-13	Yes
				SRR8692226	Human			RAGATH-18 RNA	RF03064	DRR046090_236490_7356_3325-3925	336	415	+	6.9e-13	Yes
				SRR8692226	Human			RAGATH-18 RNA	RF03064	DRR046090_321957_5806_4212-4812	258	161	-	3.3e-12	Yes
				Ga0209629	Human			RAGATH-18 RNA	RF03064	DRR046093_198678_3746_3283-3746	336	415	+	6.9e-13	Yes
				SRR960594	Human			RAGATH-18 RNA	RF03064	DRR046093_281445_4468_2803-3403	258	161	-	3.3e-12	Yes
				SRR7124709	Human			RAGATH-18 RNA	RF03064	DRR046100_396538_3226_1599-2199	258	161	-	3.3e-12	Yes
				SRR7217857	Human			RAGATH-18 RNA	RF03064	DRR046102_198661_5866_1055-1655	342	439	+	3.3e-12	Yes
				SRR7217857	Human			RAGATH-18 RNA	RF03064	DRR046103_51185_3277_790-1390	342	439	+	3.3e-12	Yes
				Ga0207827	Human			RAGATH-18 RNA	RF03064	DRR046104_377998_4450_1048-1648	342	439	+	3.3e-12	Yes
				ERR1600739	Human			RAGATH-18 RNA	RF03064	DRR127481_568531_7690_6807-7407	349	421	+	1.2e-13	Yes
				ERR1430415	Human			RAGATH-18 RNA	RF03064	DRR127481_568531_7690_7107-7407	49	121	+	1.1e-13	Yes
				JGI20166J26741	Human			RAGATH-18 RNA	RF03064	DRR127481_568531_7690_7107-7407	49	121	+	1.1e-13	Yes
				ERR1600726	Human			RAGATH-18 RNA	RF03064	DRR127507_367830_4978_618-1218	349	421	+	4.5e-12	Yes
				ERR1430504	Human			RAGATH-18 RNA	RF03064	DRR127517_109040_4830_4237-4830	251	179	-	4.3e-12	Yes
				ERR1953518	Human			RAGATH-18 RNA	RF03064	DRR127517_176514_4539_2598-2898	252	180	-	5.7e-14	Yes
				ERR1430416	Human			RAGATH-18 RNA	RF03064	DRR127517_176514_4539_2598-3198	252	180	-	6.6e-14	Yes
				SRR6054682	Human			RAGATH-18 RNA	RF03064	DRR127519_200531_4330_2097-2697	253	180	-	3.3e-10	Yes
				SRR5127414	Human			RAGATH-18 RNA	RF03064	DRR127519_200531_4330_2097-2397	253	180	-	2.8e-10	Yes
				Ga0243410	Human			RAGATH-18 RNA	RF03064	DRR127519_202013_5642_1188-1788	349	421	+	5.5e-13	Yes
				Ga0243410	Human			RAGATH-18 RNA	RF03064	DRR127519_214205_7977_7504-7977	349	421	+	1.2e-13	Yes
				SRR8114105	Human			RAGATH-18 RNA	RF03064	DRR127521_101433_21251_437-1037	352	423	+	4.5e-12	Yes
				SRR7124820	Human			RAGATH-18 RNA	RF03064	DRR127521_57215_3358_2305-2905	251	179	-	1.8e-12	Yes
				SRR6122178	Human			RAGATH-18 RNA	RF03064	DRR127524_139623_11107_10361-10961	252	180	-	2.7e-15	Yes
				SRR6066074	Human			RAGATH-18 RNA	RF03064	DRR127524_92876_4220_433-1033	348	420	+	2.7e-15	Yes
				ERR1430416	Human			RAGATH-18 RNA	RF03064	DRR127524_93490_31986_433-1033	348	420	+	6.6e-14	Yes
				SRR7124611	Human			RAGATH-18 RNA	RF03064	DRR127535_14055_3180_1457-2057	248	174	-	3.2e-12	Yes
				SRR6897683	Human			RAGATH-18 RNA	RF03064	DRR127557_109821_4743_2788-3388	354	415	+	1.5e-12	Yes
				SRR5405722	Human			RAGATH-18 RNA	RF03064	DRR127557_69144_3927_0-508	160	88	-	6.6e-14	Yes
				SRR4305514	Human			RAGATH-18 RNA	RF03064	DRR127596_104754_5278_1533-2133	348	420	+	6.6e-14	Yes
				SRR3160438	Human			RAGATH-18 RNA	RF03064	DRR127625_95577_3457_3049-3457	348	408	+	6.3e-08	Yes
				SRR5936050	Human			RAGATH-18 RNA	RF03064	DRR127646_113397_3808_1304-1904	347	419	+	2.1e-11	Yes
				SRR6367598	Human			RAGATH-18 RNA	RF03064	DRR127646_113397_3808_1604-1904	47	119	+	1.8e-11	Yes
				SRR8692181	Human			RAGATH-18 RNA	RF03064	DRR127646_182330_4951_4405-4951	252	180	-	6.6e-14	Yes
				SRR8692179	Human			RAGATH-18 RNA	RF03064	DRR127647_31593_3451_0-563	214	142	-	1.2e-14	Yes
				SRR7217718	Human			RAGATH-18 RNA	RF03064	DRR127647_56651_23926_23373-23926	349	421	+	1.2e-14	Yes
				ERR1430545	Human			RAGATH-18 RNA	RF03064	DRR127647_78901_19686_8956-9556	251	179	-	2.4e-13	Yes
				ERR1430545	Human			RAGATH-18 RNA	RF03064	DRR127649_60880_3198_2080-2680	252	180	-	6.6e-14	Yes
				ERR1600630	Human			RAGATH-18 RNA	RF03064	DRR127666_80584_10012_1650-2250	246	185	-	2.4e-12	Yes
				ERR2402790	Human			RAGATH-18 RNA	RF03064	DRR127692_40817_8964_7454-8054	252	180	-	6.6e-14	Yes
				ERR1430545	Human			RAGATH-18 RNA	RF03064	DRR127713_59308_3546_481-1081	248	174	-	3.2e-12	Yes
				ERR1600714	Human			RAGATH-18 RNA	RF03064	DRR127754_571277_10610_9030-9630	383	454	+	6.2e-10	Yes
				SRR5127741	Human			RAGATH-18 RNA	RF03064	DRR127754_571479_6647_4574-5174	248	176	-	4.6e-13	Yes
				SRR5024280	Human			RAGATH-18 RNA	RF03064	DRR127754_608709_9410_8427-9027	215	143	-	1.7e-13	Yes
				SRR5155856	Human			RAGATH-18 RNA	RF03064	DRR127763_79226_29514_1556-2156	348	420	+	6.6e-14	Yes
				ERR2227887	Human			RAGATH-18 RNA	RF03064	DRR127763_79226_29514_1856-2156	48	120	+	5.7e-14	Yes
				ERR1430420	Human			RAGATH-18 RNA	RF03064	DRR127777_692416_15667_11-611	347	419	+	2.1e-11	Yes
				ERR1600569	Human			RAGATH-18 RNA	RF03064	DRR127777_699610_6788_5565-6165	248	176	-	1.3e-11	Yes
				SRR8692240	Human			RAGATH-18 RNA	RF03064	DRR127777_730596_11399_9400-10000	251	179	-	1.1e-13	Yes
				Ga0187885	Human			RAGATH-18 RNA	RF03064	DRR127777_763437_26781_3831-4431	348	420	+	4.4e-13	Yes
				ERR1430536	Human			RAGATH-18 RNA	RF03064	DRR162777_373216_4049_41-641	352	426	+	9.2e-12	Yes
				SRR7124809	Human			RAGATH-18 RNA	RF03064	DRR162777_379001_14338_13380-13980	251	179	-	1.1e-13	Yes
				ERR1430502	Human			RAGATH-18 RNA	RF03064	DRR171462_455406_3318_784-1384	251	179	-	1.2e-13	Yes
				Ga0244094	Human			RAGATH-18 RNA	RF03064	DRR171465_120191_3043_2050-2650	252	180	-	3.3e-15	Yes
				ERR1971023	Human			RAGATH-18 RNA	RF03064	DRR171465_98480_3710_2764-3364	248	177	-	3.5e-10	Yes
				SRR2142214	Human			RAGATH-18 RNA	RF03064	DRR171466_482003_7266_5631-6231	348	420	+	2.3e-15	Yes
				Ga0169693	Human			RAGATH-18 RNA	RF03064	DRR171466_503226_21738_976-1576	352	426	+	3.2e-12	Yes
				Ga0326514	Human			RAGATH-18 RNA	RF03064	DRR171466_514067_10321_688-1288	352	424	+	2.7e-13	Yes
				ERR2270938	Human			RAGATH-18 RNA	RF03064	DRR171467_128115_9013_8317-8917	248	177	-	4.5e-12	Yes
				SRR6468680	Human			RAGATH-18 RNA	RF03064	DRR171467_128580_4736_2813-3413	349	421	+	6.9e-14	Yes
				ERR1600744	Human			RAGATH-18 RNA	RF03064	DRR171467_92437_11832_1943-2543	348	420	+	4.5e-15	Yes
				ERR1539494	Human			RAGATH-18 RNA	RF03064	DRR171467_93724_5537_4041-4641	248	176	-	7.2e-14	Yes
				Ga0209203	Human			RAGATH-18 RNA	RF03064	DRR171473_61977_6092_0-544	296	368	+	1.2e-11	Yes
				SRR8956651	Human			RAGATH-18 RNA	RF03064	DRR171476_163553_5144_4148-4748	252	180	-	6.6e-14	Yes
				Ga0208461	Human			RAGATH-18 RNA	RF03064	DRR171477_78471_3921_1285-1885	348	420	+	3.3e-15	Yes
				SRR8692225	Human			RAGATH-18 RNA	RF03064	DRR171483_931811_3204_2722-3204	252	180	-	2.7e-15	Yes
				ERR1953518	Human			RAGATH-18 RNA	RF03064	DRR171483_955112_6007_4472-5072	246	185	-	1.5e-12	Yes
				SRR7124468	Human			RAGATH-18 RNA	RF03064	DRR171483_967202_14245_516-1116	348	420	+	3.3e-15	Yes
				ERR1727783	Human			RAGATH-18 RNA	RF03064	DRR171485_30935_3669_1809-2409	252	178	-	4.6e-11	Yes
				SRR7212620	Human			RAGATH-18 RNA	RF03064	DRR171485_34930_4861_2448-3048	246	185	-	1.5e-12	Yes
				SRR7124681	Human			RAGATH-18 RNA	RF03064	DRR171491_566224_3456_2779-3379	248	176	-	2.7e-13	Yes
				SRR5650072	Human			RAGATH-18 RNA	RF03064	DRR171491_581958_5410_962-1562	347	420	+	3.3e-10	Yes
				SRR5723813	Human			RAGATH-18 RNA	RF03064	DRR171491_589400_17205_16092-16692	349	421	+	1.2e-13	Yes
				JGI24704J35079	Human			RAGATH-18 RNA	RF03064	DRR171491_617363_8368_6919-7519	249	177	-	4.4e-13	Yes
				SRR5405859	Human			RAGATH-18 RNA	RF03064	DRR171491_619338_5833_3832-4432	251	179	-	5.5e-13	Yes
				SRR6066169	Human			RAGATH-18 RNA	RF03064	DRR171491_627099_17735_18-618	352	426	+	3.2e-12	Yes
				Ga0169171	Human			RAGATH-18 RNA	RF03064	DRR171491_628195_14202_3959-4559	253	181	-	3.3e-11	Yes
				SRR7124624	Human			RAGATH-18 RNA	RF03064	DRR171492_87312_42683_0-535	283	355	+	6.6e-14	Yes
				ERR1539440	Human			RAGATH-18 RNA	RF03064	DRR171493_22177_3718_661-1261	501	573	+	7.2e-14	Yes
				SRR5405702	Human			RAGATH-18 RNA	RF03064	DRR171493_54651_3225_211-811	248	174	-	3.2e-12	Yes
				SRR5405702	Human			RAGATH-18 RNA	RF03064	DRR171498_23613_6992_0-416	68	1	-	7.8e-10	Yes
				ERR1430430	Human			RAGATH-18 RNA	RF03064	DRR171498_26331_4787_1393-1993	349	421	+	1.2e-14	Yes
				SRR8692181	Human			RAGATH-18 RNA	RF03064	DRR171498_37763_15012_10133-10733	349	421	+	2.4e-13	Yes
				ERR1600550	Human			RAGATH-18 RNA	RF03064	DRR171499_861958_3644_266-866	352	424	+	1.6e-12	Yes
				Ga0115185	Human			RAGATH-18 RNA	RF03064	DRR171502_79058_4238_2147-2747	251	179	-	2.4e-13	Yes
				Ga0115185	Human			RAGATH-18 RNA	RF03064	DRR171506_81637_12491_0-528	276	348	+	6.6e-14	Yes
				SRR8692211	Human			RAGATH-18 RNA	RF03064	DRR171508_1057439_4898_357-957	354	415	+	2.4e-12	Yes
				Ga0242826	Human			RAGATH-18 RNA	RF03064	DRR171511_18515_6285_4031-4631	212	140	-	1.4e-12	Yes
				Ga0242826	Human			RAGATH-18 RNA	RF03064	DRR171511_31225_4256_1554-2154	384	456	+	1.3e-12	Yes
				SRR6468502	Human			RAGATH-18 RNA	RF03064	DRR171513_687040_14095_11363-11963	248	174	-	3.2e-12	Yes
				SRR6468514	Human			RAGATH-18 RNA	RF03064	DRR171515_539750_3236_2647-3236	249	177	-	1.2e-10	Yes
				ERR2402781	Human			RAGATH-18 RNA	RF03064	DRR171519_49220_5162_830-1430	246	185	-	2.4e-12	Yes
				SRR6066170	Human			RAGATH-18 RNA	RF03064	DRR171522_64239_13361_199-799	349	421	+	2.4e-13	Yes
				Ga0169226	Human			RAGATH-18 RNA	RF03064	DRR171527_672423_24328_8021-8621	384	456	+	3.9e-13	Yes
				Ga0169226	Human			RAGATH-18 RNA	RF03064	DRR171527_672423_24328_8321-8621	84	156	+	3.4e-13	Yes
				ERR1971023	Human			RAGATH-18 RNA	RF03064	DRR171532_479576_10530_7910-8510	353	413	+	4.3e-11	Yes
				ERR3307045	Human			RAGATH-18 RNA	RF03064	DRR171532_482269_21870_19221-19821	349	421	+	1.2e-10	Yes
				SRR7124737	Human			RAGATH-18 RNA	RF03064	DRR171532_485543_5370_2361-2961	349	421	+	2.4e-13	Yes
				Ga0244934	Human			RAGATH-18 RNA	RF03064	DRR171532_486137_18637_14500-15100	248	174	-	3.2e-12	Yes
				Ga0244934	Human			RAGATH-18 RNA	RF03064	DRR171532_505447_3203_19-619	251	179	-	1.2e-14	Yes
				ERR2227717	Human			RAGATH-18 RNA	RF03064	DRR171532_509286_18487_9082-9682	352	424	+	3.7e-12	Yes
				Ga0209311	Human			RAGATH-18 RNA	RF03064	DRR171534_629472_3064_1721-2321	252	178	-	4.6e-11	Yes
				ERR1600606	Human			RAGATH-18 RNA	RF03064	DRR171536_108446_3769_457-1057	347	419	+	2.8e-11	Yes
				ERR1600661	Human			RAGATH-18 RNA	RF03064	DRR171540_120863_6333_4485-5085	212	141	-	3.8e-09	Yes
				SRR7495936	Human			RAGATH-18 RNA	RF03064	DRR171544_635104_3005_1060-1660	251	179	-	5.5e-13	Yes
				ERR1600658	Human			RAGATH-18 RNA	RF03064	DRR171546_30540_16659_6536-7136	354	415	+	1.5e-12	Yes
				SRR363784	Human			RAGATH-18 RNA	RF03064	DRR171546_30540_16659_6620-7220	270	331	+	1.5e-12	Yes
				SRR363784	Human			RAGATH-18 RNA	RF03064	DRR171546_30540_16659_6620-7220	270	331	+	1.5e-12	Yes
				SRR7894914	Human			RAGATH-18 RNA	RF03064	DRR171548_601893_15142_14430-15030	252	180	-	2.7e-15	Yes
				Ga0245161	Human			RAGATH-18 RNA	RF03064	DRR171550_28349_5388_1131-1731	349	421	+	5.5e-13	Yes
				Ga0245161	Human			RAGATH-18 RNA	RF03064	DRR171554_34555_13689_6547-7147	246	185	-	1.5e-12	Yes
				Ga0134386	Human			RAGATH-18 RNA	RF03064	DRR171566_81761_9910_4927-5527	246	185	-	1.5e-12	Yes
				ERR1600553	Human			RAGATH-18 RNA	RF03064	DRR171569_71634_27187_8212-8812	252	180	-	6.6e-14	Yes
				ERR2402776	Human			RAGATH-18 RNA	RF03064	DRR171572_137859_21130_9121-9721	348	420	+	6.6e-14	Yes
				SRR5156029	Human			RAGATH-18 RNA	RF03064	DRR171577_654315_6947_6338-6938	252	180	-	2.7e-15	Yes
				SRR8956575	Human			RAGATH-18 RNA	RF03064	DRR171582_583788_3981_3512-3981	354	415	+	2.6e-11	Yes
				SRR5127435	Human			RAGATH-18 RNA	RF03064	DRR171582_616146_6509_5071-5671	246	185	-	1.5e-12	Yes
				SRR5127601	Human			RAGATH-18 RNA	RF03064	DRR171584_352585_33475_26684-27284	349	421	+	1.2e-13	Yes
				ERR1600727	Human			RAGATH-18 RNA	RF03064	DRR171584_363567_19851_2070-2670	348	420	+	3.3e-15	Yes
				SRR7162405	Human			RAGATH-18 RNA	RF03064	DRR171587_39676_3564_1421-2021	252	180	-	6.6e-14	Yes
				SRR8114122	Human			RAGATH-18 RNA	RF03064	DRR171587_44021_7168_215-815	249	176	-	2.1e-13	Yes
				SRR7124678	Human			RAGATH-18 RNA	RF03064	DRR171587_71732_20031_15017-15617	388	460	+	7.7e-13	Yes
				SRR7124678	Human			RAGATH-18 RNA	RF03064	DRR171589_16785_4338_1532-2132	248	176	-	1.6e-12	Yes
				Ga0187907	Human			RAGATH-18 RNA	RF03064	DRR171589_4265_7196_1185-1785	352	426	+	1.8e-12	Yes
				ERR1600630	Human			RAGATH-18 RNA	RF03064	DRR171589_7733_43827_7603-8203	349	421	+	5.5e-13	Yes
				ERR1953518	Human			RAGATH-18 RNA	RF03064	DRR171592_302501_19429_6126-6726	349	421	+	2.4e-13	Yes
				ERR1600551	Human			RAGATH-18 RNA	RF03064	DRR171592_309863_6050_5299-5899	127	55	-	3.4e-11	Yes
				SRR7124593	Human			RAGATH-18 RNA	RF03064	DRR171595_779286_3114_0-497	149	77	-	6.6e-14	Yes
				SRR960593	Human			RAGATH-18 RNA	RF03064	DRR171596_10772_3301_1604-2204	352	424	+	7.2e-14	Yes
				ERR1539460	Human			RAGATH-18 RNA	RF03064	DRR171596_10772_3301_1904-2204	52	124	+	6.2e-14	Yes
				SRR5650077	Human			RAGATH-18 RNA	RF03064	DRR171596_17056_7161_12-612	354	415	+	1.5e-12	Yes
				SRR5156021	Human			RAGATH-18 RNA	RF03064	DRR171596_33942_4875_1096-1696	348	420	+	2.3e-15	Yes
				ERR1600712	Human			RAGATH-18 RNA	RF03064	DRR171596_33942_4875_1396-1696	48	120	+	2e-15	Yes
				ERR1728254	Human			RAGATH-18 RNA	RF03064	DRR171597_40317_6520_2189-2789	388	460	+	7.7e-13	Yes
				SRR7495937	Human			RAGATH-18 RNA	RF03064	DRR171597_51520_11851_2865-3465	246	185	-	1.5e-12	Yes
				SRR8506086	Human			RAGATH-18 RNA	RF03064	DRR171597_76029_3113_53-653	385	457	+	1.7e-13	Yes
				SRR5935964	Human			RAGATH-18 RNA	RF03064	DRR171597_85223_7302_6739-7302	215	143	-	1.3e-12	Yes
				ERR1600658	Human			RAGATH-18 RNA	RF03064	DRR171597_94035_3224_813-1413	351	424	+	1.9e-13	Yes
				SRR5155815	Human			RAGATH-18 RNA	RF03064	DRR171598_79853_13655_9640-10240	348	420	+	6.6e-14	Yes
				SRR6122261	Human			RAGATH-18 RNA	RF03064	DRR171601_11760_27624_7580-8180	252	180	-	6.6e-14	Yes
				ERR1430403	Human			RAGATH-18 RNA	RF03064	DRR171601_28501_9216_5550-6150	352	424	+	1.1e-12	Yes
				ERR1600643	Human			RAGATH-18 RNA	RF03064	DRR171603_834802_8609_498-1098	352	424	+	4.6e-13	Yes
				ERR1430450	Human			RAGATH-18 RNA	RF03064	DRR171606_37243_3846_1112-1712	352	426	+	3.2e-12	Yes
				SRR8692180	Human			RAGATH-18 RNA	RF03064	DRR171607_655457_5453_4432-5032	252	180	-	2.7e-15	Yes
				Ga0243764	Human			RAGATH-18 RNA	RF03064	DRR171607_662649_38657_904-1504	348	420	+	6.6e-14	Yes
				Ga0243764	Human			RAGATH-18 RNA	RF03064	DRR171611_84803_6590_4734-5334	248	174	-	3.2e-12	Yes
				Ga0243764	Human			RAGATH-18 RNA	RF03064	DRR171611_84803_6590_4734-5334	248	174	-	3.2e-12	Yes
				Ga0243764	Human			RAGATH-18 RNA	RF03064	DRR171612_441464_13763_7028-7628	251	179	-	2.4e-13	Yes
				SRR4305485	Human			RAGATH-18 RNA	RF03064	DRR171612_443539_3667_1477-2077	354	415	+	1.2e-11	Yes
				SRR7495931	Human			RAGATH-18 RNA	RF03064	DRR171613_96113_11896_7729-8329	246	185	-	1.5e-12	Yes
				SRR5950570	Human			RAGATH-18 RNA	RF03064	DRR171614_71091_5594_1459-2059	252	180	-	2.7e-15	Yes
				Ga0134101	Human			RAGATH-18 RNA	RF03064	DRR171616_105176_3477_185-785	347	419	+	2.6e-12	Yes
				SRR7162331	Human			RAGATH-18 RNA	RF03064	DRR171616_56332_5362_1879-2479	349	421	+	2.4e-13	Yes
				ERR2402780	Human			RAGATH-18 RNA	RF03064	DRR171616_75797_7321_5711-6311	251	179	-	2.4e-13	Yes
				ERR1430559	Human			RAGATH-18 RNA	RF03064	DRR171616_95867_6619_4026-4626	348	420	+	2.5e-10	Yes
				SRR7124749	Human			RAGATH-18 RNA	RF03064	DRR171620_102930_20629_0-498	150	78	-	6.6e-14	Yes
				SRR7124781	Human			RAGATH-18 RNA	RF03064	DRR171620_26145_13941_9594-10194	252	178	-	4.6e-11	Yes
				SRR7124781	Human			RAGATH-18 RNA	RF03064	DRR171620_54853_15089_968-1568	354	415	+	1.5e-12	Yes
				SRR8146954	Human			RAGATH-18 RNA	RF03064	DRR171620_77202_68502_7300-7900	354	415	+	2.6e-11	Yes
				ERR1727415	Human			RAGATH-18 RNA	RF03064	DRR171621_870526_3866_0-455	103	31	-	1.7e-13	Yes
				ERR1727415	Human			RAGATH-18 RNA	RF03064	DRR171621_878718_4414_0-545	293	365	+	6.6e-14	Yes
				ERR1430416	Human			RAGATH-18 RNA	RF03064	DRR171622_925406_9127_7963-8563	248	174	-	3.2e-12	Yes
				SRR5936122	Human			RAGATH-18 RNA	RF03064	DRR171626_40240_37741_37093-37693	252	180	-	6.6e-14	Yes
				ERR1430422	Human			RAGATH-18 RNA	RF03064	DRR171634_20232_5962_5461-5962	352	426	+	3.2e-12	Yes
				SRR7124468	Human			RAGATH-18 RNA	RF03064	DRR171634_61315_3936_27-627	349	421	+	1.2e-13	Yes
				SRR4305321	Human			RAGATH-18 RNA	RF03064	DRR171634_66068_4544_108-708	349	421	+	5.5e-13	Yes
				SRR960592	Human			RAGATH-18 RNA	RF03064	DRR171634_84038_4592_2946-3546	252	180	-	2.7e-15	Yes
				ERR1539343	Human			RAGATH-18 RNA	RF03064	DRR171635_32160_7055_414-1014	348	419	+	2.2e-11	Yes
				SRR6760781	Human			RAGATH-18 RNA	RF03064	DRR171636_134820_8002_5440-6040	252	180	-	6.6e-14	Yes
				SRR6760781	Human			RAGATH-18 RNA	RF03064	DRR171637_490930_3453_3010-3453	349	421	+	1.2e-13	Yes
				Ga0245203	Human			RAGATH-18 RNA	RF03064	DRR171639_926783_28985_26195-26795	347	419	+	3.4e-11	Yes
				Ga0169693	Human			RAGATH-18 RNA	RF03064	DRR171640_34373_4036_2151-2751	384	456	+	3.9e-13	Yes
				Ga0245203	Human			RAGATH-18 RNA	RF03064	DRR171640_60360_3466_0-428	216	288	+	6.7e-12	Yes
				Ga0245203	Human			RAGATH-18 RNA	RF03064	DRR171647_11285_3181_1033-1633	248	174	-	3.2e-12	Yes
				ERR1600691	Human			RAGATH-18 RNA	RF03064	DRR171647_34176_4268_1594-2194	349	421	+	5.5e-13	Yes
				Ga0169724	Human			RAGATH-18 RNA	RF03064	DRR171647_39771_3395_208-808	352	424	+	2.7e-13	Yes
				SRR6066165	Human			RAGATH-18 RNA	RF03064	DRR171648_73962_36020_14459-15059	252	180	-	2.7e-15	Yes
				SRR8692199	Human			RAGATH-18 RNA	RF03064	DRR171648_73962_36020_14459-14759	252	180	-	2.3e-15	Yes
				SRR7212574	Human			RAGATH-18 RNA	RF03064	DRR171651_72593_14179_13505-14105	253	181	-	2.1e-11	Yes
				SRR5165924	Human			RAGATH-18 RNA	RF03064	DRR171658_43722_26804_20891-21491	252	180	-	6.6e-14	Yes
				SRR1166593	Human			RAGATH-18 RNA	RF03064	DRR171658_5659_6281_288-888	352	426	+	1.8e-12	Yes
				SRR1166593	Human			RAGATH-18 RNA	RF03064	DRR171658_75855_7282_349-949	352	424	+	2.7e-13	Yes
				SRR8692234	Human			RAGATH-18 RNA	RF03064	DRR171664_199422_5598_3848-4448	251	179	-	5.5e-13	Yes
				Ga0116592	Human			RAGATH-18 RNA	RF03064	DRR171666_100592_6997_5618-6218	248	176	-	2.7e-13	Yes
				SRR7124773	Human			RAGATH-18 RNA	RF03064	DRR171666_151169_3812_3126-3726	248	176	-	6e-13	Yes
				SRR5935744	Human			RAGATH-18 RNA	RF03064	DRR171667_36651_3645_0-538	287	359	+	4.6e-13	Yes
				SRR7124652	Human			RAGATH-18 RNA	RF03064	DRR171667_89654_6190_1812-2412	352	426	+	3.2e-12	Yes
				Ga0116244	Human			RAGATH-18 RNA	RF03064	DRR171667_90751_12337_7281-7881	347	420	+	1.5e-10	Yes
				SRR8692226	Human			RAGATH-18 RNA	RF03064	DRR171668_101750_11492_10988-11492	349	421	+	1.8e-12	Yes
				SRR6122144	Human			RAGATH-18 RNA	RF03064	DRR171668_108455_12471_10908-11508	246	185	-	2.4e-12	Yes
				ERR1430540	Human			RAGATH-18 RNA	RF03064	DRR171668_112912_4913_3165-3765	252	180	-	2.3e-15	Yes
				Ga0116156	Human			RAGATH-18 RNA	RF03064	DRR171668_120506_8809_8069-8669	248	176	-	2.7e-13	Yes
				ERR1430422	Human			RAGATH-18 RNA	RF03064	DRR171668_59732_20399_8455-9055	252	178	-	4.6e-11	Yes
				ERR1430422	Human			RAGATH-18 RNA	RF03064	DRR171668_62492_3162_1605-2205	246	185	-	2.6e-11	Yes
				SRR7124807	Human			RAGATH-18 RNA	RF03064	DRR171668_66361_10234_6531-7131	348	419	+	7.4e-12	Yes
				SRR7124807	Human			RAGATH-18 RNA	RF03064	DRR171668_69736_20450_8496-9096	252	178	-	4.6e-11	Yes
				SRR7212667	Human			RAGATH-18 RNA	RF03064	DRR171669_875834_3442_562-1162	252	180	-	6.6e-14	Yes
				Ga0243934	Human			RAGATH-18 RNA	RF03064	DRR171670_754105_4870_259-859	349	421	+	1.2e-13	Yes
				Ga0243934	Human			RAGATH-18 RNA	RF03064	DRR171670_768473_17601_4269-4869	251	179	-	1.2e-10	Yes
				Ga0243934	Human			RAGATH-18 RNA	RF03064	DRR171670_788427_10996_6005-6605	248	174	-	3.2e-12	Yes
				SRR7124734	Human			RAGATH-18 RNA	RF03064	DRR171670_803972_11275_1708-2308	348	420	+	2.9e-15	Yes
				Ga0243934	Human			RAGATH-18 RNA	RF03064	DRR171670_809723_47579_6633-7233	248	176	-	6e-13	Yes
				SRR5127790	Human			RAGATH-18 RNA	RF03064	DRR171670_821882_7468_6816-7416	248	176	-	3.7e-12	Yes
				ERR1600682	Human			RAGATH-18 RNA	RF03064	DRR171673_106534_6031_3181-3781	248	176	-	2.7e-13	Yes
				SRR8692185	Human			RAGATH-18 RNA	RF03064	DRR171673_77666_4194_3264-3864	252	180	-	2.7e-15	Yes
				SRR8114102	Human			RAGATH-18 RNA	RF03064	DRR171679_48895_13685_2053-2653	348	422	+	7.5e-13	Yes
				Ga0257040	Human			RAGATH-18 RNA	RF03064	DRR171679_52898_3219_1327-1927	249	176	-	2.1e-13	Yes
				Ga0187901	Human			RAGATH-18 RNA	RF03064	DRR171679_57833_4954_3301-3901	388	460	+	3.7e-12	Yes
				SRR6054534	Human			RAGATH-18 RNA	RF03064	DRR171684_18387_4272_1096-1696	354	415	+	2.6e-11	Yes
				Ga0242826	Human			RAGATH-18 RNA	RF03064	DRR171684_62029_5512_1878-2478	252	178	-	4.6e-11	Yes
				Ga0334885	Human			RAGATH-18 RNA	RF03064	DRR171684_70407_3039_0-472	118	57	-	2.6e-11	Yes
				ERR1600550	Human			RAGATH-18 RNA	RF03064	DRR171686_129088_4249_1322-1922	349	421	+	1.8e-12	Yes
				Ga0243934	Human			RAGATH-18 RNA	RF03064	DRR171686_130425_6624_5798-6398	354	415	+	2.4e-12	Yes
				Ga0243934	Human			RAGATH-18 RNA	RF03064	DRR171686_134018_5312_4704-5304	248	176	-	4.6e-13	Yes
				Ga0243934	Human			RAGATH-18 RNA	RF03064	DRR171694_94586_10668_6550-7150	354	415	+	1.5e-12	Yes
				SRR7495926	Human			RAGATH-18 RNA	RF03064	DRR171696_36905_10910_5920-6520	251	179	-	2.4e-13	Yes
				ERR1600672	Human			RAGATH-18 RNA	RF03064	DRR171696_68497_6889_3441-4041	354	415	+	1.5e-12	Yes
				Ga0169171	Human			RAGATH-18 RNA	RF03064	DRR171699_1306684_25227_191-791	349	421	+	1.2e-14	Yes
				Ga0243410	Human			RAGATH-18 RNA	RF03064	DRR171699_1317516_8451_237-837	349	421	+	6.5e-13	Yes
				SRR7947172	Human			RAGATH-18 RNA	RF03064	DRR171700_51339_3831_904-1504	349	421	+	2.4e-13	Yes
				ERR1600588	Human			RAGATH-18 RNA	RF03064	DRR171700_55913_4725_0-545	294	366	+	1.2e-14	Yes
				Ga0243764	Human			RAGATH-18 RNA	RF03064	DRR171701_166762_6003_934-1534	348	420	+	6.6e-14	Yes
				Ga0242751	Human			RAGATH-18 RNA	RF03064	DRR171701_25378_46611_10047-10647	354	415	+	2.6e-11	Yes
				SRR2142214	Human			RAGATH-18 RNA	RF03064	DRR171702_173062_24194_1520-2120	252	179	-	3.2e-10	Yes
				Ga0245161	Human			RAGATH-18 RNA	RF03064	DRR171702_187547_24193_261-861	352	426	+	3.2e-12	Yes
				SRR4408084	Human			RAGATH-18 RNA	RF03064	DRR171702_188501_3765_1363-1963	253	180	-	2.4e-10	Yes
				ERR1430509	Human			RAGATH-18 RNA	RF03064	DRR171702_221219_4689_4103-4689	252	180	-	6.6e-14	Yes
				ERR1430416	Human			RAGATH-18 RNA	RF03064	DRR171708_68368_19389_5866-6466	252	180	-	4.4e-15	Yes
				SRR4305321	Human			RAGATH-18 RNA	RF03064	DRR171712_1067478_13147_7361-7961	249	176	-	1.9e-13	Yes
				ERR1430421	Human			RAGATH-18 RNA	RF03064	DRR171712_1099610_32017_726-1326	388	460	+	6.7e-12	Yes
				SRR7124773	Human			RAGATH-18 RNA	RF03064	DRR171712_1109793_5719_3859-4459	216	144	-	1.7e-13	Yes
				ERR1600588	Human			RAGATH-18 RNA	RF03064	DRR171712_1117938_40672_167-767	386	458	+	1.6e-11	Yes
				Ga0326514	Human			RAGATH-18 RNA	RF03064	DRR171712_1132810_20561_0-582	366	438	+	1.3e-12	Yes
				ERR1727610	Human			RAGATH-18 RNA	RF03064	DRR171712_1136484_9763_555-1155	384	456	+	8.7e-13	Yes
				ERR1600735	Human			RAGATH-18 RNA	RF03064	DRR171712_1139735_7771_9-609	348	420	+	6.6e-14	Yes
				ERR1600735	Human			RAGATH-18 RNA	RF03064	DRR171712_1195033_37850_25921-26521	249	176	-	1.9e-13	Yes
				SRR6468697	Human			RAGATH-18 RNA	RF03064	DRR171714_484431_16352_1708-2308	349	421	+	2.4e-13	Yes
				Ga0114310	Human			RAGATH-18 RNA	RF03064	DRR171714_502695_68512_6770-7370	349	421	+	1.2e-14	Yes
				Ga0326514	Human			RAGATH-18 RNA	RF03064	DRR171715_146761_3657_3045-3645	253	181	-	2.8e-11	Yes
				Ga0169633	Human			RAGATH-18 RNA	RF03064	DRR171719_576397_4817_358-958	348	420	+	6.6e-14	Yes
				ERR1430543	Human			RAGATH-18 RNA	RF03064	DRR171724_650994_5286_3741-4341	248	176	-	5.6e-13	Yes
				ERR1430418	Human			RAGATH-18 RNA	RF03064	DRR171724_663612_4796_4027-4627	251	177	-	6.1e-14	Yes
				ERR1600544	Human			RAGATH-18 RNA	RF03064	DRR171724_693104_35504_6172-6772	349	421	+	2.4e-13	Yes
				ERR1539471	Human			RAGATH-18 RNA	RF03064	DRR171724_709373_61411_504-1104	349	421	+	1.2e-14	Yes
				SRR7124589	Human			RAGATH-18 RNA	RF03064	DRR171725_134258_3359_2484-3084	252	178	-	1.4e-10	Yes
				SRR6122265	Human			RAGATH-18 RNA	RF03064	DRR171725_199899_3339_2402-3002	252	178	-	1.4e-10	Yes
				Ga0208461	Human			RAGATH-18 RNA	RF03064	DRR171730_376927_11201_7876-8476	348	420	+	2.7e-15	Yes
				SRR8506098	Human			RAGATH-18 RNA	RF03064	DRR171730_376927_11201_8176-8476	48	120	+	2.3e-15	Yes
				ERR1430403	Human			RAGATH-18 RNA	RF03064	DRR171734_441506_5292_357-957	349	421	+	1.2e-14	Yes
				ERR1430403	Human			RAGATH-18 RNA	RF03064	DRR171734_462485_22214_19836-20436	348	420	+	6.6e-14	Yes
				ERR1430420	Human			RAGATH-18 RNA	RF03064	DRR171737_129341_3209_775-1375	349	421	+	1.1e-13	Yes
				SRR7280965	Human			RAGATH-18 RNA	RF03064	DRR171737_62650_10052_2290-2890	347	419	+	2.1e-11	Yes
				SRR8146950	Human			RAGATH-18 RNA	RF03064	DRR171739_45749_3541_278-878	349	421	+	4.5e-12	Yes
				SRR4408119	Human			RAGATH-18 RNA	RF03064	DRR171742_923626_9895_9070-9670	248	176	-	2.7e-13	Yes
				SRR8506063	Human			RAGATH-18 RNA	RF03064	DRR171742_932265_35265_10857-11457	349	421	+	4.3e-12	Yes
				ERR1430520	Human			RAGATH-18 RNA	RF03064	DRR171744_65001_3707_1982-2582	248	176	-	2.7e-13	Yes
				ERR1430465	Human			RAGATH-18 RNA	RF03064	DRR171746_652519_5148_4293-4893	250	178	-	1.2e-10	Yes
				Ga0169633	Human			RAGATH-18 RNA	RF03064	DRR171746_699036_12972_12549-12972	349	421	+	1.6e-12	Yes
				ERR1600712	Human			RAGATH-18 RNA	RF03064	DRR171746_708235_8666_1353-1953	352	424	+	4.6e-13	Yes
				ERR1600569	Human			RAGATH-18 RNA	RF03064	DRR171747_1017778_27427_22706-23306	253	181	-	1.8e-11	Yes
				ERR1600616	Human			RAGATH-18 RNA	RF03064	DRR171747_1069767_5725_2119-2719	349	421	+	5.5e-13	Yes
				Ga0168681	Human			RAGATH-18 RNA	RF03064	DRR171747_1111800_3365_1241-1841	352	426	+	9.2e-12	Yes
				Ga0168681	Human			RAGATH-18 RNA	RF03064	DRR171751_100200_6178_5078-5678	252	180	-	2.7e-15	Yes
				Ga0168681	Human			RAGATH-18 RNA	RF03064	DRR171751_153361_6331_2756-3356	248	176	-	9.9e-12	Yes
				Ga0168681	Human			RAGATH-18 RNA	RF03064	DRR171751_153361_6331_2756-3056	248	176	-	8.5e-12	Yes
				SRR7124611	Human			RAGATH-18 RNA	RF03064	DRR171752_44899_15759_15147-15747	252	180	-	6.6e-14	Yes
				SRR7124611	Human			RAGATH-18 RNA	RF03064	DRR171753_36381_10885_7771-8371	354	415	+	1.5e-12	Yes
				SRR7124611	Human			RAGATH-18 RNA	RF03064	DRR171753_8817_53861_52211-52811	246	185	-	2.6e-11	Yes
				SRR7124611	Human			RAGATH-18 RNA	RF03064	DRR171757_107309_3344_1362-1962	248	174	-	3.2e-12	Yes
				SRR8146960	Human			RAGATH-18 RNA	RF03064	DRR171757_155656_4990_1996-2596	347	419	+	2.1e-11	Yes
				SRR6680626	Human			RAGATH-18 RNA	RF03064	DRR171759_624640_7125_528-1128	249	176	-	2.1e-13	Yes
				ERR1727444	Human			RAGATH-18 RNA	RF03064	DRR171759_624640_7125_528-828	249	176	-	1.8e-13	Yes
				Ga0302102	Human			RAGATH-18 RNA	RF03064	DRR171761_580306_5117_3195-3795	388	460	+	6.7e-12	Yes
				Ga0104969	Human			RAGATH-18 RNA	RF03064	DRR171761_599573_24262_19890-20490	384	456	+	1.7e-13	Yes
				SRR6028401	Human			RAGATH-18 RNA	RF03064	DRR171762_48058_6267_1999-2599	252	180	-	2.3e-08	Yes
				SRR5650080	Human			RAGATH-18 RNA	RF03064	DRR171766_80764_4109_315-915	352	426	+	3.2e-12	Yes
				SRR7217531	Human			RAGATH-18 RNA	RF03064	DRR171768_21177_6908_1788-2388	253	181	-	2.1e-11	Yes
				SRR7217531	Human			RAGATH-18 RNA	RF03064	DRR171769_845212_12593_6545-7145	354	415	+	1.5e-12	Yes
				Ga0115185	Human			RAGATH-18 RNA	RF03064	DRR171776_33018_9876_6484-7084	348	420	+	2.7e-15	Yes
				SRR7894917	Human			RAGATH-18 RNA	RF03064	DRR171776_50096_15382_7960-8560	252	180	-	2.7e-15	Yes
				SRR8114122	Human			RAGATH-18 RNA	RF03064	DRR171776_91202_11665_10886-11486	248	176	-	4.6e-13	Yes
				SRR7212689	Human			RAGATH-18 RNA	RF03064	DRR171777_31028_6562_5770-6370	348	420	+	2.7e-15	Yes
				SRR8146954	Human			RAGATH-18 RNA	RF03064	DRR171777_69917_49383_30917-31517	252	180	-	6.6e-14	Yes
				SRR8506086	Human			RAGATH-18 RNA	RF03064	DRR171779_787393_3283_2530-3130	252	180	-	2.7e-15	Yes
				SRR7162336	Human			RAGATH-18 RNA	RF03064	DRR171780_59587_6814_4512-5112	212	141	-	3.8e-09	Yes
				ERR1430422	Human			RAGATH-18 RNA	RF03064	DRR171780_82160_10053_93-693	352	424	+	4.6e-13	Yes
				SRR5165949	Human			RAGATH-18 RNA	RF03064	DRR171782_167295_3461_1477-2077	347	420	+	3.3e-10	Yes
				SRR4408084	Human			RAGATH-18 RNA	RF03064	DRR171782_167295_3461_1777-2077	47	120	+	2.8e-10	Yes
				SRR5650085	Human			RAGATH-18 RNA	RF03064	DRR171783_297989_30377_1273-1873	348	419	+	1.4e-09	Yes
				SRR5930526	Human			RAGATH-18 RNA	RF03064	DRR171783_343421_13363_2727-3327	349	421	+	1.2e-14	Yes
				Ga0194154	Human			RAGATH-18 RNA	RF03064	DRR171783_343421_13363_3027-3327	49	121	+	1e-14	Yes
				SRR6680665	Human			RAGATH-18 RNA	RF03064	DRR171783_372472_7059_6122-6722	349	421	+	2.4e-13	Yes
				SRR8114077	Human			RAGATH-18 RNA	RF03064	DRR171786_495489_4092_1789-2389	251	177	-	6.1e-14	Yes
				Ga0105776	Human			RAGATH-18 RNA	RF03064	DRR171788_34399_4001_629-1229	249	176	-	2.1e-13	Yes
				SRR8692240	Human			RAGATH-18 RNA	RF03064	DRR171788_34399_4001_629-929	249	176	-	1.8e-13	Yes
				SRR7124828	Human			RAGATH-18 RNA	RF03064	DRR171789_789012_13918_6840-7440	352	412	+	6.9e-09	Yes
				Ga0242751	Human			RAGATH-18 RNA	RF03064	DRR171789_806235_3828_0-477	125	51	-	3.2e-12	Yes
				SRR5155843	Human			RAGATH-18 RNA	RF03064	DRR171790_7887_14998_10536-11136	348	420	+	6.6e-14	Yes
				SRR6468675	Human			RAGATH-18 RNA	RF03064	DRR171791_95247_4658_510-1110	248	174	-	3.2e-12	Yes
				SRR6468675	Human			RAGATH-18 RNA	RF03064	DRR171799_39067_5785_4139-4739	252	180	-	6.6e-14	Yes
				ERR1430558	Human			RAGATH-18 RNA	RF03064	DRR171800_71950_4843_354-954	388	460	+	1.4e-12	Yes
				ERR1430545	Human			RAGATH-18 RNA	RF03064	DRR171801_40505_22418_2994-3594	252	180	-	6.6e-14	Yes
				SRR7217638	Human			RAGATH-18 RNA	RF03064	DRR171802_524885_4060_342-942	248	174	-	3.2e-12	Yes
				ERR1430545	Human			RAGATH-18 RNA	RF03064	DRR171802_537801_9216_7430-8030	251	179	-	1.1e-13	Yes
				SRR6122251	Human			RAGATH-18 RNA	RF03064	DRR171802_560837_4444_0-589	338	410	+	5.5e-13	Yes
				SRR6122251	Human			RAGATH-18 RNA	RF03064	DRR171803_13940_5750_3516-4116	248	176	-	5.6e-13	Yes
				Ga0302102	Human			RAGATH-18 RNA	RF03064	DRR171803_13940_5750_3516-3816	248	176	-	4.8e-13	Yes
				SRR6468615	Human			RAGATH-18 RNA	RF03064	DRR171803_15596_5443_1838-2438	348	420	+	6.6e-14	Yes
				Ga0169226	Human			RAGATH-18 RNA	RF03064	DRR171803_15596_5443_2138-2438	48	120	+	5.7e-14	Yes
				ERR1600634	Human			RAGATH-18 RNA	RF03064	DRR171804_116518_3344_2906-3344	349	421	+	5.5e-13	Yes
				SRR8146954	Human			RAGATH-18 RNA	RF03064	DRR171804_121035_3164_1472-2072	348	421	+	3.2e-10	Yes
				ERR1430415	Human			RAGATH-18 RNA	RF03064	DRR171804_129230_13955_11614-12214	251	179	-	1.1e-13	Yes
				SRR8506026	Human			RAGATH-18 RNA	RF03064	DRR171804_148314_16800_15281-15881	249	177	-	4.4e-13	Yes
				SRR7124645	Human			RAGATH-18 RNA	RF03064	DRR171804_154382_3605_2226-2826	248	176	-	2.1e-11	Yes
				SRR5723818	Human			RAGATH-18 RNA	RF03064	DRR171804_162427_7694_7097-7694	251	179	-	5.5e-13	Yes
				SRR6680669	Human			RAGATH-18 RNA	RF03064	DRR171804_168058_3115_1056-1656	246	172	-	5.6e-13	Yes
				Ga0208564	Human			RAGATH-18 RNA	RF03064	DRR171804_179070_3801_66-666	347	419	+	2.8e-11	Yes
				ERR1600553	Human			RAGATH-18 RNA	RF03064	DRR171804_201036_3788_1935-2535	254	183	-	1.6e-14	Yes
				Ga0302102	Human			RAGATH-18 RNA	RF03064	DRR171807_97860_101343_9710-10310	246	185	-	1e-11	Yes
				SRR6468548	Human			RAGATH-18 RNA	RF03064	DRR171811_537104_3709_1507-2107	348	420	+	6.6e-14	Yes
				ERR1600727	Human			RAGATH-18 RNA	RF03064	DRR171819_130995_3195_946-1546	348	420	+	6.6e-14	Yes
				Ga0168681	Human			RAGATH-18 RNA	RF03064	DRR171822_34464_81381_66447-67047	354	415	+	1.5e-12	Yes
				ERR1539500	Human			RAGATH-18 RNA	RF03064	DRR171825_676397_15554_11226-11826	352	424	+	5.6e-13	Yes
				DRR014161	Human			RAGATH-18 RNA	RF03064	DRR171828_593272_3155_607-1207	248	176	-	4.4e-13	Yes
				ERR1600616	Human			RAGATH-18 RNA	RF03064	DRR171828_593272_3155_607-907	248	176	-	3.8e-13	Yes
				Ga0242826	Human			RAGATH-18 RNA	RF03064	DRR171828_635471_5956_1574-2174	354	415	+	1.5e-12	Yes
				SRR5127818	Human			RAGATH-18 RNA	RF03064	DRR171831_103916_3444_1830-2430	248	176	-	8.9e-13	Yes
				SRR8692215	Human			RAGATH-18 RNA	RF03064	DRR171840_991652_12927_0-574	322	394	+	2.7e-15	Yes
				SRR8146956	Human			RAGATH-18 RNA	RF03064	DRR171840_991655_12625_3260-3860	252	180	-	9.2e-14	Yes
				ERR1430406	Human			RAGATH-18 RNA	RF03064	DRR171849_662288_16635_1550-2150	348	420	+	6.6e-14	Yes
				ERR1539355	Human			RAGATH-18 RNA	RF03064	DRR171852_12681_11340_2248-2848	251	179	-	1.2e-14	Yes
				ERR1600554	Human			RAGATH-18 RNA	RF03064	DRR171852_20266_3167_176-776	253	181	-	2.1e-11	Yes
				SRR7217602	Human			RAGATH-18 RNA	RF03064	DRR171852_25333_4204_2806-3406	349	421	+	2.4e-13	Yes
				ERR1430496	Human			RAGATH-18 RNA	RF03064	DRR171852_31255_10440_7483-8083	249	177	-	2.7e-13	Yes
				SRR5930507	Human			RAGATH-18 RNA	RF03064	DRR171852_47885_9995_1652-2252	352	426	+	3.2e-12	Yes
				Ga0116592	Human			RAGATH-18 RNA	RF03064	DRR171853_58844_14963_13775-14375	246	185	-	1.5e-12	Yes
				Ga0116592	Human			RAGATH-18 RNA	RF03064	DRR171854_471965_27437_11286-11886	251	179	-	1.2e-14	Yes
				Ga0116592	Human			RAGATH-18 RNA	RF03064	DRR171854_478700_17646_1370-1970	352	424	+	2.7e-13	Yes
				ERR1430509	Human			RAGATH-18 RNA	RF03064	DRR171854_518520_7384_1038-1638	251	179	-	2.4e-13	Yes
				SRR2142189	Human			RAGATH-18 RNA	RF03064	DRR171859_485592_11882_6143-6743	349	421	+	4.5e-12	Yes
				SRR2142187	Human			RAGATH-18 RNA	RF03064	DRR171859_485592_11882_6443-6743	49	121	+	3.9e-12	Yes
				SRR8692179	Human			RAGATH-18 RNA	RF03064	DRR171859_487727_79774_55469-56069	251	179	-	6.5e-13	Yes
				SRR2142190	Human			RAGATH-18 RNA	RF03064	DRR171859_516821_14597_648-1248	349	421	+	1.2e-14	Yes
				SRR7124615	Human			RAGATH-18 RNA	RF03064	DRR171859_531592_5203_125-725	352	424	+	2.7e-13	Yes
				SRR7124615	Human			RAGATH-18 RNA	RF03064	DRR171860_108317_14589_2794-3394	348	420	+	2.7e-15	Yes
				Ga0116592	Human			RAGATH-18 RNA	RF03064	DRR171860_114801_4568_151-751	352	424	+	5.6e-13	Yes
				SRR4408001	Human			RAGATH-18 RNA	RF03064	DRR171860_36053_7342_3743-4343	248	176	-	5.6e-13	Yes
				ERR2227475	Human			RAGATH-18 RNA	RF03064	DRR171861_68006_4938_2905-3505	349	421	+	5.5e-13	Yes
				SRR6028342	Human			RAGATH-18 RNA	RF03064	DRR171862_33332_12969_5913-6213	252	180	-	2.3e-15	Yes
				Ga0099390	Human			RAGATH-18 RNA	RF03064	DRR171862_33332_12969_5913-6513	252	180	-	2.7e-15	Yes
				Ga0187901	Human			RAGATH-18 RNA	RF03064	DRR171867_10019_3322_2854-3322	347	419	+	2.1e-11	Yes
				JGI20166J26741	Human			RAGATH-18 RNA	RF03064	DRR171870_53145_5940_1002-1602	252	180	-	6.6e-14	Yes
				SRR7124598	Human			RAGATH-18 RNA	RF03064	DRR171870_53145_5940_1002-1302	252	180	-	5.7e-14	Yes
				SRR6680615	Human			RAGATH-18 RNA	RF03064	DRR171872_15928_3286_0-488	140	68	-	2.7e-15	Yes
				SRR6474213	Human			RAGATH-18 RNA	RF03064	DRR171872_79099_4811_4257-4811	349	421	+	4e-10	Yes
				SRR7212670	Human			RAGATH-18 RNA	RF03064	DRR171874_54238_7091_154-754	348	420	+	6.6e-14	Yes
				ERR1600661	Human			RAGATH-18 RNA	RF03064	DRR171887_1023300_3826_0-527	175	101	-	3.2e-12	Yes
				SRR5127475	Human			RAGATH-18 RNA	RF03064	DRR171889_43296_4248_3527-4127	251	177	-	6.1e-14	Yes
				SRR8692225	Human			RAGATH-18 RNA	RF03064	DRR171894_65897_5901_2399-2999	249	176	-	9.2e-13	Yes
				SRR6028219	Human			RAGATH-18 RNA	RF03064	DRR171895_376480_28876_24306-24906	348	420	+	6.6e-14	Yes
				Ga0243410	Human			RAGATH-18 RNA	RF03064	DRR171895_388278_112346_60541-61141	246	185	-	2.6e-11	Yes
				ERR1430403	Human			RAGATH-18 RNA	RF03064	DRR171900_102236_34657_10411-11011	252	180	-	6.6e-14	Yes
				DRR014150	Human			RAGATH-18 RNA	RF03064	DRR171900_103418_3231_543-1143	348	420	+	3.3e-15	Yes
				ERR1430523	Human			RAGATH-18 RNA	RF03064	DRR171900_59837_4015_2132-2732	347	420	+	3.3e-10	Yes
				SRR7162343	Human			RAGATH-18 RNA	RF03064	DRR171905_297367_5849_1918-2518	473	545	+	3.4e-11	Yes
				Ga0102685	Human			RAGATH-18 RNA	RF03064	DRR171905_297367_5849_1918-2518	473	545	+	3.4e-11	Yes
				ERR2738901	Human			RAGATH-18 RNA	RF03064	DRR171906_910430_5061_1785-2385	388	460	+	8.4e-13	Yes
				SRR5156021	Human			RAGATH-18 RNA	RF03064	DRR171906_925497_4875_842-1442	252	180	-	4.3e-09	Yes
				SRR7124828	Human			RAGATH-18 RNA	RF03064	DRR171907_89499_3362_1673-2273	348	420	+	6.6e-14	Yes
				Ga0169724	Human			RAGATH-18 RNA	RF03064	DRR171911_805877_11377_3029-3629	246	185	-	1.5e-12	Yes
				SRR5405680	Human			RAGATH-18 RNA	RF03064	DRR171917_33326_45844_18105-18705	347	420	+	3.3e-10	Yes
				SRR7217891	Human			RAGATH-18 RNA	RF03064	DRR171917_51250_28681_3788-4388	349	421	+	5.5e-13	Yes
				SRR7212610	Human			RAGATH-18 RNA	RF03064	DRR171918_24329_8827_2215-2815	252	180	-	6.6e-14	Yes
				Ga0116190	Human			RAGATH-18 RNA	RF03064	DRR171918_69274_4969_1519-2119	212	140	-	1.4e-12	Yes
				ERR1727612	Human			RAGATH-18 RNA	RF03064	DRR171918_77419_3138_380-980	348	420	+	9.2e-14	Yes
				ERR1430547	Human			RAGATH-18 RNA	RF03064	DRR171919_603146_51584_904-1504	348	420	+	6.6e-14	Yes
				SRR8692181	Human			RAGATH-18 RNA	RF03064	DRR171923_1065338_12482_7496-8096	252	180	-	9.2e-14	Yes
				SRR3993049	Human			RAGATH-18 RNA	RF03064	DRR171926_1161394_4145_1517-2117	348	420	+	6.6e-14	Yes
				SRR3993049	Human			RAGATH-18 RNA	RF03064	DRR171927_590975_15099_6736-7336	348	420	+	6.6e-14	Yes
				ERR1728322	Human			RAGATH-18 RNA	RF03064	DRR171936_45062_6206_3992-4592	248	174	-	3.2e-12	Yes
				ERR1430502	Human			RAGATH-18 RNA	RF03064	DRR171940_214711_7963_233-833	354	415	+	4.3e-12	Yes
				SRR7124854	Human			RAGATH-18 RNA	RF03064	DRR171946_28156_3214_2470-3070	252	180	-	2.7e-15	Yes
				SRR7448322	Human			RAGATH-18 RNA	RF03064	DRR171951_477500_19082_18340-18940	248	176	-	2.7e-13	Yes
				SRR8146954	Human			RAGATH-18 RNA	RF03064	DRR171951_480313_4767_3256-3856	252	180	-	2.7e-15	Yes
				SRR8506059	Human			RAGATH-18 RNA	RF03064	DRR171953_48127_11151_4030-4630	246	185	-	1.5e-12	Yes
				SRR7217718	Human			RAGATH-18 RNA	RF03064	DRR171954_1034310_39708_21165-21765	246	185	-	1.5e-12	Yes
				SRR8692215	Human			RAGATH-18 RNA	RF03064	DRR171954_953314_13460_9294-9894	354	415	+	1.5e-12	Yes
				SRR6468578	Human			RAGATH-18 RNA	RF03064	DRR171955_103846_7916_888-1488	386	458	+	1.6e-11	Yes
				Ga0116244	Human			RAGATH-18 RNA	RF03064	DRR171955_105033_4238_91-691	388	460	+	8.4e-13	Yes
				ERR537009	Human			RAGATH-18 RNA	RF03064	DRR171955_113665_4277_3411-4011	216	144	-	3.9e-13	Yes
				SRR8114109	Human			RAGATH-18 RNA	RF03064	DRR171955_17742_4098_3458-4058	216	144	-	1e-12	Yes
				SRR965188	Human			RAGATH-18 RNA	RF03064	DRR171955_17816_4457_744-1344	388	460	+	8.4e-13	Yes
				SRR6680616	Human			RAGATH-18 RNA	RF03064	DRR171957_514298_3279_1817-2417	252	180	-	6.6e-14	Yes
				Ga0102685	Human			RAGATH-18 RNA	RF03064	DRR171958_726532_9025_2825-3425	352	426	+	9.3e-13	Yes
				SRR7162382	Human			RAGATH-18 RNA	RF03064	DRR171958_734555_3858_844-1444	349	421	+	1.2e-13	Yes
				ERR2738801	Human			RAGATH-18 RNA	RF03064	DRR171958_779823_28348_938-1538	348	420	+	6.6e-14	Yes
				ERR1727579	Human			RAGATH-18 RNA	RF03064	DRR171958_802631_3953_0-483	131	57	-	3.2e-12	Yes
				Ga0243934	Human			RAGATH-18 RNA	RF03064	DRR171958_809048_4221_3796-4221	251	179	-	5.5e-13	Yes
				SRR6680634	Human			RAGATH-18 RNA	RF03064	DRR171962_620525_55215_26125-26725	248	174	-	3.2e-12	Yes
				SRR5127675	Human			RAGATH-18 RNA	RF03064	DRR171962_671000_5160_1519-2119	349	421	+	4.5e-12	Yes
				ERR1430465	Human			RAGATH-18 RNA	RF03064	DRR171963_127987_6173_1058-1658	249	177	-	9.4e-13	Yes
				Ga0245203	Human			RAGATH-18 RNA	RF03064	DRR171963_96803_12872_9057-9657	347	420	+	3.3e-10	Yes
				ERR1430546	Human			RAGATH-18 RNA	RF03064	DRR171965_14916_14655_3788-4388	348	422	+	4.6e-11	Yes
				SRR6122124	Human			RAGATH-18 RNA	RF03064	DRR171965_15037_11265_999-1599	354	415	+	1.5e-12	Yes
				SRR3160449	Human			RAGATH-18 RNA	RF03064	DRR171965_3345_6616_3798-4398	348	422	+	4.6e-11	Yes
				ERR1600664	Human			RAGATH-18 RNA	RF03064	DRR171965_8398_66661_990-1590	354	415	+	2.6e-11	Yes
				SRR8956541	Human			RAGATH-18 RNA	RF03064	DRR171966_1584152_4435_3788-4388	348	420	+	6.6e-14	Yes
				SRR5935840	Human			RAGATH-18 RNA	RF03064	DRR171978_63422_4750_3897-4497	349	423	+	6.1e-14	Yes
				SRR7124583	Human			RAGATH-18 RNA	RF03064	DRR171981_2060035_4703_1398-1998	349	421	+	1.1e-13	Yes
				Ga0116190	Human			RAGATH-18 RNA	RF03064	DRR171981_2093522_5517_4908-5508	248	176	-	2.7e-13	Yes
				SRR7162336	Human			RAGATH-18 RNA	RF03064	DRR171982_122593_7513_1385-1985	349	421	+	1.1e-13	Yes
				SRR7217505	Human			RAGATH-18 RNA	RF03064	DRR171982_48922_14662_7535-8135	254	191	-	4e-12	Yes
				ERR1600711	Human			RAGATH-18 RNA	RF03064	DRR171982_7918_57300_55978-56578	252	180	-	6.6e-14	Yes
				ERR1971028	Human			RAGATH-18 RNA	RF03064	DRR171991_625696_18396_7774-8374	348	422	+	4.6e-11	Yes
				ERR1430420	Human			RAGATH-18 RNA	RF03064	DRR171991_630745_29144_15278-15878	246	185	-	2.6e-11	Yes
				ERR1600553	Human			RAGATH-18 RNA	RF03064	DRR171992_116383_8575_0-514	160	99	-	1.5e-12	Yes
				SRR6066082	Human			RAGATH-18 RNA	RF03064	DRR171995_58890_3353_1363-1963	252	179	-	3.2e-10	Yes
				SRR6066082	Human			RAGATH-18 RNA	RF03064	DRR171995_67622_13314_4603-5203	348	422	+	4.6e-11	Yes
				SRR8692226	Human			RAGATH-18 RNA	RF03064	DRR171995_71808_10529_9083-9683	246	185	-	1.5e-12	Yes
				Ga0244094	Human			RAGATH-18 RNA	RF03064	DRR171995_73416_36712_3339-3939	347	419	+	2.1e-11	Yes
				Ga0115185	Human			RAGATH-18 RNA	RF03064	DRR171996_88474_9076_7990-8590	252	180	-	6.6e-14	Yes
				Ga0115185	Human			RAGATH-18 RNA	RF03064	DRR172000_16257_12611_118-718	473	545	+	3.4e-11	Yes
				SRR8114127	Human			RAGATH-18 RNA	RF03064	ERR011186_61647_5689_3997-4597	251	179	-	4e-13	Yes
				SRR6122134	Human			RAGATH-18 RNA	RF03064	ERR011239_4611_4559_3785-4385	350	422	+	5.5e-13	Yes
				Ga0194154	Human			RAGATH-18 RNA	RF03064	ERR1018203_820312_4662_992-1592	354	415	+	1.5e-12	Yes
				SRR7947172	Human			RAGATH-18 RNA	RF03064	ERR1018203_823827_12472_1101-1701	349	422	+	6.6e-11	Yes
				Ga0194154	Human			RAGATH-18 RNA	RF03064	ERR1018206_58219_6948_3043-3643	251	179	-	1.2e-14	Yes
				Ga0257040	Human			RAGATH-18 RNA	RF03064	ERR1018206_59770_5159_100-700	248	174	-	3.2e-12	Yes
				ERR1600738	Human			RAGATH-18 RNA	RF03064	ERR1018206_68662_4401_82-682	251	179	-	2.4e-13	Yes
				Ga0208461	Human			RAGATH-18 RNA	RF03064	ERR1018209_106211_3422_2524-3124	354	415	+	2.4e-12	Yes
				SRR7124618	Human			RAGATH-18 RNA	RF03064	ERR1018212_2338166_3185_1399-1999	348	420	+	6.6e-14	Yes
				SRR6122240	Human			RAGATH-18 RNA	RF03064	ERR1018213_114751_22816_22257-22816	248	174	-	9.4e-13	Yes
				ERR1600726	Human			RAGATH-18 RNA	RF03064	ERR1018216_1296321_7625_966-1566	349	421	+	2.4e-13	Yes
				SRR4408119	Human			RAGATH-18 RNA	RF03064	ERR1018216_1303508_3448_101-701	349	421	+	1.2e-14	Yes
				ERR1539421	Human			RAGATH-18 RNA	RF03064	ERR1018217_131725_6178_1602-2202	352	426	+	3.2e-12	Yes
				SRR8146949	Human			RAGATH-18 RNA	RF03064	ERR1018227_149796_9987_9354-9954	246	185	-	1.5e-12	Yes
				SRR8692181	Human			RAGATH-18 RNA	RF03064	ERR1018227_172529_24273_5910-6510	348	422	+	4.6e-11	Yes
				Ga0245203	Human			RAGATH-18 RNA	RF03064	ERR1018227_177605_4408_176-776	349	423	+	6.1e-14	Yes
				Ga0245203	Human			RAGATH-18 RNA	RF03064	ERR1018227_200304_15932_6166-6766	349	421	+	6.5e-13	Yes
				Ga0245203	Human			RAGATH-18 RNA	RF03064	ERR1018233_103365_4419_110-710	354	415	+	1e-11	Yes
				Ga0245203	Human			RAGATH-18 RNA	RF03064	ERR1018235_351885_5035_2574-3174	252	180	-	6.6e-14	Yes
				ERR1600684	Human			RAGATH-18 RNA	RF03064	ERR1018238_57200_12165_1146-1746	352	426	+	1.2e-11	Yes
				Ga0169693	Human			RAGATH-18 RNA	RF03064	ERR1018238_89411_47149_12526-13126	348	420	+	2.7e-15	Yes
				Ga0169693	Human			RAGATH-18 RNA	RF03064	ERR1018239_88401_47893_13868-14468	246	185	-	1.2e-12	Yes
				SRR4305188	Human			RAGATH-18 RNA	RF03064	ERR1018239_88401_47893_6274-6874	254	191	-	4e-12	Yes
				SRR6054645	Human			RAGATH-18 RNA	RF03064	ERR1018240_95774_6285_1886-2486	252	178	-	1.4e-10	Yes
				smpR2	Human			RAGATH-18 RNA	RF03064	ERR1018243_66907_51587_47644-48244	349	421	+	1.2e-14	Yes
				SRR6468552	Human			RAGATH-18 RNA	RF03064	ERR1018243_88946_9408_6174-6774	349	421	+	2.4e-13	Yes
				ERR3053443	Human			RAGATH-18 RNA	RF03064	ERR1018247_5175_5448_1230-1830	252	180	-	6.6e-14	Yes
				JGI1221J13441	Human			RAGATH-18 RNA	RF03064	ERR1018258_730264_4897_274-874	352	424	+	4.6e-13	Yes
				ERR1600726	Human			RAGATH-18 RNA	RF03064	ERR1018258_756897_4451_790-1390	352	424	+	2.7e-13	Yes
				Ga0242751	Human			RAGATH-18 RNA	RF03064	ERR1018259_67716_11245_10810-11245	352	424	+	9.2e-14	Yes
				SRR6468590	Human			RAGATH-18 RNA	RF03064	ERR1018277_995895_10822_10363-10822	354	415	+	2.4e-12	Yes
				ERR1430420	Human			RAGATH-18 RNA	RF03064	ERR1018287_39457_5709_33-633	349	421	+	1.8e-12	Yes
				ERR1953518	Human			RAGATH-18 RNA	RF03064	ERR1022275_258_26306_7393-7993	317	244	-	2e-10	Yes
				ERR1600616	Human			RAGATH-18 RNA	RF03064	ERR1022275_285_18857_5053-5353	248	176	-	2.4e-13	Yes
				ERR1600616	Human			RAGATH-18 RNA	RF03064	ERR1022275_285_18857_5053-5653	248	176	-	2.7e-13	Yes
				ERR1971030	Human			RAGATH-18 RNA	RF03064	ERR1022289_485_24369_11837-12437	349	421	+	4.5e-12	Yes
				ERR1728323	Human			RAGATH-18 RNA	RF03064	ERR1022289_485_24369_12137-12437	49	121	+	3.9e-12	Yes
				SRR8800862	Human			RAGATH-18 RNA	RF03064	ERR1022343_384_7875_5757-6357	251	179	-	1.2e-13	Yes
				SRR3993052	Human			RAGATH-18 RNA	RF03064	ERR1022350_346_62603_10034-10634	254	191	-	4e-12	Yes
				ERR1430545	Human			RAGATH-18 RNA	RF03064	ERR1022387_368_22331_12019-12619	351	423	+	6.1e-13	Yes
				ERR1600550	Human			RAGATH-18 RNA	RF03064	ERR1022387_395_17167_4545-5145	249	177	-	6.1e-13	Yes
				SRR7124611	Human			RAGATH-18 RNA	RF03064	ERR1022390_615_30500_30032-30500	349	421	+	1.6e-13	Yes
				SRR5165855	Human			RAGATH-18 RNA	RF03064	ERR1022405_831_21859_16879-17479	248	176	-	3.8e-13	Yes
				SRR7124661	Human			RAGATH-18 RNA	RF03064	ERR1022408_355_59351_15567-16167	246	185	-	1.2e-12	Yes
				SRR7212667	Human			RAGATH-18 RNA	RF03064	ERR1022423_262_25206_13885-14485	248	174	-	3.2e-12	Yes
				ERR537009	Human			RAGATH-18 RNA	RF03064	ERR1022431_348_15383_14679-15279	248	176	-	4.8e-14	Yes
				SRR7162343	Human			RAGATH-18 RNA	RF03064	ERR1121370_535539_3669_1294-1894	349	421	+	1.1e-13	Yes
				SRR8506063	Human			RAGATH-18 RNA	RF03064	ERR1121371_555323_12823_8131-8731	251	179	-	1.1e-13	Yes
				ERR1430558	Human			RAGATH-18 RNA	RF03064	ERR1121373_45646_4020_920-1520	349	421	+	1.1e-13	Yes
				SRR5650033	Human			RAGATH-18 RNA	RF03064	ERR1121385_1777_3770_455-1055	347	420	+	3.3e-10	Yes
				SRR6122225	Human			RAGATH-18 RNA	RF03064	ERR1121390_441605_9885_488-1088	251	179	-	1.1e-13	Yes
				SRR6680634	Human			RAGATH-18 RNA	RF03064	ERR1121401_56578_6314_2736-3336	253	181	-	2.1e-11	Yes
				SRR7217636	Human			RAGATH-18 RNA	RF03064	ERR1121402_496089_8906_3918-4518	251	179	-	1.1e-13	Yes
				ERR1600649	Human			RAGATH-18 RNA	RF03064	ERR1121410_21910_24004_23015-23615	252	180	-	6.6e-14	Yes
				ERR1539452	Human			RAGATH-18 RNA	RF03064	ERR1121413_26044_24178_23092-23692	252	180	-	6.6e-14	Yes
				SRR5156159	Human			RAGATH-18 RNA	RF03064	ERR1121427_349426_3572_1567-2167	248	174	-	3.2e-12	Yes
				Ga0243764	Human			RAGATH-18 RNA	RF03064	ERR1121435_51034_9706_9117-9706	253	181	-	2.1e-11	Yes
				Ga0169226	Human			RAGATH-18 RNA	RF03064	ERR1121440_198267_3321_655-1255	252	180	-	1.7e-14	Yes
				ERR1430514	Human			RAGATH-18 RNA	RF03064	ERR1121446_24491_9377_8339-8939	252	180	-	6.6e-14	Yes
				chfec4	Human			RAGATH-18 RNA	RF03064	ERR1121447_28096_5876_4919-5519	252	180	-	6.6e-14	Yes
				SRR8692222	Human			RAGATH-18 RNA	RF03064	ERR1121448_29465_23799_23013-23613	252	180	-	6.6e-14	Yes
				ERR1430435	Human			RAGATH-18 RNA	RF03064	ERR1135186_34717_7588_6013-6613	259	199	-	1.5e-07	Yes
				SRR5936020	Human			RAGATH-18 RNA	RF03064	ERR1135186_55681_4001_1795-2395	215	143	-	4.9e-11	Yes
				SRR5930497	Human			RAGATH-18 RNA	RF03064	ERR1135221_114223_61029_46273-46873	417	353	-	5.8e-10	Yes
				SRR6468685	Human			RAGATH-18 RNA	RF03064	ERR1135349_116134_3399_2579-3179	246	185	-	2.4e-11	Yes
				SRR6468526	Human			RAGATH-18 RNA	RF03064	ERR1135349_143095_3010_1695-2295	385	457	+	4.9e-11	Yes
				ERR2270938	Human			RAGATH-18 RNA	RF03064	ERR1135431_67531_38097_26524-27124	257	197	-	1.2e-08	Yes
				ERR2270938	Human			RAGATH-18 RNA	RF03064	ERR1135431_77013_5092_483-1083	205	142	-	2.2e-11	Yes
				SRR6066123	Human			RAGATH-18 RNA	RF03064	ERR1190535_63178_28550_6065-6665	251	179	-	2.4e-13	Yes
				SRR6066169	Human			RAGATH-18 RNA	RF03064	ERR1190536_32017_5989_5493-5989	348	420	+	6.6e-14	Yes
				Foulum	Human			RAGATH-18 RNA	RF03064	ERR1190542_44985_4618_3831-4431	250	178	-	2.7e-13	Yes
				ERR1430496	Human			RAGATH-18 RNA	RF03064	ERR1190543_94298_3242_2394-2994	348	420	+	2.7e-15	Yes
				ERR1539425	Human			RAGATH-18 RNA	RF03064	ERR1190558_12741_20236_18886-19486	252	178	-	4.6e-11	Yes
				Ga0256408	Human			RAGATH-18 RNA	RF03064	ERR1190558_64094_8244_7773-8244	354	415	+	1.5e-12	Yes
				SRR8146960	Human			RAGATH-18 RNA	RF03064	ERR1190560_72670_6409_1100-1700	215	143	-	2.2e-13	Yes
				SRR6066123	Human			RAGATH-18 RNA	RF03064	ERR1190560_88352_42478_5441-6041	348	420	+	6.6e-14	Yes
				SRR7212612	Human			RAGATH-18 RNA	RF03064	ERR1190562_14572_25611_929-1529	354	415	+	1.5e-12	Yes
				SRR6468533	Human			RAGATH-18 RNA	RF03064	ERR1190562_25504_14228_6539-7139	354	415	+	2.6e-11	Yes
				SRR4892888	Human			RAGATH-18 RNA	RF03064	ERR1190562_9972_12297_6534-7134	348	420	+	1.9e-12	Yes
				SRR8506098	Human			RAGATH-18 RNA	RF03064	ERR1190572_1370984_6964_5444-6044	246	185	-	1.5e-12	Yes
				SRR7217754	Human			RAGATH-18 RNA	RF03064	ERR1190572_1371052_39385_907-1507	354	415	+	2.6e-11	Yes
				SRR7124661	Human			RAGATH-18 RNA	RF03064	ERR1190573_22065_22708_31-631	354	415	+	1.5e-12	Yes
				SRR5127465	Human			RAGATH-18 RNA	RF03064	ERR1190573_39110_6899_3800-4400	348	422	+	4.6e-11	Yes
				ERR1430420	Human			RAGATH-18 RNA	RF03064	ERR1190575_640425_61865_60346-60946	246	185	-	2.6e-11	Yes
				SRR6468660	Human			RAGATH-18 RNA	RF03064	ERR1190575_641251_34964_405-1005	354	415	+	1.5e-12	Yes
				ERR1600550	Human			RAGATH-18 RNA	RF03064	ERR1190576_939135_19549_18798-19398	250	178	-	1.8e-12	Yes
				Ga0134386	Human			RAGATH-18 RNA	RF03064	ERR1190579_13092_85407_84502-85102	252	180	-	6.6e-14	Yes
				SRR5127688	Human			RAGATH-18 RNA	RF03064	ERR1190579_35492_3063_2026-2626	251	179	-	2.4e-13	Yes
				Ga0168681	Human			RAGATH-18 RNA	RF03064	ERR1190579_37927_27302_24979-25579	246	185	-	8.4e-08	Yes
				Ga0242826	Human			RAGATH-18 RNA	RF03064	ERR1190581_72789_6357_3011-3611	246	185	-	1.5e-12	Yes
				Ga0257040	Human			RAGATH-18 RNA	RF03064	ERR1190581_99011_4789_2194-2794	348	420	+	6.6e-14	Yes
				SRR7217718	Human			RAGATH-18 RNA	RF03064	ERR1190583_759643_5968_4443-5043	372	446	+	1e-13	Yes
				ERR1600553	Human			RAGATH-18 RNA	RF03064	ERR1190584_41788_9784_5807-6407	246	185	-	2.6e-11	Yes
				SRR6028232	Human			RAGATH-18 RNA	RF03064	ERR1190585_10417_4896_3340-3940	348	420	+	6.6e-14	Yes
				ERR1600553	Human			RAGATH-18 RNA	RF03064	ERR1190585_10648_5793_1395-1995	252	178	-	4.6e-11	Yes
				SRR6066170	Human			RAGATH-18 RNA	RF03064	ERR1190585_28299_8217_0-457	103	42	-	2.6e-11	Yes
				Ga0208564	Human			RAGATH-18 RNA	RF03064	ERR1190589_34661_7316_1118-1718	344	413	+	2.7e-10	Yes
				ERR1430435	Human			RAGATH-18 RNA	RF03064	ERR1190589_43818_5455_3177-3777	252	180	-	2.7e-15	Yes
				SRR3496378	Human			RAGATH-18 RNA	RF03064	ERR1190589_43818_5455_3177-3477	252	180	-	2.3e-15	Yes
				ERR1600747	Human			RAGATH-18 RNA	RF03064	ERR1190591_24093_16791_9515-10115	354	415	+	1.5e-09	Yes
				ERR1600569	Human			RAGATH-18 RNA	RF03064	ERR1190591_8223_3863_1907-2507	261	201	-	9.7e-09	Yes
				Ga0168681	Human			RAGATH-18 RNA	RF03064	ERR1190595_230404_4369_517-1117	352	426	+	3.2e-12	Yes
				SRR5165907	Human			RAGATH-18 RNA	RF03064	ERR1190597_48573_55847_54525-55125	252	180	-	6.6e-14	Yes
				SRR8692211	Human			RAGATH-18 RNA	RF03064	ERR1190614_22949_3360_2693-3293	352	424	+	2.7e-13	Yes
				SRR8692211	Human			RAGATH-18 RNA	RF03064	ERR1190614_36071_8741_4459-5059	354	427	+	2.5e-10	Yes
				Ga0245118	Human			RAGATH-18 RNA	RF03064	ERR1190614_36071_8741_4459-5059	354	427	+	2.5e-10	Yes
				ERR1430536	Human			RAGATH-18 RNA	RF03064	ERR1190618_17570_21085_293-893	352	426	+	3.2e-12	Yes
				ERR1430536	Human			RAGATH-18 RNA	RF03064	ERR1190618_29793_8045_136-736	349	421	+	1.2e-14	Yes
				SRR7124594	Human			RAGATH-18 RNA	RF03064	ERR1190619_20645_46467_3939-4539	349	421	+	5.5e-13	Yes
				ERR248263	Human			RAGATH-18 RNA	RF03064	ERR1190624_104738_3776_294-894	348	420	+	2.7e-15	Yes
				SRR6066076	Human			RAGATH-18 RNA	RF03064	ERR1190624_90652_7493_3100-3700	252	178	-	4.6e-11	Yes
				SRR8956618	Human			RAGATH-18 RNA	RF03064	ERR1190660_104183_9026_3643-4243	348	420	+	6.6e-14	Yes
				ERR1430420	Human			RAGATH-18 RNA	RF03064	ERR1190660_97865_4401_255-855	354	427	+	2.5e-10	Yes
				Ga0214516	Human			RAGATH-18 RNA	RF03064	ERR1190670_42655_4436_1733-2333	252	180	-	2.7e-15	Yes
				SRR8114105	Human			RAGATH-18 RNA	RF03064	ERR1190677_25790_3351_0-599	351	423	+	1.6e-12	Yes
				ERR1539620	Human			RAGATH-18 RNA	RF03064	ERR1190678_24270_22233_3230-3830	348	420	+	2.7e-15	Yes
				ERR1600756	Human			RAGATH-18 RNA	RF03064	ERR1190685_59841_3595_2832-3432	354	415	+	2.6e-11	Yes
				SRR7124752	Human			RAGATH-18 RNA	RF03064	ERR1190693_74308_3132_2318-2918	348	420	+	6.6e-14	Yes
				SRR5723865	Human			RAGATH-18 RNA	RF03064	ERR1190695_28102_30397_438-1038	352	424	+	5.6e-13	Yes
				Ga0242826	Human			RAGATH-18 RNA	RF03064	ERR1190707_775282_19858_8249-8849	422	494	+	7.2e-14	Yes
				ERR1430523	Human			RAGATH-18 RNA	RF03064	ERR1190711_23435_6361_5215-5815	354	415	+	2.4e-12	Yes
				ERR1600684	Human			RAGATH-18 RNA	RF03064	ERR1190716_38081_15359_6129-6729	354	415	+	2.6e-11	Yes
				ERR1430536	Human			RAGATH-18 RNA	RF03064	ERR1190717_130931_4172_1886-2486	252	178	-	4.6e-11	Yes
				SRR5165712	Human			RAGATH-18 RNA	RF03064	ERR1190717_171580_6833_901-1501	354	415	+	1.5e-12	Yes
				ERR1430397	Human			RAGATH-18 RNA	RF03064	ERR1190720_1110792_3198_0-503	251	323	+	4.6e-15	Yes
				SRR7212667	Human			RAGATH-18 RNA	RF03064	ERR1190722_53364_18889_10939-11539	246	185	-	1.5e-12	Yes
				Ga0111369	Human			RAGATH-18 RNA	RF03064	ERR1190722_58481_19162_12646-13246	252	178	-	4.6e-11	Yes
				SRR6468601	Human			RAGATH-18 RNA	RF03064	ERR1190722_63101_16253_154-754	348	420	+	6.6e-14	Yes
				Ga0123327	Human			RAGATH-18 RNA	RF03064	ERR1190722_86332_18548_10595-11195	246	185	-	1.5e-12	Yes
				ERR1971028	Human			RAGATH-18 RNA	RF03064	ERR1190723_83712_5524_172-772	348	420	+	6.6e-14	Yes
				SRR6122124	Human			RAGATH-18 RNA	RF03064	ERR1190725_1092940_7681_0-497	149	77	-	6.6e-14	Yes
				SRR7217506	Human			RAGATH-18 RNA	RF03064	ERR1190725_1094222_20144_111-711	349	421	+	1.2e-14	Yes
				SRR7217506	Human			RAGATH-18 RNA	RF03064	ERR1190727_797412_14277_109-709	349	421	+	3.6e-12	Yes
				ERR1430449	Human			RAGATH-18 RNA	RF03064	ERR1190728_981623_3007_0-457	209	283	+	5.2e-12	Yes
				ERR2270938	Human			RAGATH-18 RNA	RF03064	ERR1190740_31031_16855_16171-16771	248	174	-	3.2e-12	Yes
				ERR2270938	Human			RAGATH-18 RNA	RF03064	ERR1190741_103782_6062_2755-3355	251	177	-	6.1e-14	Yes
				ERR1539514	Human			RAGATH-18 RNA	RF03064	ERR1190748_54462_4054_1318-1918	252	180	-	1e-14	Yes
				SRR7212610	Human			RAGATH-18 RNA	RF03064	ERR1190748_54700_6088_4747-5347	354	415	+	1e-11	Yes
				ERR1600649	Human			RAGATH-18 RNA	RF03064	ERR1190748_70810_14432_12739-13339	251	179	-	1.8e-12	Yes
				SRR7212667	Human			RAGATH-18 RNA	RF03064	ERR1190748_71091_53290_22674-23274	261	201	-	8.7e-09	Yes
				ERR2270940	Human			RAGATH-18 RNA	RF03064	ERR1190749_1544585_5259_3777-4377	252	180	-	2.7e-15	Yes
				ERR2227686	Human			RAGATH-18 RNA	RF03064	ERR1190749_1548209_10157_5192-5792	348	422	+	4.6e-11	Yes
				Ga0099390	Human			RAGATH-18 RNA	RF03064	ERR1190751_49238_7677_7200-7677	348	420	+	6.6e-14	Yes
				SRR5650033	Human			RAGATH-18 RNA	RF03064	ERR1190751_59614_4089_142-742	349	421	+	1.2e-14	Yes
				Ga0307129	Human			RAGATH-18 RNA	RF03064	ERR1190756_12322_39841_841-1441	352	424	+	2.7e-13	Yes
				SRR7124589	Human			RAGATH-18 RNA	RF03064	ERR1190756_28223_42397_3619-4219	349	421	+	4.5e-12	Yes
				SRR5405703	Human			RAGATH-18 RNA	RF03064	ERR1190756_44481_4867_1992-2592	354	415	+	2.4e-12	Yes
				SRR5405703	Human			RAGATH-18 RNA	RF03064	ERR1190760_244753_4115_30-630	246	185	-	8.4e-08	Yes
				SRR7124624	Human			RAGATH-18 RNA	RF03064	ERR1190762_808856_4774_0-591	339	411	+	1.1e-14	Yes
				ERR1600649	Human			RAGATH-18 RNA	RF03064	ERR1190762_818216_8784_7992-8592	254	182	-	4.8e-12	Yes
				SRR5155804	Human			RAGATH-18 RNA	RF03064	ERR1190763_38160_3102_1926-2526	349	421	+	2.4e-13	Yes
				ERR1430410	Human			RAGATH-18 RNA	RF03064	ERR1190764_10012_24760_943-1543	354	415	+	2.6e-11	Yes
				SRR5650068	Human			RAGATH-18 RNA	RF03064	ERR1190764_14382_10102_9057-9657	248	176	-	2.7e-13	Yes
				SRR6795020	Human			RAGATH-18 RNA	RF03064	ERR1190764_21379_7077_2876-3476	251	179	-	4.5e-12	Yes
				ERR1600684	Human			RAGATH-18 RNA	RF03064	ERR1190766_100945_6379_3789-4389	348	422	+	4.6e-11	Yes
				SRR7124782	Human			RAGATH-18 RNA	RF03064	ERR1190766_72042_3652_13-613	348	420	+	6.6e-14	Yes
				ERR1430526	Human			RAGATH-18 RNA	RF03064	ERR1190766_94490_4110_639-1239	246	185	-	2.6e-11	Yes
				SRR5127520	Human			RAGATH-18 RNA	RF03064	ERR1190767_943167_3690_0-530	278	350	+	6.6e-14	Yes
				SRR7124580	Human			RAGATH-18 RNA	RF03064	ERR1190768_97100_100085_72883-73483	351	423	+	8.7e-13	Yes
				ERR1600744	Human			RAGATH-18 RNA	RF03064	ERR1190770_226824_5939_0-463	109	48	-	2.6e-11	Yes
				SRR8506098	Human			RAGATH-18 RNA	RF03064	ERR1190774_33490_24701_1748-2348	354	415	+	8.4e-08	Yes
				SRR7124709	Human			RAGATH-18 RNA	RF03064	ERR1190774_85543_13959_12165-12765	354	415	+	8.4e-08	Yes
				Ga0244934	Human			RAGATH-18 RNA	RF03064	ERR1190778_1306186_48513_19788-20388	352	424	+	2.7e-13	Yes
				SRR6122154	Human			RAGATH-18 RNA	RF03064	ERR1190789_28053_7883_7291-7883	248	174	-	3.2e-12	Yes
				ERR1430418	Human			RAGATH-18 RNA	RF03064	ERR1190790_18779_3676_2447-3047	351	423	+	6.1e-13	Yes
				ERR1430418	Human			RAGATH-18 RNA	RF03064	ERR1190790_7135_56912_56321-56912	253	181	-	3.3e-11	Yes
				Ga0133741	Human			RAGATH-18 RNA	RF03064	ERR1190796_911171_3011_59-659	348	420	+	6.6e-14	Yes
				ERR2739391	Human			RAGATH-18 RNA	RF03064	ERR1190796_912464_15765_14801-15401	248	176	-	2.7e-13	Yes
				SRR2142214	Human			RAGATH-18 RNA	RF03064	ERR1190796_940579_15389_163-763	347	419	+	2.1e-11	Yes
				SRR8506103	Human			RAGATH-18 RNA	RF03064	ERR1190796_940834_10246_8983-9583	248	174	-	3.2e-12	Yes
				SRR6468571	Human			RAGATH-18 RNA	RF03064	ERR1190800_111402_4304_0-489	241	313	+	4.6e-13	Yes
				SRR5156200	Human			RAGATH-18 RNA	RF03064	ERR1190805_727474_5718_3207-3807	348	422	+	4.6e-11	Yes
				SRR7212677	Human			RAGATH-18 RNA	RF03064	ERR1190805_747277_12592_6540-7140	354	415	+	2.6e-11	Yes
				SRR7716247	Human			RAGATH-18 RNA	RF03064	ERR1190805_748143_9064_7721-8321	246	185	-	1.5e-12	Yes
				ERR1430420	Human			RAGATH-18 RNA	RF03064	ERR1190808_608248_3789_42-642	349	421	+	2.4e-13	Yes
				SRR5155920	Human			RAGATH-18 RNA	RF03064	ERR1190808_609761_3729_1613-2213	348	420	+	2.7e-15	Yes
				SRR6028400	Human			RAGATH-18 RNA	RF03064	ERR1190808_623940_23521_21624-22224	248	174	-	3.2e-12	Yes
				ERR2738899	Human			RAGATH-18 RNA	RF03064	ERR1190809_2445462_26158_977-1577	348	420	+	6.6e-14	Yes
				SRR3993026	Human			RAGATH-18 RNA	RF03064	ERR1190848_74748_21962_11789-12389	253	181	-	2.1e-11	Yes
				ERR1730269	Human			RAGATH-18 RNA	RF03064	ERR1190849_19134_3612_2274-2874	251	179	-	3.5e-13	Yes
				SRR5405702	Human			RAGATH-18 RNA	RF03064	ERR1190851_60339_39246_6474-7074	348	420	+	6.6e-14	Yes
				SRR5405702	Human			RAGATH-18 RNA	RF03064	ERR1190854_45762_6161_437-1037	354	415	+	1.5e-12	Yes
				SRR5405702	Human			RAGATH-18 RNA	RF03064	ERR1190856_71915_11225_1340-1940	354	415	+	1.5e-12	Yes
				Ga0111369	Human			RAGATH-18 RNA	RF03064	ERR1190856_71971_16026_14544-15144	252	180	-	6.6e-14	Yes
				ERR1430526	Human			RAGATH-18 RNA	RF03064	ERR1190856_87890_3308_900-1500	348	420	+	6.6e-14	Yes
				ERR1953520	Human			RAGATH-18 RNA	RF03064	ERR1190856_90933_19947_16074-16674	354	415	+	1.5e-12	Yes
				SRR7124854	Human			RAGATH-18 RNA	RF03064	ERR1190863_92310_14276_7025-7625	348	420	+	2.7e-15	Yes
				ERR1430418	Human			RAGATH-18 RNA	RF03064	ERR1190874_102321_13997_13509-13997	256	196	-	2.6e-09	Yes
				Ga0080695	Human			RAGATH-18 RNA	RF03064	ERR1190874_144297_8910_0-433	177	237	+	4.4e-08	Yes
				Ga0080695	Human			RAGATH-18 RNA	RF03064	ERR1190876_58708_6409_5946-6409	352	424	+	6e-13	Yes
				Ga0080695	Human			RAGATH-18 RNA	RF03064	ERR1190878_546563_26555_854-1454	352	424	+	2.7e-13	Yes
				SRR5165904	Human			RAGATH-18 RNA	RF03064	ERR1190878_546802_16007_14039-14639	252	179	-	3.2e-10	Yes
				ERR1430557	Human			RAGATH-18 RNA	RF03064	ERR1190879_56828_3774_3277-3774	351	424	+	1.9e-13	Yes
				ERR1430545	Human			RAGATH-18 RNA	RF03064	ERR1190885_1766873_6019_3430-4030	348	422	+	4.6e-11	Yes
				SRR5935951	Human			RAGATH-18 RNA	RF03064	ERR1190885_1866606_6847_5888-6488	348	422	+	4.6e-11	Yes
				SRR5155948	Human			RAGATH-18 RNA	RF03064	ERR1190886_124393_9546_5148-5748	252	178	-	4.6e-11	Yes
				ERR1600697	Human			RAGATH-18 RNA	RF03064	ERR1190886_125584_4119_3544-4119	248	176	-	2.7e-13	Yes
				SRR4305477	Human			RAGATH-18 RNA	RF03064	ERR1190886_137710_5465_2592-3192	248	174	-	6.9e-15	Yes
				Ga0243934	Human			RAGATH-18 RNA	RF03064	ERR1190886_137710_5465_4551-5151	150	79	-	1.6e-14	Yes
				SRR7212594	Human			RAGATH-18 RNA	RF03064	ERR1190887_931875_8260_0-509	155	94	-	1.5e-12	Yes
				SRR8114120	Human			RAGATH-18 RNA	RF03064	ERR1190887_942424_5492_2980-3580	348	422	+	4.6e-11	Yes
				Ga0196866	Human			RAGATH-18 RNA	RF03064	ERR1190887_943798_30473_29871-30471	246	185	-	2.6e-11	Yes
				SRR7162405	Human			RAGATH-18 RNA	RF03064	ERR1190887_973209_34749_528-1128	348	420	+	6.6e-14	Yes
				Ga0073906	Human			RAGATH-18 RNA	RF03064	ERR1190888_68108_8165_35-635	348	420	+	6.6e-14	Yes
				SRR8692234	Human			RAGATH-18 RNA	RF03064	ERR1190890_26321_11562_796-1396	352	424	+	2.7e-13	Yes
				SRR3115957	Human			RAGATH-18 RNA	RF03064	ERR1190890_31315_10690_3614-4214	349	421	+	1.2e-10	Yes
				SRR7124744	Human			RAGATH-18 RNA	RF03064	ERR1190893_213344_21123_911-1511	347	419	+	2.1e-11	Yes
				SRR7280965	Human			RAGATH-18 RNA	RF03064	ERR1190894_489440_18334_324-924	347	419	+	3.3e-11	Yes
				SRR7280965	Human			RAGATH-18 RNA	RF03064	ERR1190897_1439529_7719_7238-7719	354	415	+	2.6e-11	Yes
				ERR1600746	Human			RAGATH-18 RNA	RF03064	ERR1190897_1455625_9519_9030-9519	248	176	-	1.6e-12	Yes
				SRR8506096	Human			RAGATH-18 RNA	RF03064	ERR1190898_173655_4559_168-768	348	420	+	6.6e-14	Yes
				Ga0209629	Human			RAGATH-18 RNA	RF03064	ERR1190903_13174_12770_9326-9926	248	176	-	1.6e-12	Yes
				SRR7162382	Human			RAGATH-18 RNA	RF03064	ERR1190903_53561_8665_1287-1887	248	174	-	6.9e-15	Yes
				Ga0208461	Human			RAGATH-18 RNA	RF03064	ERR1190904_13537_34825_9196-9796	251	179	-	6.5e-13	Yes
				SRR6066164	Human			RAGATH-18 RNA	RF03064	ERR1190904_43023_11370_9630-10230	354	415	+	9.8e-12	Yes
				SRR6897679	Human			RAGATH-18 RNA	RF03064	ERR1190904_4462_8945_5613-6213	349	421	+	1.2e-14	Yes
				Ga0111369	Human			RAGATH-18 RNA	RF03064	ERR1190905_122271_4585_137-737	349	421	+	2e-12	Yes
				SRR7124786	Human			RAGATH-18 RNA	RF03064	ERR1190905_125889_20607_14923-15523	246	173	-	2.5e-10	Yes
				Ga0136709	Human			RAGATH-18 RNA	RF03064	ERR1190905_86977_9363_3670-4270	246	173	-	2.5e-10	Yes
				Ga0136709	Human			RAGATH-18 RNA	RF03064	ERR1190906_495012_9759_7890-8490	248	176	-	5.6e-13	Yes
				SRR7124723	Human			RAGATH-18 RNA	RF03064	ERR1190906_496218_134596_88234-88834	347	419	+	2.8e-11	Yes
				Ga0153798	Human			RAGATH-18 RNA	RF03064	ERR1190914_27724_63872_14199-14799	354	415	+	1.5e-12	Yes
				SRR7124857	Human			RAGATH-18 RNA	RF03064	ERR1190914_34104_3859_0-429	77	5	-	2.7e-13	Yes
				Ga0169196	Human			RAGATH-18 RNA	RF03064	ERR1190915_88195_3927_0-555	428	500	+	3.4e-11	Yes
				Ga0169196	Human			RAGATH-18 RNA	RF03064	ERR1190918_72294_16849_864-1464	349	421	+	5.5e-13	Yes
				Ga0169196	Human			RAGATH-18 RNA	RF03064	ERR1190918_73925_4861_167-767	352	426	+	3.2e-12	Yes
				SRR8506085	Human			RAGATH-18 RNA	RF03064	ERR1190918_78430_13950_13460-13950	253	181	-	3.3e-11	Yes
				SRR8506085	Human			RAGATH-18 RNA	RF03064	ERR1190918_83474_12133_10469-11069	250	178	-	1.8e-12	Yes
				ERR1971014	Human			RAGATH-18 RNA	RF03064	ERR1190918_94613_73337_50130-50730	248	176	-	2.7e-13	Yes
				Ga0102685	Human			RAGATH-18 RNA	RF03064	ERR1190925_69348_8533_5943-6543	348	422	+	4.6e-11	Yes
				Ga0102685	Human			RAGATH-18 RNA	RF03064	ERR1190925_9235_6747_733-1333	354	415	+	1.5e-12	Yes
				Ga0208461	Human			RAGATH-18 RNA	RF03064	ERR1190928_2052125_43308_24432-25032	253	181	-	2.1e-11	Yes
				ERR1539392	Human			RAGATH-18 RNA	RF03064	ERR1190933_1569115_26338_113-713	348	420	+	6.6e-14	Yes
				SRR8146954	Human			RAGATH-18 RNA	RF03064	ERR1190961_1208658_16239_10209-10809	252	180	-	6.6e-14	Yes
				SRR7124726	Human			RAGATH-18 RNA	RF03064	ERR1190962_2312876_19077_333-933	348	420	+	6.6e-14	Yes
				Ga0169693	Human			RAGATH-18 RNA	RF03064	ERR1190964_558303_11377_0-442	226	298	+	3.9e-13	Yes
				Ga0169693	Human			RAGATH-18 RNA	RF03064	ERR1190964_562733_10752_5045-5645	212	140	-	1.1e-11	Yes
				ERR1430418	Human			RAGATH-18 RNA	RF03064	ERR1190967_61138_13392_12403-13003	252	180	-	2.7e-15	Yes
				SRR6122219	Human			RAGATH-18 RNA	RF03064	ERR1190967_61649_3069_2606-3069	354	415	+	2.6e-11	Yes
				SRR8114125	Human			RAGATH-18 RNA	RF03064	ERR1190968_205358_5700_453-1053	246	185	-	2.6e-11	Yes
				SRR6517782	Human			RAGATH-18 RNA	RF03064	ERR1190969_67922_17960_8581-9181	252	180	-	2.3e-15	Yes
				ERR1971027	Human			RAGATH-18 RNA	RF03064	ERR1190971_42187_43585_36416-37016	252	180	-	6.6e-14	Yes
				SRR7162302	Human			RAGATH-18 RNA	RF03064	ERR1190972_125791_4124_3694-4124	253	181	-	2.1e-11	Yes
				ERR1728077	Human			RAGATH-18 RNA	RF03064	ERR1190972_128605_4655_1147-1747	346	417	+	1.6e-14	Yes
				ERR1430523	Human			RAGATH-18 RNA	RF03064	ERR1190972_135818_37921_36428-37028	252	180	-	6.6e-14	Yes
				SRR6122219	Human			RAGATH-18 RNA	RF03064	ERR1190972_139678_5064_2025-2625	352	426	+	5.9e-12	Yes
				Ga0244094	Human			RAGATH-18 RNA	RF03064	ERR1190973_29044_3861_1349-1949	348	422	+	4.6e-11	Yes
				SRR951580	Human			RAGATH-18 RNA	RF03064	ERR1224348_1513805_7380_6322-6922	244	183	-	3.7e-11	Yes
				SRR8506108	Human			RAGATH-18 RNA	RF03064	ERR1293547_11704_9382_1343-1943	252	180	-	6.6e-14	Yes
				ERR1600663	Human			RAGATH-18 RNA	RF03064	ERR1293613_1095234_6286_1864-2464	346	415	+	3e-12	Yes
				SRR7124854	Human			RAGATH-18 RNA	RF03064	ERR1293617_4129_3086_2020-2620	254	185	-	3e-12	Yes
				SRR7124836	Human			RAGATH-18 RNA	RF03064	ERR1293618_180857_4962_4169-4769	346	415	+	1.9e-11	Yes
				Ga0065701	Human			RAGATH-18 RNA	RF03064	ERR1293619_93094_13372_8597-9197	254	185	-	1.9e-11	Yes
				ERR1430452	Human			RAGATH-18 RNA	RF03064	ERR1293621_847794_5179_1997-2597	254	185	-	1.9e-11	Yes
				SRR7124624	Human			RAGATH-18 RNA	RF03064	ERR1293629_64862_19012_15265-15865	257	187	-	3.2e-13	Yes
				SRR8506040	Human			RAGATH-18 RNA	RF03064	ERR1293670_20747_4755_933-1533	254	185	-	3e-12	Yes
				ERR2227888	Human			RAGATH-18 RNA	RF03064	ERR1293671_22355_4615_1819-2419	346	415	+	3e-12	Yes
				SRR7124845	Human			RAGATH-18 RNA	RF03064	ERR1293673_14111_8060_3928-4528	254	185	-	3e-12	Yes
				Ga0243934	Human			RAGATH-18 RNA	RF03064	ERR1293689_17574_3187_2685-3187	350	422	+	5.5e-13	Yes
				SRR8146960	Human			RAGATH-18 RNA	RF03064	ERR1293689_4103_4683_2607-3207	251	179	-	4e-13	Yes
				Ga0208564	Human			RAGATH-18 RNA	RF03064	ERR1293762_19191_3802_2281-2881	348	420	+	6.6e-14	Yes
				SRR6468514	Human			RAGATH-18 RNA	RF03064	ERR1293763_9075_22623_1911-2511	252	180	-	6.6e-14	Yes
				ERR2508917	Human			RAGATH-18 RNA	RF03064	ERR1293764_8766_3014_892-1492	348	420	+	6.6e-14	Yes
				ERR1600727	Human			RAGATH-18 RNA	RF03064	ERR1293786_34097_4413_1510-2110	349	421	+	4e-13	Yes
				ERR1730280	Human			RAGATH-18 RNA	RF03064	ERR1293788_29354_6410_1480-2080	349	421	+	4e-13	Yes
				SRR7212681	Human			RAGATH-18 RNA	RF03064	ERR1293789_32283_7364_1169-1769	251	179	-	4e-13	Yes
				SRR5155805	Human			RAGATH-18 RNA	RF03064	ERR1293797_23355_3735_2768-3368	251	179	-	4e-13	Yes
				SRR5405823	Human			RAGATH-18 RNA	RF03064	ERR1293858_1216279_4955_1150-1750	251	179	-	4e-13	Yes
				ERR1430558	Human			RAGATH-18 RNA	RF03064	ERR1293911_16775_4004_1886-2486	252	180	-	6.6e-14	Yes
				SRR1159266	Human			RAGATH-18 RNA	RF03064	ERR1297643_26347_17557_5912-6512	348	420	+	2.7e-15	Yes
				Ga0243764	Human			RAGATH-18 RNA	RF03064	ERR1297643_7068_10040_3178-3778	252	180	-	2.7e-15	Yes
				ERR1600726	Human			RAGATH-18 RNA	RF03064	ERR1297726_1261_15517_679-1279	348	420	+	6.6e-14	Yes
				Ga0244934	Human			RAGATH-18 RNA	RF03064	ERR1297770_29438_13622_6371-6971	252	180	-	6.6e-14	Yes
				SRR6504872	Human			RAGATH-18 RNA	RF03064	ERR1297796_34724_5924_1336-1936	349	421	+	4e-13	Yes
				Ga0257040	Human			RAGATH-18 RNA	RF03064	ERR1297845_20797_9821_149-749	348	420	+	6.6e-14	Yes
				SRR6468654	Human			RAGATH-18 RNA	RF03064	ERR1297847_22730_13350_11083-11383	252	180	-	2.3e-15	Yes
				SRR7124678	Human			RAGATH-18 RNA	RF03064	ERR1297847_22730_13350_11083-11683	252	180	-	2.7e-15	Yes
				ERR1430556	Human			RAGATH-18 RNA	RF03064	ERR1305877_22948_16149_15428-16028	256	196	-	8.1e-09	Yes
				ERR1430560	Human			RAGATH-18 RNA	RF03064	ERR1305877_60314_15625_646-1246	344	404	+	2.6e-09	Yes
				ERR1539396	Human			RAGATH-18 RNA	RF03064	ERR1305883_64593_4501_2054-2654	252	180	-	3.3e-15	Yes
				SRR7894908	Human			RAGATH-18 RNA	RF03064	ERR1305885_1738055_4604_965-1565	349	421	+	1.1e-13	Yes
				SRR7894908	Human			RAGATH-18 RNA	RF03064	ERR1305887_12462_30184_2994-3594	351	424	+	2.1e-13	Yes
				ERR1600714	Human			RAGATH-18 RNA	RF03064	ERR1305887_33851_11436_1054-1654	212	140	-	3.7e-12	Yes
				SRR6897684	Human			RAGATH-18 RNA	RF03064	ERR1305887_96083_20256_12778-13378	230	156	-	8.8e-12	Yes
				SRR5024280	Human			RAGATH-18 RNA	RF03064	ERR1305892_78447_6280_0-573	357	429	+	1.7e-13	Yes
				Ga0257040	Human			RAGATH-18 RNA	RF03064	ERR1305893_1375365_7014_0-446	198	270	+	4.6e-13	Yes
				ERR1600569	Human			RAGATH-18 RNA	RF03064	ERR1305893_1381445_8366_0-559	208	135	-	2.1e-13	Yes
				SRR7124622	Human			RAGATH-18 RNA	RF03064	ERR1305894_2814435_3099_1237-1837	348	420	+	2.5e-10	Yes
				SRR7495937	Human			RAGATH-18 RNA	RF03064	ERR1305902_59426_11954_7755-8355	354	415	+	1.5e-12	Yes
				SRR7495937	Human			RAGATH-18 RNA	RF03064	ERR1305904_12449_5452_341-941	349	421	+	1.2e-14	Yes
				SRR6122199	Human			RAGATH-18 RNA	RF03064	ERR1305904_20704_19255_7728-8328	354	415	+	1.5e-12	Yes
				JGI20166J26741	Human			RAGATH-18 RNA	RF03064	ERR1305905_22981_6064_1548-2148	348	420	+	3.3e-15	Yes
				Ga0326514	Human			RAGATH-18 RNA	RF03064	ERR1305905_25685_4364_0-465	79	8	-	1.1e-10	Yes
				SRR8506108	Human			RAGATH-18 RNA	RF03064	ERR1305905_5942_6044_2206-2806	348	420	+	3.3e-15	Yes
				SRR5155815	Human			RAGATH-18 RNA	RF03064	ERR1305905_5942_6044_2206-2806	348	420	+	3.3e-15	Yes
				SRR2047825	Human			RAGATH-18 RNA	RF03064	ERR1305906_37493_7446_1885-2485	386	457	+	1.1e-10	Yes
				SRR8506108	Human			RAGATH-18 RNA	RF03064	ERR1305906_95464_60918_42550-43150	348	420	+	2.7e-15	Yes
				ERR1539500	Human			RAGATH-18 RNA	RF03064	ERR1305906_95464_60918_42850-43150	48	120	+	2.3e-15	Yes
				ERR2227644	Human			RAGATH-18 RNA	RF03064	ERR1366709_22458_6539_2972-3272	37	115	+	2.3e-08	Yes
				SRR8692219	Human			RAGATH-18 RNA	RF03064	ERR1397928_15242_37249_4291-4891	254	185	-	1.9e-11	Yes
				ERR1600682	Human			RAGATH-18 RNA	RF03064	ERR1397929_1386184_3815_1621-2221	348	420	+	6.6e-14	Yes
				ERR1600569	Human			RAGATH-18 RNA	RF03064	ERR1397936_38174_8252_1552-2152	348	420	+	6.6e-14	Yes
				Ga0257091	Human			RAGATH-18 RNA	RF03064	ERR1397936_38174_8252_1852-2152	48	120	+	5.7e-14	Yes
				SRR5127762	Human			RAGATH-18 RNA	RF03064	ERR1397936_51152_6739_1718-2318	346	409	+	4e-12	Yes
				SRR7212574	Human			RAGATH-18 RNA	RF03064	ERR1397936_51152_6739_1718-2318	346	409	+	4e-12	Yes
				ERR1600664	Human			RAGATH-18 RNA	RF03064	ERR1397939_1319276_19407_162-762	348	420	+	3.3e-15	Yes
				SRR5930526	Human			RAGATH-18 RNA	RF03064	ERR1397943_219422_4277_3790-4277	348	420	+	6.6e-14	Yes
				SRR6680669	Human			RAGATH-18 RNA	RF03064	ERR1398085_32616_3636_3035-3635	251	179	-	2.4e-13	Yes
				SRR6028217	Human			RAGATH-18 RNA	RF03064	ERR1398127_347313_3621_1372-1972	252	180	-	4.6e-15	Yes
				SRR8506104	Human			RAGATH-18 RNA	RF03064	ERR1398127_350145_50959_0-499	248	320	+	1.2e-14	Yes
				SRR6795043	Human			RAGATH-18 RNA	RF03064	ERR1398127_361309_13400_102-702	349	421	+	2.4e-13	Yes
				ERR1539507	Human			RAGATH-18 RNA	RF03064	ERR1398134_563602_5331_4036-4636	216	144	-	1.3e-12	Yes
				Ga0216347	Human			RAGATH-18 RNA	RF03064	ERR1398177_24584_9259_3-603	354	415	+	2.6e-11	Yes
				SRR7495936	Human			RAGATH-18 RNA	RF03064	ERR1398184_35917_5443_2353-2953	246	185	-	1.5e-12	Yes
				ERR1600538	Human			RAGATH-18 RNA	RF03064	ERR1398203_220749_12556_86-686	349	421	+	2.4e-13	Yes
				SRR8956541	Human			RAGATH-18 RNA	RF03064	ERR1398203_222759_44952_141-741	349	421	+	1.2e-14	Yes
				ERR1430508	Human			RAGATH-18 RNA	RF03064	ERR1398207_323436_4911_1160-1760	384	457	+	6.2e-13	Yes
				Ga0133741	Human			RAGATH-18 RNA	RF03064	ERR1398259_36241_5777_3746-4346	251	179	-	2.4e-13	Yes
				SRR8692179	Human			RAGATH-18 RNA	RF03064	ERR1398263_793718_10208_7057-7657	348	420	+	6.6e-14	Yes
				SRR8692179	Human			RAGATH-18 RNA	RF03064	ERR1430397_741416_20131_15067-15667	349	421	+	2.4e-13	Yes
				SRR8692181	Human			RAGATH-18 RNA	RF03064	ERR1430397_748318_12862_133-733	349	421	+	1.2e-14	Yes
				SRR8692180	Human			RAGATH-18 RNA	RF03064	ERR1430397_772187_12862_11445-12045	248	176	-	2.7e-13	Yes
				SRR7162328	Human			RAGATH-18 RNA	RF03064	ERR1430400_662339_35136_17320-17920	253	181	-	2.1e-11	Yes
				SRR4408096	Human			RAGATH-18 RNA	RF03064	ERR1430403_24888_34366_29260-29860	348	420	+	6.6e-14	Yes
				SRR5405703	Human			RAGATH-18 RNA	RF03064	ERR1430403_30635_34899_14765-15365	252	180	-	6.6e-14	Yes
				SRR5405703	Human			RAGATH-18 RNA	RF03064	ERR1430403_32019_3844_2911-3511	248	174	-	3.2e-12	Yes
				SRR8146954	Human			RAGATH-18 RNA	RF03064	ERR1430403_50376_3627_2839-3439	248	176	-	2.7e-13	Yes
				SRR8146954	Human			RAGATH-18 RNA	RF03064	ERR1430406_320318_6107_1009-1609	347	419	+	2.1e-11	Yes
				SRR8146954	Human			RAGATH-18 RNA	RF03064	ERR1430406_356708_37206_9438-10038	348	420	+	6.6e-14	Yes
				ERR1971030	Human			RAGATH-18 RNA	RF03064	ERR1430410_130493_41412_62-662	349	421	+	3.3e-15	Yes
				ERR2270938	Human			RAGATH-18 RNA	RF03064	ERR1430410_204946_21640_16086-16686	252	180	-	9.2e-14	Yes
				SRR5650068	Human			RAGATH-18 RNA	RF03064	ERR1430415_613122_8229_830-1430	384	456	+	3.9e-13	Yes
				Ga0169171	Human			RAGATH-18 RNA	RF03064	ERR1430415_680616_12105_212-812	388	460	+	8.4e-13	Yes
				ERR1600586	Human			RAGATH-18 RNA	RF03064	ERR1430416_11882_3609_3120-3609	216	144	-	1.3e-12	Yes
				SRR5983458	Human			RAGATH-18 RNA	RF03064	ERR1430416_12144_4945_4510-4945	215	143	-	1.3e-12	Yes
				ERR1430560	Human			RAGATH-18 RNA	RF03064	ERR1430416_12196_5308_3628-4228	212	140	-	8.4e-13	Yes
				ERR2227661	Human			RAGATH-18 RNA	RF03064	ERR1430416_35308_16060_135-735	352	424	+	7.7e-13	Yes
				SRR363772	Human			RAGATH-18 RNA	RF03064	ERR1430416_60987_4257_3737-4257	212	140	-	8.4e-13	Yes
				ERR1600672	Human			RAGATH-18 RNA	RF03064	ERR1430416_96191_14452_1105-1705	388	460	+	1.4e-12	Yes
				SRR5650057	Human			RAGATH-18 RNA	RF03064	ERR1430418_105308_25936_25123-25723	216	143	-	1.5e-12	Yes
				ERR1430471	Human			RAGATH-18 RNA	RF03064	ERR1430418_107104_14201_1485-2085	352	424	+	9.4e-12	Yes
				Ga0209311	Human			RAGATH-18 RNA	RF03064	ERR1430418_116245_56768_15472-16072	248	174	-	3.2e-12	Yes
				SRR7124577	Human			RAGATH-18 RNA	RF03064	ERR1430418_25828_12597_1538-2138	212	140	-	3.7e-12	Yes
				SRR7495937	Human			RAGATH-18 RNA	RF03064	ERR1430418_76539_4923_2491-3091	216	144	-	1.7e-13	Yes
				Ga0244094	Human			RAGATH-18 RNA	RF03064	ERR1430418_78298_12556_4679-5279	252	180	-	6.6e-14	Yes
				SRR5127805	Human			RAGATH-18 RNA	RF03064	ERR1430418_89179_33150_20573-21173	347	419	+	2.1e-11	Yes
				SRR8692223	Human			RAGATH-18 RNA	RF03064	ERR1430418_92105_27449_1749-2349	354	415	+	8.4e-08	Yes
				SRR8692223	Human			RAGATH-18 RNA	RF03064	ERR1430418_9385_13363_9958-10558	348	420	+	6.6e-14	Yes
				SRR8692179	Human			RAGATH-18 RNA	RF03064	ERR1430420_112592_8736_6536-7136	354	415	+	1.5e-12	Yes
				SRR7124831	Human			RAGATH-18 RNA	RF03064	ERR1430420_117420_5415_2248-2848	384	456	+	1.7e-13	Yes
				SRR8692220	Human			RAGATH-18 RNA	RF03064	ERR1430420_145819_11267_327-927	212	140	-	3.7e-12	Yes
				SRR5165874	Human			RAGATH-18 RNA	RF03064	ERR1430420_50441_5338_2491-3091	216	144	-	1.7e-13	Yes
				ERR1600712	Human			RAGATH-18 RNA	RF03064	ERR1430420_50916_8863_1814-2414	384	457	+	1.5e-12	Yes
				SRR7124857	Human			RAGATH-18 RNA	RF03064	ERR1430420_53737_3473_31-631	349	421	+	1.2e-13	Yes
				SRR2142187	Human			RAGATH-18 RNA	RF03064	ERR1430420_66732_27669_1889-2489	384	457	+	1.5e-12	Yes
				SRR6468587	Human			RAGATH-18 RNA	RF03064	ERR1430420_72608_13791_4305-4905	352	426	+	3.2e-12	Yes
				ERR1971014	Human			RAGATH-18 RNA	RF03064	ERR1430420_78634_3790_0-523	275	347	+	2.7e-13	Yes
				SRR5405679	Human			RAGATH-18 RNA	RF03064	ERR1430420_98834_10897_3796-4396	348	422	+	4.6e-11	Yes
				SRR8692223	Human			RAGATH-18 RNA	RF03064	ERR1430421_15239_8199_5766-6366	348	420	+	6.6e-14	Yes
				SRR7947180	Human			RAGATH-18 RNA	RF03064	ERR1430422_21179_3181_1506-2106	253	181	-	2.1e-11	Yes
				ERR1539518	Human			RAGATH-18 RNA	RF03064	ERR1430422_32676_13083_984-1584	352	426	+	3.2e-12	Yes
				SRR5127520	Human			RAGATH-18 RNA	RF03064	ERR1430422_60993_17530_17016-17530	99	27	-	1.7e-12	Yes
				SRR8146956	Human			RAGATH-18 RNA	RF03064	ERR1430422_60993_17530_890-1490	348	420	+	6.6e-14	Yes
				SRR8146956	Human			RAGATH-18 RNA	RF03064	ERR1430422_8077_4137_1679-2279	348	420	+	6.6e-14	Yes
				ERR1430420	Human			RAGATH-18 RNA	RF03064	ERR1430425_1649446_12906_3137-3737	348	422	+	4.6e-11	Yes
				SRR8146956	Human			RAGATH-18 RNA	RF03064	ERR1430430_32735_76997_37466-37766	252	180	-	5.7e-14	Yes
				SRR7124589	Human			RAGATH-18 RNA	RF03064	ERR1430430_32735_76997_37466-38066	252	180	-	6.6e-14	Yes
				ERR1539534	Human			RAGATH-18 RNA	RF03064	ERR1430435_116076_27443_4871-5471	347	419	+	2.8e-11	Yes
				ERR1430523	Human			RAGATH-18 RNA	RF03064	ERR1430435_96988_35175_2316-2916	348	421	+	3.2e-10	Yes
				SRR6122170	Human			RAGATH-18 RNA	RF03064	ERR1430435_99391_5002_4015-4615	248	176	-	2.8e-14	Yes
				ERR1727847	Human			RAGATH-18 RNA	RF03064	ERR1430449_181016_9832_7801-8401	251	179	-	2.4e-13	Yes
				ERR1600747	Human			RAGATH-18 RNA	RF03064	ERR1430449_184835_27204_20449-21049	251	179	-	2.4e-13	Yes
				ERR1430449	Human			RAGATH-18 RNA	RF03064	ERR1430449_207674_24532_178-778	349	421	+	1.2e-14	Yes
				ERR1539466	Human			RAGATH-18 RNA	RF03064	ERR1430449_278622_19039_17657-18257	251	179	-	1.8e-12	Yes
				SRR5166001	Human			RAGATH-18 RNA	RF03064	ERR1430450_372916_3501_430-1030	349	421	+	4.8e-13	Yes
				SRR5127416	Human			RAGATH-18 RNA	RF03064	ERR1430450_382897_8174_3031-3631	251	179	-	2.4e-13	Yes
				SRR7124652	Human			RAGATH-18 RNA	RF03064	ERR1430452_537345_39442_952-1552	349	421	+	5.5e-13	Yes
				SRR5156159	Human			RAGATH-18 RNA	RF03064	ERR1430452_553351_16848_16272-16848	248	176	-	7.2e-14	Yes
				SRR5164092	Human			RAGATH-18 RNA	RF03064	ERR1430465_1756735_22154_10593-11193	248	176	-	4.7e-13	Yes
				SRR7495931	Human			RAGATH-18 RNA	RF03064	ERR1430465_1772424_9423_4228-4828	347	419	+	6.3e-13	Yes
				ERR1971027	Human			RAGATH-18 RNA	RF03064	ERR1430465_1858874_7970_1059-1659	348	420	+	6.6e-14	Yes
				SRR7124854	Human			RAGATH-18 RNA	RF03064	ERR1430466_567620_3598_2882-3482	348	422	+	4.6e-11	Yes
				SRR6066098	Human			RAGATH-18 RNA	RF03064	ERR1430466_581006_6750_158-458	248	176	-	2.4e-13	Yes
				SRR5723813	Human			RAGATH-18 RNA	RF03064	ERR1430466_581006_6750_158-758	248	176	-	2.7e-13	Yes
				SRR7124815	Human			RAGATH-18 RNA	RF03064	ERR1430466_619355_4028_2396-2996	253	181	-	3.3e-11	Yes
				ERR1600672	Human			RAGATH-18 RNA	RF03064	ERR1430471_14032_36530_2682-3282	348	420	+	1.1e-14	Yes
				ERR1600747	Human			RAGATH-18 RNA	RF03064	ERR1430471_57320_12556_11720-12320	248	176	-	1.3e-13	Yes
				ERR1600662	Human			RAGATH-18 RNA	RF03064	ERR1430496_171567_3164_680-1280	352	424	+	2.8e-14	Yes
				SRR7124448	Human			RAGATH-18 RNA	RF03064	ERR1430496_174935_15020_13429-14029	252	180	-	6.6e-14	Yes
				SRR7124811	Human			RAGATH-18 RNA	RF03064	ERR1430496_199630_19970_6363-6963	347	419	+	2.8e-11	Yes
				SRR5930497	Human			RAGATH-18 RNA	RF03064	ERR1430502_1016894_9920_289-889	352	424	+	2.7e-13	Yes
				Ga0244934	Human			RAGATH-18 RNA	RF03064	ERR1430502_952682_3536_0-554	306	380	+	3.2e-12	Yes
				Ga0244934	Human			RAGATH-18 RNA	RF03064	ERR1430502_994925_28303_14479-15079	348	421	+	3.2e-10	Yes
				SRR7124589	Human			RAGATH-18 RNA	RF03064	ERR1430504_454228_20176_17170-17770	347	419	+	2.1e-11	Yes
				ERR1600662	Human			RAGATH-18 RNA	RF03064	ERR1430508_521484_7080_630-1230	348	420	+	6.6e-14	Yes
				ERR1600662	Human			RAGATH-18 RNA	RF03064	ERR1430508_537356_3028_815-1415	352	426	+	3.2e-12	Yes
				ERR1730270	Human			RAGATH-18 RNA	RF03064	ERR1430508_548229_5346_3432-4032	347	420	+	3.3e-10	Yes
				SRR7162343	Human			RAGATH-18 RNA	RF03064	ERR1430509_1646303_17135_10878-11478	354	415	+	8.4e-08	Yes
				ERR1600630	Human			RAGATH-18 RNA	RF03064	ERR1430509_1706301_9004_1952-2552	348	420	+	9.2e-14	Yes
				ERR1600691	Human			RAGATH-18 RNA	RF03064	ERR1430514_174725_44956_22789-23389	345	410	+	1.3e-06	Yes
				ERR1600691	Human			RAGATH-18 RNA	RF03064	ERR1430514_178928_16923_15115-15715	248	174	-	3.2e-12	Yes
				SRR7124441	Human			RAGATH-18 RNA	RF03064	ERR1430514_180973_20215_15755-16355	349	421	+	5.5e-13	Yes
				SRR7124441	Human			RAGATH-18 RNA	RF03064	ERR1430520_158838_3317_135-735	352	424	+	7.7e-13	Yes
				ERR2227382	Human			RAGATH-18 RNA	RF03064	ERR1430520_239352_20379_7118-7718	253	181	-	2.1e-11	Yes
				ERR1600649	Human			RAGATH-18 RNA	RF03064	ERR1430520_239352_20379_7118-7418	253	181	-	1.8e-11	Yes
				ERR1430420	Human			RAGATH-18 RNA	RF03064	ERR1430523_914972_3808_1635-2235	254	181	-	4.2e-09	Yes
				SRR7217843	Human			RAGATH-18 RNA	RF03064	ERR1430523_918951_3508_946-1546	248	174	-	3.2e-12	Yes
				SRR4305270	Human			RAGATH-18 RNA	RF03064	ERR1430523_918951_3508_946-1546	248	174	-	3.2e-12	Yes
				SRR7124782	Human			RAGATH-18 RNA	RF03064	ERR1430523_931681_5229_1182-1782	348	420	+	6.6e-14	Yes
				ERR1953520	Human			RAGATH-18 RNA	RF03064	ERR1430523_931681_5229_1182-1782	348	420	+	6.6e-14	Yes
				SRR4408066	Human			RAGATH-18 RNA	RF03064	ERR1430523_931681_5229_1482-1782	48	120	+	5.7e-14	Yes
				Ga0207713	Human			RAGATH-18 RNA	RF03064	ERR1430523_945160_24766_12993-13593	354	415	+	2.6e-11	Yes
				ERR1727327	Human			RAGATH-18 RNA	RF03064	ERR1430523_967589_7920_5751-6051	253	181	-	1.8e-11	Yes
				Ga0242826	Human			RAGATH-18 RNA	RF03064	ERR1430523_967589_7920_5751-6351	253	181	-	2.1e-11	Yes
				SRR6066165	Human			RAGATH-18 RNA	RF03064	ERR1430526_928820_48610_18591-19191	343	404	+	5.3e-09	Yes
				Ga0116592	Human			RAGATH-18 RNA	RF03064	ERR1430526_954249_8159_0-526	274	346	+	2.9e-13	Yes
				SRR7124681	Human			RAGATH-18 RNA	RF03064	ERR1430526_998465_9258_6856-7456	347	419	+	2.8e-11	Yes
				SRR6451827	Human			RAGATH-18 RNA	RF03064	ERR1430528_455821_63886_36911-37511	257	196	-	5.3e-09	Yes
				ERR1539483	Human			RAGATH-18 RNA	RF03064	ERR1430536_33751_25789_3779-4379	248	176	-	5.6e-13	Yes
				ERR1953518	Human			RAGATH-18 RNA	RF03064	ERR1430536_33762_26472_21528-22128	347	420	+	3.9e-09	Yes
				ERR1430416	Human			RAGATH-18 RNA	RF03064	ERR1430536_50600_44252_1680-2280	348	420	+	6.6e-14	Yes
				SRR7124845	Human			RAGATH-18 RNA	RF03064	ERR1430536_56255_11533_8218-8818	251	179	-	1.2e-13	Yes
				SRR7124845	Human			RAGATH-18 RNA	RF03064	ERR1430536_67097_17806_12856-13456	347	420	+	3.9e-09	Yes
				ERR2227422	Human			RAGATH-18 RNA	RF03064	ERR1430536_91171_10687_8543-9143	253	181	-	2.1e-11	Yes
				SRR8114122	Human			RAGATH-18 RNA	RF03064	ERR1430540_18968_3800_1123-1723	253	180	-	3.3e-10	Yes
				ERR1539453	Human			RAGATH-18 RNA	RF03064	ERR1430540_72901_15243_12809-13109	252	180	-	3.2e-14	Yes
				ERR1430559	Human			RAGATH-18 RNA	RF03064	ERR1430540_72901_15243_12809-13409	252	180	-	3.7e-14	Yes
				SRR7162340	Human			RAGATH-18 RNA	RF03064	ERR1430540_78733_6375_438-1038	248	174	-	3.2e-12	Yes
				SRR5156043	Human			RAGATH-18 RNA	RF03064	ERR1430543_38421_47754_34115-34715	253	181	-	2.1e-11	Yes
				SRR6122240	Human			RAGATH-18 RNA	RF03064	ERR1430545_117788_4231_115-715	248	160	-	4.5e-10	Yes
				SRR7124661	Human			RAGATH-18 RNA	RF03064	ERR1430545_161544_14307_7041-7641	347	419	+	2.1e-11	Yes
				SRR7217542	Human			RAGATH-18 RNA	RF03064	ERR1430545_163730_4627_0-495	140	79	-	6.8e-10	Yes
				Ga0209311	Human			RAGATH-18 RNA	RF03064	ERR1430545_200281_3413_2977-3413	354	427	+	2.5e-10	Yes
				ERR1430540	Human			RAGATH-18 RNA	RF03064	ERR1430545_213279_14835_12373-12973	245	170	-	4.4e-15	Yes
				SRR7124854	Human			RAGATH-18 RNA	RF03064	ERR1430545_40759_13177_559-1159	252	180	-	2.7e-15	Yes
				SRR6066175	Human			RAGATH-18 RNA	RF03064	ERR1430545_41224_14335_13664-14264	253	181	-	8.3e-15	Yes
				SRR8114127	Human			RAGATH-18 RNA	RF03064	ERR1430545_51574_3957_2352-2952	251	179	-	4.5e-12	Yes
				SRR7212689	Human			RAGATH-18 RNA	RF03064	ERR1430545_58975_20701_20277-20701	352	424	+	1.8e-11	Yes
				ERR1600586	Human			RAGATH-18 RNA	RF03064	ERR1430546_774470_43522_32762-33362	253	181	-	2.1e-11	Yes
				ERR1539448	Human			RAGATH-18 RNA	RF03064	ERR1430547_192822_29512_29069-29512	349	421	+	1.2e-13	Yes
				ERR1539448	Human			RAGATH-18 RNA	RF03064	ERR1430556_791999_4507_1758-2358	348	420	+	6.6e-14	Yes
				ERR1539594	Human			RAGATH-18 RNA	RF03064	ERR1430557_83408_32189_30076-30676	252	180	-	2.7e-15	Yes
				ERR2402790	Human			RAGATH-18 RNA	RF03064	ERR1430558_107489_6665_1032-1632	348	420	+	4.6e-15	Yes
				SRR4305502	Human			RAGATH-18 RNA	RF03064	ERR1430558_112035_31802_27350-27950	349	421	+	5.5e-13	Yes
				SRR5950700	Human			RAGATH-18 RNA	RF03064	ERR1430558_62673_8746_6811-7411	248	174	-	3.2e-12	Yes
				ERR1430559	Human			RAGATH-18 RNA	RF03064	ERR1430558_92528_14754_9524-10124	248	176	-	1.6e-12	Yes
				SRR8692211	Human			RAGATH-18 RNA	RF03064	ERR1430559_19348_11104_0-561	212	140	-	5.5e-13	Yes
				ERR1539432	Human			RAGATH-18 RNA	RF03064	ERR1430559_19930_27181_3863-4463	251	179	-	5.5e-13	Yes
				ERR1430465	Human			RAGATH-18 RNA	RF03064	ERR1430559_40673_8402_949-1549	347	420	+	2.4e-10	Yes
				SRR5127571	Human			RAGATH-18 RNA	RF03064	ERR1430559_64958_8448_6667-7267	252	180	-	4.6e-15	Yes
				SRR6468678	Human			RAGATH-18 RNA	RF03064	ERR1430559_64958_8448_6667-6967	252	180	-	3.9e-15	Yes
				SRR6066157	Human			RAGATH-18 RNA	RF03064	ERR1430559_93583_23283_22816-23283	349	421	+	1.6e-11	Yes
				Ga0104342	Human			RAGATH-18 RNA	RF03064	ERR1430560_883119_32012_24613-25213	347	419	+	2.1e-11	Yes
				Ga0302140	Human			RAGATH-18 RNA	RF03064	ERR1430560_906717_3981_2938-3538	248	174	-	3.2e-12	Yes
				SRR7212620	Human			RAGATH-18 RNA	RF03064	ERR1430560_913230_8922_8495-8922	347	420	+	2.4e-10	Yes
				SRR7124789	Human			RAGATH-18 RNA	RF03064	ERR1430560_920360_5897_4532-5132	253	180	-	1.5e-10	Yes
				ERR1539448	Human			RAGATH-18 RNA	RF03064	ERR1430560_933127_4458_3444-4044	251	179	-	5.5e-13	Yes
				SRR7124809	Human			RAGATH-18 RNA	RF03064	ERR1449722_13521_13969_6314-6914	348	422	+	4.6e-11	Yes
				Ga0187907	Human			RAGATH-18 RNA	RF03064	ERR1449722_14634_6345_4980-5580	246	185	-	2.6e-11	Yes
				SRR6468502	Human			RAGATH-18 RNA	RF03064	ERR1449722_18032_5515_5049-5515	354	415	+	1.5e-12	Yes
				SRR6468502	Human			RAGATH-18 RNA	RF03064	ERR1449728_29451_9982_8476-9076	252	180	-	6.6e-14	Yes
				ERR1430536	Human			RAGATH-18 RNA	RF03064	ERR1449741_24791_12394_7355-7955	354	415	+	2.6e-11	Yes
				SRR8114122	Human			RAGATH-18 RNA	RF03064	ERR1449741_29549_16839_851-1451	354	415	+	1.5e-12	Yes
				SRR6066074	Human			RAGATH-18 RNA	RF03064	ERR1449741_774_7986_6451-7051	246	185	-	1.5e-12	Yes
				Ga0169693	Human			RAGATH-18 RNA	RF03064	ERR1539343_179377_3457_2570-3170	354	415	+	2.4e-12	Yes
				SRR8692215	Human			RAGATH-18 RNA	RF03064	ERR1539343_199663_3197_1397-1997	349	421	+	1.1e-13	Yes
				ERR1430559	Human			RAGATH-18 RNA	RF03064	ERR1539344_14647_34316_16191-16791	354	415	+	2.4e-12	Yes
				ERR1539494	Human			RAGATH-18 RNA	RF03064	ERR1539355_159609_4675_0-533	181	107	-	5.1e-12	Yes
				ERR1539494	Human			RAGATH-18 RNA	RF03064	ERR1539355_182126_8265_1351-1951	349	421	+	1.1e-13	Yes
				SRR6468602	Human			RAGATH-18 RNA	RF03064	ERR1539355_216484_7446_4167-4767	354	415	+	2.4e-12	Yes
				ERR3181713	Human			RAGATH-18 RNA	RF03064	ERR1539370_54716_7138_1110-1710	248	174	-	9.2e-12	Yes
				SRR3496378	Human			RAGATH-18 RNA	RF03064	ERR1539370_93178_3604_877-1477	246	185	-	2.4e-12	Yes
				SRR7124681	Human			RAGATH-18 RNA	RF03064	ERR1539377_276401_12815_9239-9839	251	179	-	4e-13	Yes
				SRR7894917	Human			RAGATH-18 RNA	RF03064	ERR1539392_138956_3245_2030-2630	349	421	+	1.1e-13	Yes
				SRR5405859	Human			RAGATH-18 RNA	RF03064	ERR1539392_185599_4733_3030-3630	248	174	-	3.2e-12	Yes
				SRR5405859	Human			RAGATH-18 RNA	RF03064	ERR1539396_3273954_28754_27786-28386	252	180	-	6.6e-14	Yes
				SRR6066169	Human			RAGATH-18 RNA	RF03064	ERR1539396_3288736_18051_527-1127	349	421	+	4e-13	Yes
				SRR6066169	Human			RAGATH-18 RNA	RF03064	ERR1539396_3402039_15868_0-490	140	68	-	9.9e-11	Yes
				SRR7124831	Human			RAGATH-18 RNA	RF03064	ERR1539397_1310410_7976_5386-5986	352	426	+	9.2e-12	Yes
				SRR6066110	Human			RAGATH-18 RNA	RF03064	ERR1539397_1335858_7055_205-805	349	421	+	1.1e-13	Yes
				SRR6066110	Human			RAGATH-18 RNA	RF03064	ERR1539397_1346818_3811_1051-1651	246	185	-	2.4e-12	Yes
				SRR5127805	Human			RAGATH-18 RNA	RF03064	ERR1539405_1733762_5171_2876-3476	251	179	-	4e-13	Yes
				Ga0302140	Human			RAGATH-18 RNA	RF03064	ERR1539411_116951_3286_2105-2705	349	421	+	4e-13	Yes
				Ga0187901	Human			RAGATH-18 RNA	RF03064	ERR1539411_157816_45049_27534-28134	350	422	+	5.5e-13	Yes
				ERR1539450	Human			RAGATH-18 RNA	RF03064	ERR1539411_75585_3949_2769-3369	349	421	+	4e-13	Yes
				ERR1539585	Human			RAGATH-18 RNA	RF03064	ERR1539416_201866_3922_80-680	348	420	+	6.6e-14	Yes
				ERR1539457	Human			RAGATH-18 RNA	RF03064	ERR1539421_126842_3550_499-1099	349	421	+	4e-13	Yes
				ERR1539440	Human			RAGATH-18 RNA	RF03064	ERR1539421_127004_4350_53-653	250	178	-	5.5e-13	Yes
				SRR6680634	Human			RAGATH-18 RNA	RF03064	ERR1539421_147184_23752_345-945	349	421	+	5.5e-13	Yes
				SRR7495936	Human			RAGATH-18 RNA	RF03064	ERR1539421_182762_4351_3726-4326	251	179	-	4e-13	Yes
				Ga0169226	Human			RAGATH-18 RNA	RF03064	ERR1539422_1789741_9680_4852-5452	251	179	-	4e-13	Yes
				ERR1539627	Human			RAGATH-18 RNA	RF03064	ERR1539425_32475_5366_3862-4462	250	178	-	5.5e-13	Yes
				ERR1539627	Human			RAGATH-18 RNA	RF03064	ERR1539425_72641_3844_455-1055	348	420	+	6.6e-14	Yes
				ERR2270940	Human			RAGATH-18 RNA	RF03064	ERR1539432_47453_8863_7510-8110	349	421	+	4e-13	Yes
				Ga0244934	Human			RAGATH-18 RNA	RF03064	ERR1539432_70480_6087_41-641	350	422	+	5.5e-13	Yes
				Ga0209311	Human			RAGATH-18 RNA	RF03064	ERR1539438_1883273_3524_180-780	348	420	+	6.6e-14	Yes
				SRR6680614	Human			RAGATH-18 RNA	RF03064	ERR1539438_1928864_3416_2084-2684	253	181	-	2.6e-10	Yes
				SRR7124836	Human			RAGATH-18 RNA	RF03064	ERR1539439_234949_3096_1534-2134	354	415	+	2.4e-12	Yes
				SRR7124836	Human			RAGATH-18 RNA	RF03064	ERR1539440_1113283_7825_891-1491	349	421	+	1.1e-13	Yes
				Ga0209629	Human			RAGATH-18 RNA	RF03064	ERR1539440_1152404_3534_0-459	105	44	-	2.4e-12	Yes
				ERR1539644	Human			RAGATH-18 RNA	RF03064	ERR1539448_191333_24295_0-416	66	1	-	2.3e-08	Yes
				SRR3992985	Human			RAGATH-18 RNA	RF03064	ERR1539448_267014_51808_27453-28053	350	422	+	4.4e-13	Yes
				ERR1600738	Human			RAGATH-18 RNA	RF03064	ERR1539448_272976_13962_1062-1662	349	421	+	4e-13	Yes
				SRR7124589	Human			RAGATH-18 RNA	RF03064	ERR1539450_2194839_4854_3315-3915	250	178	-	4.4e-13	Yes
				ERR1430560	Human			RAGATH-18 RNA	RF03064	ERR1539450_2205274_5357_3932-4532	349	421	+	4e-13	Yes
				SRR5127601	Human			RAGATH-18 RNA	RF03064	ERR1539452_1969441_3582_637-1237	349	421	+	1.1e-13	Yes
				SRR6066175	Human			RAGATH-18 RNA	RF03064	ERR1539453_2390140_5233_4613-5213	251	179	-	4e-13	Yes
				SRR6680626	Human			RAGATH-18 RNA	RF03064	ERR1539456_1296287_5137_355-955	349	421	+	1.1e-13	Yes
				Ga0102685	Human			RAGATH-18 RNA	RF03064	ERR1539456_1323787_4374_0-472	118	57	-	2.4e-12	Yes
				Ga0113984	Human			RAGATH-18 RNA	RF03064	ERR1539457_128151_78618_28287-28887	251	179	-	4e-13	Yes
				SRR7124610	Human			RAGATH-18 RNA	RF03064	ERR1539457_72187_51301_22991-23591	250	178	-	5.5e-13	Yes
				Ga0209629	Human			RAGATH-18 RNA	RF03064	ERR1539460_174884_3524_2005-2605	248	174	-	1.8e-12	Yes
				SRR7124807	Human			RAGATH-18 RNA	RF03064	ERR1539460_178130_7784_864-1464	349	421	+	1.1e-13	Yes
				Ga0326514	Human			RAGATH-18 RNA	RF03064	ERR1539465_1979838_4119_2630-3230	251	179	-	4e-13	Yes
				Ga0169171	Human			RAGATH-18 RNA	RF03064	ERR1539466_1044674_14873_13411-14011	251	179	-	4e-13	Yes
				ERR1600630	Human			RAGATH-18 RNA	RF03064	ERR1539471_1127410_8277_1352-1952	349	421	+	1.1e-13	Yes
				ERR1600630	Human			RAGATH-18 RNA	RF03064	ERR1539471_1127410_8277_1652-1952	49	121	+	9.2e-14	Yes
				Ga0187907	Human			RAGATH-18 RNA	RF03064	ERR1539472_155549_5326_3589-4189	246	185	-	2.4e-12	Yes
				Ga0110940	Human			RAGATH-18 RNA	RF03064	ERR1539483_35239_6259_12-612	349	421	+	4e-13	Yes
				SRR7124762	Human			RAGATH-18 RNA	RF03064	ERR1539487_130348_26077_25457-26057	251	179	-	4e-13	Yes
				ERR1539411	Human			RAGATH-18 RNA	RF03064	ERR1539487_96073_7580_6833-7433	251	179	-	4e-13	Yes
				ERR1430449	Human			RAGATH-18 RNA	RF03064	ERR1539494_141956_8346_1447-2047	349	421	+	1.1e-13	Yes
				ERR1539460	Human			RAGATH-18 RNA	RF03064	ERR1539494_141956_8346_1747-2047	49	121	+	9.2e-14	Yes
				ERR1600746	Human			RAGATH-18 RNA	RF03064	ERR1539494_155337_11144_6393-6993	246	185	-	2.4e-12	Yes
				ERR1728254	Human			RAGATH-18 RNA	RF03064	ERR1539494_165996_3273_20-620	349	421	+	5.5e-13	Yes
				SRR7124624	Human			RAGATH-18 RNA	RF03064	ERR1539500_252401_4066_543-1143	348	420	+	6.6e-14	Yes
				ERR1539602	Human			RAGATH-18 RNA	RF03064	ERR1539500_257320_3522_2171-2771	251	179	-	4e-13	Yes
				SRR5127687	Human			RAGATH-18 RNA	RF03064	ERR1539507_183870_19090_18685-19090	349	405	+	1.2e-06	Yes
				ERR1539630	Human			RAGATH-18 RNA	RF03064	ERR1539508_124941_3136_949-1549	246	185	-	2.4e-12	Yes
				SRR7124652	Human			RAGATH-18 RNA	RF03064	ERR1539514_1582527_3909_453-1053	354	415	+	2.4e-12	Yes
				ERR1539602	Human			RAGATH-18 RNA	RF03064	ERR1539514_1592268_8309_6270-6870	251	179	-	1.1e-13	Yes
				SRR7124786	Human			RAGATH-18 RNA	RF03064	ERR1539518_111721_48857_23354-23954	250	178	-	5.5e-13	Yes
				SRR5127499	Human			RAGATH-18 RNA	RF03064	ERR1539518_126002_11725_535-1135	349	421	+	4e-13	Yes
				ERR1430452	Human			RAGATH-18 RNA	RF03064	ERR1539520_209505_3482_762-1362	349	421	+	4e-13	Yes
				Ga0243934	Human			RAGATH-18 RNA	RF03064	ERR1539525_2312854_45039_16936-17536	250	178	-	5.5e-13	Yes
				SRR7124468	Human			RAGATH-18 RNA	RF03064	ERR1539525_2318814_35732_2758-3358	349	421	+	4e-13	Yes
				ERR1539610	Human			RAGATH-18 RNA	RF03064	ERR1539527_115050_31636_29-629	349	421	+	4e-13	Yes
				SRR5650089	Human			RAGATH-18 RNA	RF03064	ERR1539534_334396_5247_2368-2968	248	176	-	1.4e-12	Yes
				SRR8506086	Human			RAGATH-18 RNA	RF03064	ERR1539555_32519_3564_1643-2243	352	426	+	1.8e-12	Yes
				ERR2402780	Human			RAGATH-18 RNA	RF03064	ERR1539563_1327045_4320_687-1287	352	426	+	1.8e-12	Yes
				SRR7124503	Human			RAGATH-18 RNA	RF03064	ERR1539564_1070699_6846_3884-4484	246	185	-	2.4e-12	Yes
				Ga0216347	Human			RAGATH-18 RNA	RF03064	ERR1539580_48131_14719_1843-2443	349	421	+	4e-13	Yes
				ERR1600639	Human			RAGATH-18 RNA	RF03064	ERR1539585_56899_4235_1715-2315	349	421	+	4e-13	Yes
				ERR537007	Human			RAGATH-18 RNA	RF03064	ERR1539594_66493_7523_4807-5407	251	179	-	4e-13	Yes
				ERR537007	Human			RAGATH-18 RNA	RF03064	ERR1539594_98764_28876_24273-24873	250	178	-	5.5e-13	Yes
				Ga0073907	Human			RAGATH-18 RNA	RF03064	ERR1539600_2088314_6950_0-434	84	12	-	1.2e-13	Yes
				SRR6680625	Human			RAGATH-18 RNA	RF03064	ERR1539600_2127849_10850_9185-9785	251	179	-	4e-13	Yes
				SRR965184	Human			RAGATH-18 RNA	RF03064	ERR1539602_38033_4861_3104-3704	250	178	-	5.5e-13	Yes
				SRR965184	Human			RAGATH-18 RNA	RF03064	ERR1539602_88106_28163_27404-28004	350	422	+	2.6e-10	Yes
				SRR6066124	Human			RAGATH-18 RNA	RF03064	ERR1539602_99877_15066_13435-14035	251	179	-	4e-13	Yes
				Ga0245203	Human			RAGATH-18 RNA	RF03064	ERR1539610_163865_3257_33-633	350	422	+	4e-13	Yes
				SRR8114125	Human			RAGATH-18 RNA	RF03064	ERR1539620_45264_57524_39521-40121	254	180	-	1.3e-10	Yes
				ERR1600678	Human			RAGATH-18 RNA	RF03064	ERR1539620_45264_57524_39521-39821	254	180	-	1.1e-10	Yes
				ERR1600664	Human			RAGATH-18 RNA	RF03064	ERR1539627_259388_13711_1047-1647	349	421	+	4e-13	Yes
				SRR8692181	Human			RAGATH-18 RNA	RF03064	ERR1539627_264085_19330_970-1570	350	422	+	5.5e-13	Yes
				ERR1430397	Human			RAGATH-18 RNA	RF03064	ERR1539628_2738905_11228_9827-10427	251	179	-	4e-13	Yes
				ERR1600684	Human			RAGATH-18 RNA	RF03064	ERR1539630_1604596_6284_1876-2476	354	415	+	2.4e-12	Yes
				SRR7162343	Human			RAGATH-18 RNA	RF03064	ERR1539644_170678_3686_2880-3480	252	180	-	6.6e-14	Yes
				ERR1430560	Human			RAGATH-18 RNA	RF03064	ERR1539667_1068087_10163_0-554	303	375	+	1.1e-13	Yes
				SRR8506103	Human			RAGATH-18 RNA	RF03064	ERR1539667_1093417_4269_3571-4171	354	415	+	2.4e-12	Yes
				Ga0116592	Human			RAGATH-18 RNA	RF03064	ERR1539669_3918844_32600_998-1598	349	421	+	4e-13	Yes
				SRR4893002	Human			RAGATH-18 RNA	RF03064	ERR1543996_554494_4381_504-804	252	180	-	5.7e-14	Yes
				SRR4893002	Human			RAGATH-18 RNA	RF03064	ERR1543996_554494_4381_504-1104	252	180	-	6.6e-14	Yes
				SRR951558	Human			RAGATH-18 RNA	RF03064	ERR1578620_102079_26311_913-1513	252	180	-	2.7e-15	Yes
				ERR1539421	Human			RAGATH-18 RNA	RF03064	ERR1578620_99350_12939_9671-10271	252	180	-	2.7e-15	Yes
				ERR1430528	Human			RAGATH-18 RNA	RF03064	ERR1578628_33983_49312_5596-6196	246	185	-	1.5e-12	Yes
				ERR1430540	Human			RAGATH-18 RNA	RF03064	ERR1578628_48329_6287_1925-2525	213	139	-	4.6e-11	Yes
				SRR7124807	Human			RAGATH-18 RNA	RF03064	ERR1578628_51962_61692_756-1356	354	415	+	2.6e-11	Yes
				Ga0243410	Human			RAGATH-18 RNA	RF03064	ERR1578634_91707_22388_21605-22205	251	179	-	1.2e-14	Yes
				Ga0243934	Human			RAGATH-18 RNA	RF03064	ERR1578634_95192_4005_2803-3403	248	174	-	3.2e-12	Yes
				ERR1539397	Human			RAGATH-18 RNA	RF03064	ERR1578634_97646_20334_18845-19445	251	179	-	5.5e-13	Yes
				SRR7124734	Human			RAGATH-18 RNA	RF03064	ERR1578637_884233_3611_2008-2608	352	426	+	3.2e-12	Yes
				SRR7124774	Human			RAGATH-18 RNA	RF03064	ERR1578657_1012691_7234_4989-5589	252	180	-	4.6e-15	Yes
				Ga0243934	Human			RAGATH-18 RNA	RF03064	ERR1578663_1409624_9106_68-668	252	191	-	3.4e-12	Yes
				SRR6066151	Human			RAGATH-18 RNA	RF03064	ERR1578663_1442418_5155_69-669	252	191	-	3.4e-12	Yes
				SRR7894917	Human			RAGATH-18 RNA	RF03064	ERR1578665_230886_4026_150-750	352	424	+	3.7e-12	Yes
				Ga0334885	Human			RAGATH-18 RNA	RF03064	ERR1578667_71887_14587_1490-2090	252	180	-	2.7e-15	Yes
				Ga0334885	Human			RAGATH-18 RNA	RF03064	ERR1578669_80292_3842_1249-1849	348	420	+	6.6e-14	Yes
				Ga0243934	Human			RAGATH-18 RNA	RF03064	ERR1578669_80292_3842_1549-1849	48	120	+	5.7e-14	Yes
				Ga0243934	Human			RAGATH-18 RNA	RF03064	ERR1578677_63813_4244_1929-2529	252	180	-	4.6e-15	Yes
				Ga0243934	Human			RAGATH-18 RNA	RF03064	ERR1578686_127290_3095_2482-3082	251	179	-	1.8e-12	Yes
				SRR8506051	Human			RAGATH-18 RNA	RF03064	ERR1578690_866707_15055_14547-15055	248	174	-	3.2e-12	Yes
				SRR8506050	Human			RAGATH-18 RNA	RF03064	ERR1578690_868757_14529_7582-8182	251	179	-	2.4e-13	Yes
				Ga0102685	Human			RAGATH-18 RNA	RF03064	ERR1578692_296222_59070_8908-9508	251	179	-	3.5e-13	Yes
				ERR1430450	Human			RAGATH-18 RNA	RF03064	ERR1578694_844121_3121_40-640	228	154	-	1.4e-13	Yes
				Ga0245161	Human			RAGATH-18 RNA	RF03064	ERR1578694_849026_4008_1225-1825	383	454	+	6.2e-10	Yes
				Ga0245161	Human			RAGATH-18 RNA	RF03064	ERR1578694_849630_72954_7772-8372	348	420	+	6.6e-14	Yes
				SRR5024285	Human			RAGATH-18 RNA	RF03064	ERR1578695_1427969_32436_31972-32436	354	415	+	2.6e-11	Yes
				SRR8114102	Human			RAGATH-18 RNA	RF03064	ERR1578701_28701_3895_2935-3535	348	420	+	3.3e-15	Yes
				SRR7217787	Human			RAGATH-18 RNA	RF03064	ERR1578701_71240_6671_2279-2879	355	416	+	5.6e-13	Yes
				SRR7217787	Human			RAGATH-18 RNA	RF03064	ERR1578702_1035557_4100_1997-2597	252	180	-	6.6e-14	Yes
				SRR7217787	Human			RAGATH-18 RNA	RF03064	ERR1578702_1078079_20999_19771-20371	346	415	+	5.5e-10	Yes
				SRR7162405	Human			RAGATH-18 RNA	RF03064	ERR1578707_1383222_11179_9442-10042	251	179	-	1.1e-13	Yes
				ERR1539439	Human			RAGATH-18 RNA	RF03064	ERR1578707_1400482_8676_468-1068	348	420	+	6.6e-14	Yes
				SRR7495931	Human			RAGATH-18 RNA	RF03064	ERR1578708_22905_3103_1052-1652	252	180	-	6.6e-14	Yes
				SRR7124809	Human			RAGATH-18 RNA	RF03064	ERR1600538_1457696_10532_9994-10532	347	419	+	2.1e-11	Yes
				ERR1539667	Human			RAGATH-18 RNA	RF03064	ERR1600544_690970_3988_2779-3379	248	176	-	2.7e-13	Yes
				ERR1539667	Human			RAGATH-18 RNA	RF03064	ERR1600550_116421_4672_1935-2535	349	421	+	2.4e-14	Yes
				SRR292331	Human			RAGATH-18 RNA	RF03064	ERR1600550_134911_4983_786-1386	352	424	+	4.6e-13	Yes
				SRR6474213	Human			RAGATH-18 RNA	RF03064	ERR1600550_147356_5719_1989-2589	253	180	-	3.3e-10	Yes
				ERR1600735	Human			RAGATH-18 RNA	RF03064	ERR1600550_148015_20149_18100-18700	349	421	+	5.5e-13	Yes
				SRR8692220	Human			RAGATH-18 RNA	RF03064	ERR1600550_161589_5082_2483-3083	251	179	-	2.4e-14	Yes
				SRR8692220	Human			RAGATH-18 RNA	RF03064	ERR1600550_164098_6606_1130-1730	354	415	+	1.6e-12	Yes
				SRR8692225	Human			RAGATH-18 RNA	RF03064	ERR1600551_100467_11584_441-1041	349	421	+	1.2e-13	Yes
				SRR8114121	Human			RAGATH-18 RNA	RF03064	ERR1600551_84981_6127_4854-5454	248	176	-	2.7e-13	Yes
				ERR1600605	Human			RAGATH-18 RNA	RF03064	ERR1600553_199193_3923_2681-3281	253	180	-	3.3e-10	Yes
				SRR650273	Human			RAGATH-18 RNA	RF03064	ERR1600553_205991_4852_1946-2246	251	179	-	1.1e-13	Yes
				Ga0122197	Human			RAGATH-18 RNA	RF03064	ERR1600553_205991_4852_1946-2546	251	179	-	1.2e-13	Yes
				SRR6066096	Human			RAGATH-18 RNA	RF03064	ERR1600553_248759_25329_24153-24753	253	180	-	3.3e-10	Yes
				Ga0209064	Human			RAGATH-18 RNA	RF03064	ERR1600553_265320_4604_3946-4546	251	179	-	7.6e-13	Yes
				ERR1600606	Human			RAGATH-18 RNA	RF03064	ERR1600553_283950_7956_3255-3855	352	426	+	3.2e-12	Yes
				Ga0208564	Human			RAGATH-18 RNA	RF03064	ERR1600553_283950_7956_3255-3855	352	426	+	3.2e-12	Yes
				Ga0244934	Human			RAGATH-18 RNA	RF03064	ERR1600553_305302_12613_11168-11768	248	176	-	8.9e-13	Yes
				ERR1600691	Human			RAGATH-18 RNA	RF03064	ERR1600554_1206189_4283_260-860	352	424	+	3.8e-13	Yes
				SRR8146950	Human			RAGATH-18 RNA	RF03064	ERR1600554_1339864_32820_41-641	347	419	+	2.8e-11	Yes
				Ga0116592	Human			RAGATH-18 RNA	RF03064	ERR1600561_2721994_9306_5050-5650	354	427	+	2.5e-10	Yes
				ERR1539628	Human			RAGATH-18 RNA	RF03064	ERR1600569_34609_9387_1912-2512	352	424	+	7.2e-14	Yes
				SRR2142187	Human			RAGATH-18 RNA	RF03064	ERR1600569_53800_9368_188-788	352	424	+	4.6e-13	Yes
				ERR1430449	Human			RAGATH-18 RNA	RF03064	ERR1600569_6349_13053_8573-9173	248	176	-	4.6e-13	Yes
				SRR7212595	Human			RAGATH-18 RNA	RF03064	ERR1600569_6604_79211_27048-27648	352	424	+	7.2e-14	Yes
				SRR6122219	Human			RAGATH-18 RNA	RF03064	ERR1600569_78633_39256_38223-38823	248	174	-	3.2e-12	Yes
				ERR1600727	Human			RAGATH-18 RNA	RF03064	ERR1600581_1044246_5322_3384-3984	251	177	-	6.1e-14	Yes
				ERR1539450	Human			RAGATH-18 RNA	RF03064	ERR1600586_112259_14829_12314-12914	251	179	-	1.8e-12	Yes
				ERR2227560	Human			RAGATH-18 RNA	RF03064	ERR1600586_118895_3536_1663-2263	348	420	+	4.6e-15	Yes
				ERR1600561	Human			RAGATH-18 RNA	RF03064	ERR1600586_154268_8378_0-576	324	397	+	3.2e-10	Yes
				ERR1539457	Human			RAGATH-18 RNA	RF03064	ERR1600586_180646_13141_146-746	349	421	+	1.8e-12	Yes
				SRR6066175	Human			RAGATH-18 RNA	RF03064	ERR1600586_189200_8074_136-736	347	419	+	2.1e-11	Yes
				ERR1539396	Human			RAGATH-18 RNA	RF03064	ERR1600588_27615_24679_1734-2334	354	415	+	8.4e-08	Yes
				SRR7212654	Human			RAGATH-18 RNA	RF03064	ERR1600588_59523_35308_23509-24109	252	180	-	2.7e-15	Yes
				SRR7124717	Human			RAGATH-18 RNA	RF03064	ERR1600600_1280272_16385_14782-15382	252	180	-	6.6e-14	Yes
				SRR7124476	Human			RAGATH-18 RNA	RF03064	ERR1600600_1322501_28460_20895-21495	251	177	-	1.9e-10	Yes
				SRR7124615	Human			RAGATH-18 RNA	RF03064	ERR1600605_144084_20924_15921-16521	354	427	+	2.5e-10	Yes
				SRR8146977	Human			RAGATH-18 RNA	RF03064	ERR1600605_172267_6293_412-1012	348	420	+	1.2e-13	Yes
				ERR1600756	Human			RAGATH-18 RNA	RF03064	ERR1600605_187961_9077_8265-8865	349	423	+	6.1e-14	Yes
				ERR1600756	Human			RAGATH-18 RNA	RF03064	ERR1600606_659386_4009_2081-2681	248	176	-	9.2e-14	Yes
				SRR649935	Human			RAGATH-18 RNA	RF03064	ERR1600606_673262_10921_46-646	350	422	+	1.8e-12	Yes
				SRR5650075	Human			RAGATH-18 RNA	RF03064	ERR1600606_726231_9715_826-1426	352	424	+	2.7e-13	Yes
				ERR1539580	Human			RAGATH-18 RNA	RF03064	ERR1600616_23157_7507_7082-7507	253	193	-	1.1e-09	Yes
				SRR7124811	Human			RAGATH-18 RNA	RF03064	ERR1600616_24531_11113_0-502	249	321	+	2.1e-11	Yes
				Ga0168681	Human			RAGATH-18 RNA	RF03064	ERR1600616_72057_5328_4631-5231	248	176	-	4.6e-13	Yes
				ERR1539411	Human			RAGATH-18 RNA	RF03064	ERR1600616_93283_4674_788-1388	252	180	-	3.3e-15	Yes
				SRR6066082	Human			RAGATH-18 RNA	RF03064	ERR1600616_93283_4674_788-1088	252	180	-	2.8e-15	Yes
				SRR7124831	Human			RAGATH-18 RNA	RF03064	ERR1600630_839337_4506_1001-1601	347	419	+	3.3e-11	Yes
				Ga0121525	Human			RAGATH-18 RNA	RF03064	ERR1600630_872105_26506_26049-26506	354	415	+	2.6e-11	Yes
				SRR8506050	Human			RAGATH-18 RNA	RF03064	ERR1600630_874790_25198_2773-3373	251	179	-	1.2e-14	Yes
				SRR7124836	Human			RAGATH-18 RNA	RF03064	ERR1600630_874986_32620_132-732	349	421	+	2.4e-13	Yes
				SRR6367594	Human			RAGATH-18 RNA	RF03064	ERR1600630_896370_16317_9794-10394	252	178	-	4.6e-11	Yes
				SRR7124786	Human			RAGATH-18 RNA	RF03064	ERR1600630_899359_5181_183-783	248	176	-	3.8e-13	Yes
				SRR5127408	Human			RAGATH-18 RNA	RF03064	ERR1600634_136411_14076_4530-5130	246	173	-	2e-12	Yes
				Ga0102685	Human			RAGATH-18 RNA	RF03064	ERR1600639_1529972_6263_979-1579	347	420	+	1.5e-10	Yes
				SRR8692240	Human			RAGATH-18 RNA	RF03064	ERR1600639_1558425_12442_8109-8709	354	427	+	2.5e-10	Yes
				ERR1539508	Human			RAGATH-18 RNA	RF03064	ERR1600643_90027_56453_23061-23661	354	427	+	2e-12	Yes
				ERR1539432	Human			RAGATH-18 RNA	RF03064	ERR1600649_130658_4059_2149-2749	251	179	-	1.2e-13	Yes
				ERR1430418	Human			RAGATH-18 RNA	RF03064	ERR1600649_162069_6306_261-861	351	423	+	2.7e-13	Yes
				Ga0209629	Human			RAGATH-18 RNA	RF03064	ERR1600649_180280_3759_431-1031	352	424	+	5.6e-13	Yes
				ERR1539525	Human			RAGATH-18 RNA	RF03064	ERR1600649_216148_25926_24450-25050	249	177	-	6.1e-13	Yes
				ERR1539525	Human			RAGATH-18 RNA	RF03064	ERR1600658_1208836_21690_7781-8381	348	420	+	6.6e-14	Yes
				DRR014177	Human			RAGATH-18 RNA	RF03064	ERR1600658_1215172_3849_3260-3849	249	177	-	6.1e-13	Yes
				SRR6122214	Human			RAGATH-18 RNA	RF03064	ERR1600658_1236726_4752_3394-3994	349	421	+	1.1e-12	Yes
				SRR5127402	Human			RAGATH-18 RNA	RF03064	ERR1600661_878971_4053_2960-3560	251	177	-	6.1e-14	Yes
				SRR6468602	Human			RAGATH-18 RNA	RF03064	ERR1600661_920149_10699_10275-10699	352	424	+	7.3e-13	Yes
				SRR6468602	Human			RAGATH-18 RNA	RF03064	ERR1600661_979763_23772_22181-22781	246	185	-	1.5e-12	Yes
				SRR7124744	Human			RAGATH-18 RNA	RF03064	ERR1600661_982758_5055_3959-4559	248	176	-	3.8e-13	Yes
				SRR7124744	Human			RAGATH-18 RNA	RF03064	ERR1600662_614192_5476_4029-4629	253	180	-	1.2e-10	Yes
				ERR1600606	Human			RAGATH-18 RNA	RF03064	ERR1600662_655917_26462_9787-10387	248	174	-	3.2e-12	Yes
				SRR5947018	Human			RAGATH-18 RNA	RF03064	ERR1600662_661064_47430_32364-32964	252	179	-	3.2e-10	Yes
				ERR1600747	Human			RAGATH-18 RNA	RF03064	ERR1600663_62674_3137_2083-2683	251	179	-	1.2e-13	Yes
				SRR5405723	Human			RAGATH-18 RNA	RF03064	ERR1600664_1380813_8287_1008-1608	347	419	+	2.8e-11	Yes
				SRR7212577	Human			RAGATH-18 RNA	RF03064	ERR1600664_1406110_16381_911-1511	248	176	-	3.8e-13	Yes
				ERR1539518	Human			RAGATH-18 RNA	RF03064	ERR1600664_1415903_6323_3176-3776	347	420	+	3.3e-10	Yes
				SRR5127733	Human			RAGATH-18 RNA	RF03064	ERR1600672_433775_3721_960-1560	348	420	+	4.6e-15	Yes
				ERR011239	Human			RAGATH-18 RNA	RF03064	ERR1600672_449059_4496_3624-4224	248	176	-	2.7e-13	Yes
				SRR7212681	Human			RAGATH-18 RNA	RF03064	ERR1600672_481594_3893_1237-1837	352	426	+	3.2e-12	Yes
				ERR1430422	Human			RAGATH-18 RNA	RF03064	ERR1600678_39384_19498_1006-1606	252	178	-	4.6e-11	Yes
				SRR5127629	Human			RAGATH-18 RNA	RF03064	ERR1600682_40704_9519_5886-6486	348	422	+	4.6e-11	Yes
				SRR7212675	Human			RAGATH-18 RNA	RF03064	ERR1600682_47207_61420_60945-61420	354	415	+	2.6e-11	Yes
				SRR7162382	Human			RAGATH-18 RNA	RF03064	ERR1600682_62397_22433_174-774	252	180	-	6.6e-14	Yes
				SRR7212599	Human			RAGATH-18 RNA	RF03064	ERR1600682_68875_7400_0-545	294	366	+	4e-10	Yes
				ERR1539411	Human			RAGATH-18 RNA	RF03064	ERR1600682_79336_16198_3289-3889	348	419	+	2.2e-11	Yes
				ERR1539594	Human			RAGATH-18 RNA	RF03064	ERR1600682_81681_9647_2129-2729	354	415	+	8.4e-08	Yes
				SRR5275584	Human			RAGATH-18 RNA	RF03064	ERR1600684_106377_3225_284-884	352	424	+	2.7e-13	Yes
				ERR1539564	Human			RAGATH-18 RNA	RF03064	ERR1600684_125094_10851_984-1584	349	421	+	5.5e-13	Yes
				SRR5155851	Human			RAGATH-18 RNA	RF03064	ERR1600684_146910_4647_3638-4238	245	184	-	2.9e-12	Yes
				ERR1539527	Human			RAGATH-18 RNA	RF03064	ERR1600684_162536_41837_1387-1987	349	421	+	1.2e-13	Yes
				SRR5930507	Human			RAGATH-18 RNA	RF03064	ERR1600684_89777_4564_3768-4368	248	176	-	5.6e-13	Yes
				ERR1539370	Human			RAGATH-18 RNA	RF03064	ERR1600690_2074431_4966_1768-2368	252	181	-	2.2e-11	Yes
				ERR1600682	Human			RAGATH-18 RNA	RF03064	ERR1600690_2141509_30597_29482-30082	248	176	-	7.2e-14	Yes
				ERR1600682	Human			RAGATH-18 RNA	RF03064	ERR1600691_103295_13801_867-1467	349	421	+	1.8e-12	Yes
				SRR7124752	Human			RAGATH-18 RNA	RF03064	ERR1600691_13638_3280_314-914	354	415	+	1.4e-11	Yes
				SRR7124447	Human			RAGATH-18 RNA	RF03064	ERR1600691_60694_3376_143-743	349	421	+	2.4e-14	Yes
				SRR5127832	Human			RAGATH-18 RNA	RF03064	ERR1600691_82253_45115_4850-5450	348	421	+	1.6e-10	Yes
				SRR7124615	Human			RAGATH-18 RNA	RF03064	ERR1600691_85460_16730_16265-16730	354	415	+	2.6e-11	Yes
				Ga0168681	Human			RAGATH-18 RNA	RF03064	ERR1600697_1829839_35005_22627-23227	348	420	+	6.6e-14	Yes
				SRR7281031	Human			RAGATH-18 RNA	RF03064	ERR1600697_1872627_9530_7971-8571	251	179	-	5.5e-13	Yes
				ERR1539472	Human			RAGATH-18 RNA	RF03064	ERR1600700_257507_5879_4083-4683	253	180	-	1.2e-10	Yes
				SRR7280827	Human			RAGATH-18 RNA	RF03064	ERR1600704_1460781_7563_719-1319	348	419	+	2.2e-11	Yes
				SRR5106321	Human			RAGATH-18 RNA	RF03064	ERR1600711_882615_10960_121-721	350	422	+	1.8e-12	Yes
				ERR1539392	Human			RAGATH-18 RNA	RF03064	ERR1600711_907960_15455_370-970	349	421	+	2.4e-13	Yes
				SRR7124598	Human			RAGATH-18 RNA	RF03064	ERR1600711_911107_3477_714-1314	440	512	+	1.2e-13	Yes
				ERR1539600	Human			RAGATH-18 RNA	RF03064	ERR1600712_1163102_30570_4651-5251	347	419	+	2.8e-11	Yes
				SRR7280821	Human			RAGATH-18 RNA	RF03064	ERR1600712_1184967_4751_943-1543	352	424	+	1.1e-12	Yes
				SRR8692225	Human			RAGATH-18 RNA	RF03064	ERR1600712_1187887_7390_1493-2093	353	413	+	5.7e-11	Yes
				SRR7124728	Human			RAGATH-18 RNA	RF03064	ERR1600712_1198919_8590_431-1031	348	420	+	2.7e-15	Yes
				SRR7212574	Human			RAGATH-18 RNA	RF03064	ERR1600712_1218137_5273_2925-3525	248	174	-	3.2e-12	Yes
				SRR6468654	Human			RAGATH-18 RNA	RF03064	ERR1600714_188460_14695_10642-11242	349	421	+	1.2e-13	Yes
				Ga0209694	Human			RAGATH-18 RNA	RF03064	ERR1600714_262292_8023_7080-7680	248	176	-	2.7e-13	Yes
				Ga0257091	Human			RAGATH-18 RNA	RF03064	ERR1600726_111651_5634_5037-5634	347	419	+	2.1e-11	Yes
				ERR1539425	Human			RAGATH-18 RNA	RF03064	ERR1600726_143860_4461_701-1301	352	424	+	6e-13	Yes
				ERR1430559	Human			RAGATH-18 RNA	RF03064	ERR1600726_145353_15600_2342-2942	349	421	+	1.2e-13	Yes
				SRR5405822	Human			RAGATH-18 RNA	RF03064	ERR1600726_162122_65249_36411-37011	252	180	-	6.6e-14	Yes
				chfec4	Human			RAGATH-18 RNA	RF03064	ERR1600727_113090_6212_3877-4477	251	179	-	5.5e-13	Yes
				SRR5127762	Human			RAGATH-18 RNA	RF03064	ERR1600727_15878_53237_25104-25704	248	176	-	2.7e-13	Yes
				Ga0116592	Human			RAGATH-18 RNA	RF03064	ERR1600727_28543_4003_1636-2236	347	419	+	2.8e-11	Yes
				SRR7217891	Human			RAGATH-18 RNA	RF03064	ERR1600727_37305_54588_34557-35157	248	174	-	3.2e-12	Yes
				SRR8146946	Human			RAGATH-18 RNA	RF03064	ERR1600735_10163_27933_14979-15579	348	420	+	6.6e-14	Yes
				SRR6066157	Human			RAGATH-18 RNA	RF03064	ERR1600735_10163_27933_15279-15579	48	120	+	5.7e-14	Yes
				SRR8506098	Human			RAGATH-18 RNA	RF03064	ERR1600735_31786_32868_19286-19586	252	180	-	5.7e-14	Yes
				ERR1430526	Human			RAGATH-18 RNA	RF03064	ERR1600735_31786_32868_19286-19886	252	180	-	6.6e-14	Yes
				ERR1600746	Human			RAGATH-18 RNA	RF03064	ERR1600735_67459_43318_10356-10956	348	421	+	3.2e-10	Yes
				SRR7124627	Human			RAGATH-18 RNA	RF03064	ERR1600738_21638_10050_3022-3622	348	420	+	6.6e-14	Yes
				SRR7124577	Human			RAGATH-18 RNA	RF03064	ERR1600738_49927_21686_7598-8198	385	457	+	8.5e-11	Yes
				Ga0242751	Human			RAGATH-18 RNA	RF03064	ERR1600738_63544_49946_27186-27786	347	420	+	9.2e-11	Yes
				ERR1539465	Human			RAGATH-18 RNA	RF03064	ERR1600739_21519_5630_4877-5477	351	423	+	9.9e-11	Yes
				SRR6066169	Human			RAGATH-18 RNA	RF03064	ERR1600739_98307_5902_1758-2358	215	143	-	8.5e-11	Yes
				Ga0326514	Human			RAGATH-18 RNA	RF03064	ERR1600744_1706294_12625_10450-11050	248	176	-	4.7e-13	Yes
				SRR8692181	Human			RAGATH-18 RNA	RF03064	ERR1600744_1717131_8771_3923-4523	253	181	-	6.3e-13	Yes
				ERR1430523	Human			RAGATH-18 RNA	RF03064	ERR1600744_1730929_7571_2445-3045	212	140	-	1.1e-11	Yes
				SRR6122183	Human			RAGATH-18 RNA	RF03064	ERR1600744_1756670_8440_0-578	327	399	+	3.8e-11	Yes
				ERR1600605	Human			RAGATH-18 RNA	RF03064	ERR1600746_1030739_7043_5017-5617	248	174	-	3.2e-12	Yes
				Ga0102685	Human			RAGATH-18 RNA	RF03064	ERR1600746_1058286_8483_1521-2121	253	180	-	1.5e-10	Yes
				ERR1727579	Human			RAGATH-18 RNA	RF03064	ERR1600746_1090485_3499_0-548	302	363	+	1.4e-11	Yes
				ERR1539370	Human			RAGATH-18 RNA	RF03064	ERR1600746_1120896_20046_581-1181	349	421	+	1.2e-13	Yes
				Ga0243934	Human			RAGATH-18 RNA	RF03064	ERR1600747_110238_66127_3678-4278	352	424	+	2.7e-13	Yes
				ERR2099160	Human			RAGATH-18 RNA	RF03064	ERR1600747_115445_21786_21283-21786	349	421	+	1.2e-13	Yes
				SRR7217754	Human			RAGATH-18 RNA	RF03064	ERR1600747_41020_10871_2349-2949	249	177	-	9.4e-13	Yes
				SRR7217889	Human			RAGATH-18 RNA	RF03064	ERR1600747_41425_24750_22070-22670	349	421	+	5.5e-13	Yes
				ERR1430435	Human			RAGATH-18 RNA	RF03064	ERR1600747_46939_31652_1488-2088	352	426	+	3.2e-12	Yes
				SRR8146956	Human			RAGATH-18 RNA	RF03064	ERR1600747_64019_43303_22081-22681	351	423	+	9.4e-13	Yes
				SRR8956541	Human			RAGATH-18 RNA	RF03064	ERR1600747_89028_5340_889-1489	349	421	+	5.5e-13	Yes
				SRR6122210	Human			RAGATH-18 RNA	RF03064	ERR1600756_143214_4137_232-832	352	424	+	5.3e-14	Yes
				Ga0116156	Human			RAGATH-18 RNA	RF03064	ERR1600756_79091_14531_1265-1865	352	426	+	3.2e-12	Yes
				SRR726577	Human			RAGATH-18 RNA	RF03064	ERR1600756_80884_6497_0-488	236	308	+	6.6e-14	Yes
				SRR6028632	Human			RAGATH-18 RNA	RF03064	ERR1620258_1014596_8525_6013-6613	348	422	+	4.6e-11	Yes
				ERR1600711	Human			RAGATH-18 RNA	RF03064	ERR1620258_1029167_7620_1449-2049	354	415	+	1.5e-12	Yes
				SRR5405722	Human			RAGATH-18 RNA	RF03064	ERR1620258_1031113_9170_8565-9165	246	185	-	2.6e-11	Yes
				Ga0120157	Human			RAGATH-18 RNA	RF03064	ERR1620258_1045694_6336_292-892	352	424	+	2.7e-13	Yes
				SRR5165978	Human			RAGATH-18 RNA	RF03064	ERR1620258_1047300_3237_2034-2634	251	179	-	4.3e-12	Yes
				Ga0245161	Human			RAGATH-18 RNA	RF03064	ERR1620260_3345_13774_6685-7285	251	179	-	1.2e-14	Yes
				SRR2726671	Human			RAGATH-18 RNA	RF03064	ERR1620261_12695_4896_4343-4896	343	407	+	1.2e-10	Yes
				Ga0244094	Human			RAGATH-18 RNA	RF03064	ERR1620264_42510_31562_10884-11484	345	416	+	1.7e-12	Yes
				Ga0113984	Human			RAGATH-18 RNA	RF03064	ERR1620270_26715_5003_4227-4827	372	446	+	1e-13	Yes
				Ga0113984	Human			RAGATH-18 RNA	RF03064	ERR1620270_28821_3308_680-1280	388	460	+	1.4e-12	Yes
				Ga0113984	Human			RAGATH-18 RNA	RF03064	ERR1620270_36814_31501_18480-19080	217	146	-	6.2e-10	Yes
				Ga0113984	Human			RAGATH-18 RNA	RF03064	ERR1620270_36814_31501_18480-19080	217	146	-	6.2e-10	Yes
				SRR6468691	Human			RAGATH-18 RNA	RF03064	ERR1620284_1150734_9187_59-659	252	191	-	3.4e-12	Yes
				Ga0073906	Human			RAGATH-18 RNA	RF03064	ERR1620285_5340_6719_4600-5200	348	420	+	2.7e-15	Yes
				Ga0209064	Human			RAGATH-18 RNA	RF03064	ERR1620285_5529_18867_4692-5292	248	176	-	6e-13	Yes
				SRR7947172	Human			RAGATH-18 RNA	RF03064	ERR1620285_67366_4251_3418-4018	352	424	+	6e-13	Yes
				SRR7947172	Human			RAGATH-18 RNA	RF03064	ERR1620288_622670_13027_3848-4448	352	424	+	4.6e-13	Yes
				SRR6795054	Human			RAGATH-18 RNA	RF03064	ERR1620288_630381_3178_1356-1956	248	174	-	3.1e-12	Yes
				Ga0194154	Human			RAGATH-18 RNA	RF03064	ERR1620289_29137_6373_3252-3852	352	424	+	4.6e-13	Yes
				Ga0209629	Human			RAGATH-18 RNA	RF03064	ERR1620291_23574_71651_10832-11432	349	421	+	4.3e-12	Yes
				ERR1600639	Human			RAGATH-18 RNA	RF03064	ERR1620291_31380_58537_35368-35968	248	176	-	2.7e-13	Yes
				SRR5165949	Human			RAGATH-18 RNA	RF03064	ERR1620293_20645_5653_3352-3952	349	421	+	5.5e-13	Yes
				Ga0326514	Human			RAGATH-18 RNA	RF03064	ERR1620294_516180_22874_20744-21344	345	416	+	1.7e-12	Yes
				Ga0079303	Human			RAGATH-18 RNA	RF03064	ERR1620294_518537_9857_4459-5059	345	416	+	1.7e-12	Yes
				ERR2738945	Human			RAGATH-18 RNA	RF03064	ERR1620302_14947_24833_1135-1735	348	420	+	6.6e-14	Yes
				ERR1430508	Human			RAGATH-18 RNA	RF03064	ERR1620315_1417311_3127_615-1215	348	422	+	4.6e-11	Yes
				Ga0245324	Human			RAGATH-18 RNA	RF03064	ERR1620315_1439547_10618_0-459	105	44	-	1.5e-12	Yes
				SRR6122240	Human			RAGATH-18 RNA	RF03064	ERR1620322_67688_24347_9002-9302	251	179	-	1.6e-13	Yes
				ERR1600700	Human			RAGATH-18 RNA	RF03064	ERR1620322_67688_24347_9002-9602	251	179	-	1.8e-13	Yes
				SRR7124598	Human			RAGATH-18 RNA	RF03064	ERR1620325_1587072_9693_6530-7130	246	185	-	1.5e-12	Yes
				SRR3992995	Human			RAGATH-18 RNA	RF03064	ERR1620325_1645157_13070_1992-2592	252	180	-	6.6e-14	Yes
				SRR8692181	Human			RAGATH-18 RNA	RF03064	ERR1620328_696406_11344_10297-10897	250	178	-	1.8e-12	Yes
				SRR8692181	Human			RAGATH-18 RNA	RF03064	ERR1620329_21334_3432_673-1273	252	178	-	4.6e-11	Yes
				ERR1430536	Human			RAGATH-18 RNA	RF03064	ERR1620329_21577_6617_6155-6617	352	424	+	4.6e-13	Yes
				SRR8692215	Human			RAGATH-18 RNA	RF03064	ERR1620334_101805_5367_962-1562	252	178	-	4.6e-11	Yes
				Ga0169693	Human			RAGATH-18 RNA	RF03064	ERR1620334_40513_6686_2286-2886	252	178	-	4.6e-11	Yes
				Ga0169693	Human			RAGATH-18 RNA	RF03064	ERR1620334_98865_61052_59490-60090	246	185	-	2.6e-11	Yes
				Ga0169693	Human			RAGATH-18 RNA	RF03064	ERR1620337_16846_3229_510-1110	352	424	+	6e-13	Yes
				SRR5024285	Human			RAGATH-18 RNA	RF03064	ERR1620337_35090_4160_491-1091	352	426	+	3.2e-12	Yes
				SRR6066175	Human			RAGATH-18 RNA	RF03064	ERR1620337_58264_5928_1664-2264	352	424	+	2.1e-13	Yes
				Ga0245161	Human			RAGATH-18 RNA	RF03064	ERR1620339_21483_7429_4943-5543	252	180	-	6.6e-14	Yes
				SRR6468571	Human			RAGATH-18 RNA	RF03064	ERR1620339_84197_4431_3640-4240	348	420	+	1.3e-13	Yes
				SRR5155850	Human			RAGATH-18 RNA	RF03064	ERR1620340_166145_3614_798-1398	252	180	-	2.7e-15	Yes
				Ga0242751	Human			RAGATH-18 RNA	RF03064	ERR1620343_61543_3027_998-1598	348	420	+	2.7e-15	Yes
				Ga0242751	Human			RAGATH-18 RNA	RF03064	ERR1620347_54966_8351_6021-6621	252	180	-	6.6e-14	Yes
				SRR6122274	Human			RAGATH-18 RNA	RF03064	ERR1620354_104307_4363_3515-4115	349	421	+	2.4e-13	Yes
				SRR8114109	Human			RAGATH-18 RNA	RF03064	ERR1620354_104703_17026_15346-15946	251	179	-	1.2e-14	Yes
				SRR7947172	Human			RAGATH-18 RNA	RF03064	ERR1620354_114952_7685_6060-6660	251	179	-	2.4e-13	Yes
				ERR1430520	Human			RAGATH-18 RNA	RF03064	ERR1620361_129639_9217_3663-4263	246	173	-	2.5e-10	Yes
				SRR6122242	Human			RAGATH-18 RNA	RF03064	ERR1620361_147380_9269_4999-5599	354	427	+	2.5e-10	Yes
				ERR1539555	Human			RAGATH-18 RNA	RF03064	ERR1620361_152466_4300_3894-4300	346	406	+	2.6e-08	Yes
				SRR8800862	Human			RAGATH-18 RNA	RF03064	ERR1620361_154625_9330_7180-7780	248	174	-	3.2e-12	Yes
				SRR6468615	Human			RAGATH-18 RNA	RF03064	ERR1620361_158066_4470_30-630	349	421	+	5.5e-13	Yes
				Ga0209414	Human			RAGATH-18 RNA	RF03064	ERR1620363_1033679_14061_12304-12904	248	176	-	2.7e-11	Yes
				SRR7162343	Human			RAGATH-18 RNA	RF03064	ERR1620369_50072_3622_1358-1958	246	185	-	1.5e-12	Yes
				SRR7162343	Human			RAGATH-18 RNA	RF03064	ERR1620370_56256_30165_252-852	348	420	+	2.7e-15	Yes
				ERR1430502	Human			RAGATH-18 RNA	RF03064	ERR1620376_55094_5431_2482-3082	251	179	-	1.2e-14	Yes
				SRR8146961	Human			RAGATH-18 RNA	RF03064	ERR1711593_32613_16192_1167-1767	252	180	-	6.6e-14	Yes
				SRR7124610	Human			RAGATH-18 RNA	RF03064	ERR1711597_94464_14315_3334-3934	347	420	+	3.3e-10	Yes
				SRR5275583	Human			RAGATH-18 RNA	RF03064	ERR1711598_20948_8771_7705-8305	252	180	-	2.7e-15	Yes
				SRR7212610	Human			RAGATH-18 RNA	RF03064	ERR1711599_1038836_16274_14698-15298	252	180	-	6.6e-14	Yes
				ERR1600691	Human			RAGATH-18 RNA	RF03064	ERR1711607_749814_3353_2692-3292	249	177	-	9.4e-13	Yes
				ERR2227391	Human			RAGATH-18 RNA	RF03064	ERR1711607_750887_8190_1729-2329	347	420	+	3.3e-10	Yes
				Ga0326514	Human			RAGATH-18 RNA	RF03064	ERR1711615_1042539_3322_1695-2295	248	174	-	3.2e-12	Yes
				Ga0243764	Human			RAGATH-18 RNA	RF03064	ERR1711625_43398_7662_2832-3432	254	185	-	1.9e-11	Yes
				Ga0243764	Human			RAGATH-18 RNA	RF03064	ERR1711625_47991_11092_997-1597	349	421	+	1.1e-13	Yes
				ERR1727580	Human			RAGATH-18 RNA	RF03064	ERR1711644_72592_9473_7894-8494	251	179	-	9.7e-13	Yes
				SRR7894908	Human			RAGATH-18 RNA	RF03064	ERR1711662_29110_37092_5484-6084	349	421	+	4e-13	Yes
				SRR7124842	Human			RAGATH-18 RNA	RF03064	ERR1711667_86562_4914_830-1430	351	423	+	4.4e-13	Yes
				SRR7212619	Human			RAGATH-18 RNA	RF03064	ERR1711668_55602_9676_5770-6370	348	420	+	1.7e-14	Yes
				SRR6468572	Human			RAGATH-18 RNA	RF03064	ERR1711677_57483_4528_3833-4433	347	420	+	3.3e-10	Yes
				SRR6468685	Human			RAGATH-18 RNA	RF03064	ERR1711680_834120_7831_7098-7698	253	180	-	3.3e-10	Yes
				SRR7124782	Human			RAGATH-18 RNA	RF03064	ERR1711680_848354_4993_3381-3981	249	177	-	4.4e-13	Yes
				SRR7124782	Human			RAGATH-18 RNA	RF03064	ERR1711683_387475_19007_12223-12523	257	196	-	4.6e-09	Yes
				SRR6760781	Human			RAGATH-18 RNA	RF03064	ERR1711683_387475_19007_12223-12823	257	196	-	5.3e-09	Yes
				Ga0245118	Human			RAGATH-18 RNA	RF03064	ERR1711692_57188_4022_2550-3150	251	179	-	4e-13	Yes
				SRR5127527	Human			RAGATH-18 RNA	RF03064	ERR1711695_1081116_9873_7757-8357	354	415	+	1.5e-12	Yes
				SRR5024280	Human			RAGATH-18 RNA	RF03064	ERR1711695_1099409_17413_1944-2544	261	201	-	5.9e-09	Yes
				ERR1600744	Human			RAGATH-18 RNA	RF03064	ERR1711696_109802_5234_2255-2855	349	421	+	4e-13	Yes
				SRR7124448	Human			RAGATH-18 RNA	RF03064	ERR1711696_82371_5521_1203-1803	251	179	-	4e-13	Yes
				SRR6066124	Human			RAGATH-18 RNA	RF03064	ERR1711700_61035_5136_3261-3861	252	180	-	6.6e-14	Yes
				SRR4892888	Human			RAGATH-18 RNA	RF03064	ERR1711709_25613_4699_2117-2717	251	179	-	9.7e-13	Yes
				SRR5155920	Human			RAGATH-18 RNA	RF03064	ERR1711713_10115_9076_2707-3307	252	180	-	2.7e-15	Yes
				SRR7280920	Human			RAGATH-18 RNA	RF03064	ERR1711725_45500_5828_3406-4006	252	180	-	6.6e-14	Yes
				ERR1600550	Human			RAGATH-18 RNA	RF03064	ERR1711733_1782915_9908_9424-9908	252	180	-	6.6e-14	Yes
				ERR1600586	Human			RAGATH-18 RNA	RF03064	ERR1711753_47401_4424_1122-1722	253	181	-	1.1e-13	Yes
				SRR6468615	Human			RAGATH-18 RNA	RF03064	ERR1711753_47401_4424_1122-1422	253	181	-	9.2e-14	Yes
				Ga0257040	Human			RAGATH-18 RNA	RF03064	ERR1711760_1830272_11068_9463-10063	348	420	+	6.6e-14	Yes
				SRR6122272	Human			RAGATH-18 RNA	RF03064	ERR1711762_96892_13901_0-443	95	23	-	6.6e-14	Yes
				SRR5024280	Human			RAGATH-18 RNA	RF03064	ERR1711767_1078851_6604_5817-6417	251	179	-	1.1e-13	Yes
				SRR5155851	Human			RAGATH-18 RNA	RF03064	ERR1711767_1078966_9263_8664-9263	248	174	-	3.2e-12	Yes
				SRR7124627	Human			RAGATH-18 RNA	RF03064	ERR1711769_21497_4068_72-672	254	183	-	2.2e-14	Yes
				SRR7162326	Human			RAGATH-18 RNA	RF03064	ERR1711769_67919_9366_5903-6503	252	180	-	6.6e-14	Yes
				SRR7162326	Human			RAGATH-18 RNA	RF03064	ERR1711771_1317760_5126_4331-4931	349	421	+	9.7e-13	Yes
				ERR1971016	Human			RAGATH-18 RNA	RF03064	ERR1711779_65832_6071_5575-6071	348	420	+	3.3e-15	Yes
				ERR1600704	Human			RAGATH-18 RNA	RF03064	ERR1711785_37957_5685_3717-4317	251	179	-	5.5e-13	Yes
				ERR1539355	Human			RAGATH-18 RNA	RF03064	ERR1711802_193859_30489_28606-29206	348	420	+	4e-15	Yes
				Ga0182739	Human			RAGATH-18 RNA	RF03064	ERR1713401_109526_26652_26176-26652	344	413	+	2.1e-12	Yes
				ERR1539600	Human			RAGATH-18 RNA	RF03064	ERR1727327_22501_3464_65-665	250	178	-	5.5e-13	Yes
				SRR7124718	Human			RAGATH-18 RNA	RF03064	ERR1727415_87218_12570_10376-10976	343	404	+	5.3e-09	Yes
				SRR8692211	Human			RAGATH-18 RNA	RF03064	ERR1727415_87436_6390_638-1238	348	420	+	6.6e-14	Yes
				JGI24704J35079	Human			RAGATH-18 RNA	RF03064	ERR1727444_119086_3082_2130-2730	351	424	+	2.1e-13	Yes
				SRR7495937	Human			RAGATH-18 RNA	RF03064	ERR1727579_34795_5576_3532-4132	349	421	+	4e-13	Yes
				ERR1430523	Human			RAGATH-18 RNA	RF03064	ERR1727579_38920_6680_6008-6608	350	422	+	5.5e-13	Yes
				SRR6680668	Human			RAGATH-18 RNA	RF03064	ERR1727580_75282_4404_2799-3399	251	179	-	4e-13	Yes
				SRR5930526	Human			RAGATH-18 RNA	RF03064	ERR1727610_882980_9815_4928-5528	252	180	-	6.6e-14	Yes
				SRR7124475	Human			RAGATH-18 RNA	RF03064	ERR1727612_98464_4653_4164-4653	348	420	+	6.6e-14	Yes
				SRR6468602	Human			RAGATH-18 RNA	RF03064	ERR1727720_22454_31403_781-1381	350	422	+	5.5e-13	Yes
				SRR5405882	Human			RAGATH-18 RNA	RF03064	ERR1727783_24872_7765_143-743	252	180	-	6.6e-14	Yes
				Ga0113984	Human			RAGATH-18 RNA	RF03064	ERR1727847_8444_9322_6394-6994	251	179	-	4e-13	Yes
				SRR5723849	Human			RAGATH-18 RNA	RF03064	ERR1728077_965503_3113_1372-1972	252	180	-	6.6e-14	Yes
				ERR1539563	Human			RAGATH-18 RNA	RF03064	ERR1728077_966703_26096_16436-17036	250	178	-	5.5e-13	Yes
				SRR4305276	Human			RAGATH-18 RNA	RF03064	ERR1728254_102400_5640_4986-5586	348	420	+	6.6e-14	Yes
				ERR1727720	Human			RAGATH-18 RNA	RF03064	ERR1728254_93627_4751_2695-3295	350	422	+	5.5e-13	Yes
				Ga0073906	Human			RAGATH-18 RNA	RF03064	ERR1728322_793278_8715_1630-2230	252	180	-	6.6e-14	Yes
				ERR1430397	Human			RAGATH-18 RNA	RF03064	ERR1728323_91607_12605_9052-9352	252	180	-	5.7e-14	Yes
				Ga0111369	Human			RAGATH-18 RNA	RF03064	ERR1728323_91607_12605_9052-9652	252	180	-	6.6e-14	Yes
				Ga0111369	Human			RAGATH-18 RNA	RF03064	ERR1730269_818356_6487_5453-6053	348	420	+	6.6e-14	Yes
				SRR7124786	Human			RAGATH-18 RNA	RF03064	ERR1730270_327437_7875_7196-7796	251	179	-	5.8e-11	Yes
				ERR1971028	Human			RAGATH-18 RNA	RF03064	ERR1730270_498203_7237_6122-6722	251	179	-	1.1e-11	Yes
				SRR8692180	Human			RAGATH-18 RNA	RF03064	ERR1730274_1506773_3298_2876-3298	349	421	+	4.5e-12	Yes
				SRR5127717	Human			RAGATH-18 RNA	RF03064	ERR1730280_281360_40676_1740-2340	348	420	+	6.6e-14	Yes
				SRR5166001	Human			RAGATH-18 RNA	RF03064	ERR1744180_545685_4291_3293-3893	252	180	-	2.7e-15	Yes
				ERR1539487	Human			RAGATH-18 RNA	RF03064	ERR1744183_184099_5816_1477-2077	348	422	+	9.4e-13	Yes
				DRR014171	Human			RAGATH-18 RNA	RF03064	ERR1744183_56824_7814_2825-3425	251	179	-	1.2e-14	Yes
				SRR2142214	Human			RAGATH-18 RNA	RF03064	ERR1744183_88176_20730_20076-20676	349	421	+	1.2e-14	Yes
				SRR2142214	Human			RAGATH-18 RNA	RF03064	ERR1744184_2039813_3868_0-591	415	489	+	2.4e-10	Yes
				SRR6517782	Human			RAGATH-18 RNA	RF03064	ERR1744184_2212532_12503_9865-10465	349	421	+	5.5e-13	Yes
				ERR1730274	Human			RAGATH-18 RNA	RF03064	ERR1744184_2239581_6241_614-1214	347	419	+	2.8e-11	Yes
				SRR8114120	Human			RAGATH-18 RNA	RF03064	ERR1753684_102506_33733_12-612	352	426	+	3.2e-12	Yes
				SRR8114125	Human			RAGATH-18 RNA	RF03064	ERR1753684_108145_4591_3471-4071	251	179	-	1.8e-12	Yes
				ERR1539438	Human			RAGATH-18 RNA	RF03064	ERR1753684_109653_10679_705-1305	349	421	+	1.2e-13	Yes
				SRR5405703	Human			RAGATH-18 RNA	RF03064	ERR1753684_121989_4874_2-602	253	180	-	3.3e-10	Yes
				SRR5405703	Human			RAGATH-18 RNA	RF03064	ERR1753684_123138_7553_7046-7553	253	181	-	2.1e-11	Yes
				SRR5405703	Human			RAGATH-18 RNA	RF03064	ERR1753684_67756_4889_0-456	107	35	-	1.8e-12	Yes
				SRR6028232	Human			RAGATH-18 RNA	RF03064	ERR1753684_74549_5925_0-379	1	64	+	9e-08	Yes
				SRR6066098	Human			RAGATH-18 RNA	RF03064	ERR1753684_74890_27232_18703-19303	249	177	-	9.4e-13	Yes
				ERR1600661	Human			RAGATH-18 RNA	RF03064	ERR1753685_337589_3004_1498-2098	349	421	+	1.2e-13	Yes
				ERR1600581	Human			RAGATH-18 RNA	RF03064	ERR1753686_311519_3126_859-1159	251	179	-	1.1e-13	Yes
				Ga0068537	Human			RAGATH-18 RNA	RF03064	ERR1753686_311519_3126_859-1459	251	179	-	1.2e-13	Yes
				SRR5651467	Human			RAGATH-18 RNA	RF03064	ERR1753686_312992_4574_3445-4045	251	179	-	5.5e-13	Yes
				SRR5947055	Human			RAGATH-18 RNA	RF03064	ERR1753686_334395_33172_0-556	303	375	+	2.1e-11	Yes
				ERR1539355	Human			RAGATH-18 RNA	RF03064	ERR1753686_336807_24096_22591-23191	249	177	-	9.4e-13	Yes
				Ga0102685	Human			RAGATH-18 RNA	RF03064	ERR1753686_343220_19902_18747-19347	248	174	-	3.2e-12	Yes
				Ga0169196	Human			RAGATH-18 RNA	RF03064	ERR1753689_156976_19116_12078-12678	248	174	-	3.2e-12	Yes
				ERR1539344	Human			RAGATH-18 RNA	RF03064	ERR1753689_157582_3321_249-849	347	419	+	2.1e-11	Yes
				ERR1539397	Human			RAGATH-18 RNA	RF03064	ERR1753689_160130_3141_1505-2105	352	424	+	2.7e-13	Yes
				SRR8114109	Human			RAGATH-18 RNA	RF03064	ERR1753690_21123_121274_60510-61110	347	419	+	2.1e-11	Yes
				SRR6066175	Human			RAGATH-18 RNA	RF03064	ERR1753690_27914_48481_13071-13671	352	426	+	3.2e-12	Yes
				SRR8114127	Human			RAGATH-18 RNA	RF03064	ERR1855544_12195_8345_3078-3678	384	456	+	1.3e-12	Yes
				Ga0244934	Human			RAGATH-18 RNA	RF03064	ERR1855544_12195_8345_3378-3678	84	156	+	1.1e-12	Yes
				Ga0244934	Human			RAGATH-18 RNA	RF03064	ERR1855544_56629_12046_122-722	396	468	+	5e-13	Yes
				Ga0160425	Human			RAGATH-18 RNA	RF03064	ERR1855544_82873_30078_232-832	388	460	+	4e-12	Yes
				SRR330061	Human			RAGATH-18 RNA	RF03064	ERR1912959_30855_8168_0-459	107	33	-	3.2e-12	Yes
				SRR330061	Human			RAGATH-18 RNA	RF03064	ERR1912960_57180_3800_3353-3800	352	426	+	3.2e-12	Yes
				SRR5650080	Human			RAGATH-18 RNA	RF03064	ERR1912991_655446_3456_1604-2204	348	420	+	6.6e-14	Yes
				ERR1539487	Human			RAGATH-18 RNA	RF03064	ERR1912997_2262875_5200_0-577	329	401	+	7.2e-14	Yes
				ERR1600658	Human			RAGATH-18 RNA	RF03064	ERR1913030_1352152_41423_27854-28454	350	422	+	5.5e-13	Yes
				SRR5106319	Human			RAGATH-18 RNA	RF03064	ERR1913030_1382453_7952_4126-4726	251	179	-	4e-13	Yes
				SRR951560	Human			RAGATH-18 RNA	RF03064	ERR1913031_1001927_6779_4154-4754	251	179	-	4e-13	Yes
				SRR6468605	Human			RAGATH-18 RNA	RF03064	ERR1913031_993821_53253_21737-22337	350	422	+	5.5e-13	Yes
				SRR7212677	Human			RAGATH-18 RNA	RF03064	ERR1913046_8546_3727_373-973	348	420	+	6.6e-14	Yes
				SRR7716247	Human			RAGATH-18 RNA	RF03064	ERR1913064_14695_3197_2614-3197	348	420	+	6.6e-14	Yes
				ERR1971016	Human			RAGATH-18 RNA	RF03064	ERR1913068_4832_3254_2335-2935	348	420	+	6.6e-14	Yes
				SRR8675907	Human			RAGATH-18 RNA	RF03064	ERR1913069_100709_8830_1747-2347	252	180	-	6.6e-14	Yes
				chfec4	Human			RAGATH-18 RNA	RF03064	ERR1913071_73824_8889_6624-7224	348	420	+	6.6e-14	Yes
				ERR1600711	Human			RAGATH-18 RNA	RF03064	ERR1913072_93917_7765_5500-6100	348	420	+	6.6e-14	Yes
				ERR1430420	Human			RAGATH-18 RNA	RF03064	ERR1913090_86167_7360_878-1478	348	420	+	6.6e-14	Yes
				SRR5405702	Human			RAGATH-18 RNA	RF03064	ERR1913104_11632_17653_3146-3746	252	180	-	6.6e-14	Yes
				SRR5405702	Human			RAGATH-18 RNA	RF03064	ERR1913104_18068_13403_4204-4804	346	415	+	1.9e-11	Yes
				Ga0111369	Human			RAGATH-18 RNA	RF03064	ERR1913112_23893_12560_11528-12128	252	180	-	3.3e-15	Yes
				Ga0111369	Human			RAGATH-18 RNA	RF03064	ERR1913114_105415_3085_2083-2683	348	420	+	3.3e-15	Yes
				Ga0194154	Human			RAGATH-18 RNA	RF03064	ERR1913126_1425824_3189_1407-2007	252	180	-	6.6e-14	Yes
				SRR6468602	Human			RAGATH-18 RNA	RF03064	ERR1953518_116853_12609_4509-5109	347	420	+	1.2e-10	Yes
				ERR1539456	Human			RAGATH-18 RNA	RF03064	ERR1953518_173420_34873_5212-5812	251	179	-	1.2e-13	Yes
				SRR4305435	Human			RAGATH-18 RNA	RF03064	ERR1953518_184473_3147_2334-2934	253	181	-	2.1e-11	Yes
				ERR1430418	Human			RAGATH-18 RNA	RF03064	ERR1953518_193655_5362_72-672	347	420	+	1.5e-10	Yes
				ERR1539377	Human			RAGATH-18 RNA	RF03064	ERR1953518_73541_6151_3406-4006	253	180	-	1.2e-10	Yes
				Ga0080695	Human			RAGATH-18 RNA	RF03064	ERR1953518_73587_6547_598-1198	349	421	+	1.2e-13	Yes
				ERR1539421	Human			RAGATH-18 RNA	RF03064	ERR1953520_141507_5875_4376-4976	352	426	+	5.1e-12	Yes
				ERR1539421	Human			RAGATH-18 RNA	RF03064	ERR1953520_47252_3969_3355-3955	252	180	-	6.6e-14	Yes
				ERR1430514	Human			RAGATH-18 RNA	RF03064	ERR1971011_1575599_7056_6282-6882	251	179	-	1.1e-13	Yes
				ERR1430514	Human			RAGATH-18 RNA	RF03064	ERR1971014_1261029_6286_0-538	286	358	+	6.6e-14	Yes
				SRR2726667	Human			RAGATH-18 RNA	RF03064	ERR1971014_1270817_12100_0-500	249	321	+	1.2e-14	Yes
				Ga0257091	Human			RAGATH-18 RNA	RF03064	ERR1971016_14528_8911_0-485	131	70	-	1.5e-12	Yes
				SRR6474242	Human			RAGATH-18 RNA	RF03064	ERR1971016_41050_4870_0-456	205	266	+	1.1e-09	Yes
				SRR7124752	Human			RAGATH-18 RNA	RF03064	ERR1971023_14907_19765_0-548	297	358	+	1.1e-09	Yes
				ERR1600553	Human			RAGATH-18 RNA	RF03064	ERR1971023_46208_4633_879-1479	348	420	+	6.6e-14	Yes
				ERR1539602	Human			RAGATH-18 RNA	RF03064	ERR1971027_250630_19720_0-475	224	285	+	1.1e-09	Yes
				ERR1971030	Human			RAGATH-18 RNA	RF03064	ERR1971027_302515_3116_211-811	348	420	+	6.6e-14	Yes
				SRR5946760	Human			RAGATH-18 RNA	RF03064	ERR1971028_18134_13660_13145-13660	251	190	-	1.2e-10	Yes
				SRR8146959	Human			RAGATH-18 RNA	RF03064	ERR1971028_18174_19920_110-710	349	410	+	1.1e-09	Yes
				ERR1600744	Human			RAGATH-18 RNA	RF03064	ERR1971028_90733_22401_21876-22401	251	190	-	1e-09	Yes
				SRR7212594	Human			RAGATH-18 RNA	RF03064	ERR1971030_51703_4108_2370-2970	252	180	-	2.7e-15	Yes
				SRR7124811	Human			RAGATH-18 RNA	RF03064	ERR1971030_60073_3752_188-788	248	174	-	3.2e-12	Yes
				SRR8114120	Human			RAGATH-18 RNA	RF03064	ERR1971030_70593_19786_0-569	318	379	+	1.1e-09	Yes
				Ga0208665	Human			RAGATH-18 RNA	RF03064	ERR1971030_7749_3588_2984-3584	347	420	+	3.3e-10	Yes
				ERR1539416	Human			RAGATH-18 RNA	RF03064	ERR2013558_185853_3733_2071-2671	352	424	+	9.2e-14	Yes
				ERR1971030	Human			RAGATH-18 RNA	RF03064	ERR2013558_210708_3225_1841-2441	252	180	-	1.1e-14	Yes
				SRR8692234	Human			RAGATH-18 RNA	RF03064	ERR2013593_11791_22110_6624-7224	348	420	+	6.6e-14	Yes
				ERR1430425	Human			RAGATH-18 RNA	RF03064	ERR2013596_38691_10410_807-1407	348	422	+	1.3e-09	Yes
				SRR6680647	Human			RAGATH-18 RNA	RF03064	ERR2013596_6742_11154_5159-5759	246	185	-	1.5e-12	Yes
				SRR6179070	Human			RAGATH-18 RNA	RF03064	ERR2013610_2343274_4656_263-863	252	178	-	4.6e-11	Yes
				ERR1539397	Human			RAGATH-18 RNA	RF03064	ERR2013610_2344922_78715_60859-61459	344	404	+	2.6e-09	Yes
				Ga0073906	Human			RAGATH-18 RNA	RF03064	ERR2013618_801435_21787_0-490	141	69	-	5.5e-13	Yes
				SRR7212595	Human			RAGATH-18 RNA	RF03064	ERR2013618_802700_5864_4461-5061	253	180	-	1.2e-10	Yes
				Ga0182739	Human			RAGATH-18 RNA	RF03064	ERR2013619_163126_14133_12373-12973	252	180	-	6.6e-14	Yes
				SRR5950712	Human			RAGATH-18 RNA	RF03064	ERR2013619_163126_14133_12373-12673	252	180	-	5.7e-14	Yes
				SRR8956541	Human			RAGATH-18 RNA	RF03064	ERR2013621_1225537_18573_8193-8793	346	409	+	4e-12	Yes
				SRR3160438	Human			RAGATH-18 RNA	RF03064	ERR2013623_20954_55520_30482-31082	252	189	-	6.4e-14	Yes
				SRR8114127	Human			RAGATH-18 RNA	RF03064	ERR2013624_84934_4884_918-1518	348	420	+	6.6e-14	Yes
				SRR6680624	Human			RAGATH-18 RNA	RF03064	ERR2013636_136966_3733_3312-3733	354	415	+	2.6e-11	Yes
				SRR5106319	Human			RAGATH-18 RNA	RF03064	ERR2013636_63676_15658_15031-15631	246	185	-	1.5e-12	Yes
				ERR1953518	Human			RAGATH-18 RNA	RF03064	ERR2013637_36582_8196_7732-8196	354	415	+	1.5e-12	Yes
				Ga0302102	Human			RAGATH-18 RNA	RF03064	ERR2013653_203565_4296_1552-2152	383	454	+	6.2e-10	Yes
				Ga0245118	Human			RAGATH-18 RNA	RF03064	ERR2013654_138936_9426_3449-4049	246	185	-	2.6e-11	Yes
				Ga0169196	Human			RAGATH-18 RNA	RF03064	ERR2017413_50929_4431_462-1062	354	415	+	1e-11	Yes
				Ga0102685	Human			RAGATH-18 RNA	RF03064	ERR2017442_813945_3834_2251-2851	251	163	-	1.8e-09	Yes
				SRR6468577	Human			RAGATH-18 RNA	RF03064	ERR2017445_36838_10561_8553-9153	251	179	-	1.2e-14	Yes
				ERR1600690	Human			RAGATH-18 RNA	RF03064	ERR2017445_52143_16113_9448-10048	251	179	-	2.4e-13	Yes
				Ga0102685	Human			RAGATH-18 RNA	RF03064	ERR2017462_2279397_3844_267-867	248	174	-	3.2e-12	Yes
				SRR8114101	Human			RAGATH-18 RNA	RF03064	ERR2017466_43765_3500_113-713	253	181	-	2.1e-11	Yes
				ERR1600739	Human			RAGATH-18 RNA	RF03064	ERR2017467_2032563_6636_5909-6509	348	420	+	6.6e-14	Yes
				SRR7124685	Human			RAGATH-18 RNA	RF03064	ERR2017469_51765_48841_7209-7809	348	420	+	6.6e-14	Yes
				SRR8956541	Human			RAGATH-18 RNA	RF03064	ERR2017470_787768_13389_140-740	349	421	+	2.4e-13	Yes
				ERR1430471	Human			RAGATH-18 RNA	RF03064	ERR2017500_17282_3236_0-501	152	80	-	1.2e-10	Yes
				ERR1728077	Human			RAGATH-18 RNA	RF03064	ERR2017500_18150_27318_26875-27318	352	424	+	2.7e-13	Yes
				ERR1539405	Human			RAGATH-18 RNA	RF03064	ERR2017522_64803_3491_2082-2682	251	179	-	5.5e-13	Yes
				SRR5165712	Human			RAGATH-18 RNA	RF03064	ERR2017522_71306_3360_1576-2176	352	426	+	3.2e-12	Yes
				ERR1430523	Human			RAGATH-18 RNA	RF03064	ERR2017523_92064_3098_1003-1603	348	420	+	6.6e-14	Yes
				SRR7212574	Human			RAGATH-18 RNA	RF03064	ERR2017524_13159_3035_338-938	252	180	-	1.3e-14	Yes
				SRR8506040	Human			RAGATH-18 RNA	RF03064	ERR2017524_14169_17331_1253-1853	348	420	+	1.3e-14	Yes
				Ga0326514	Human			RAGATH-18 RNA	RF03064	ERR2017524_50286_23755_22134-22734	250	178	-	1.8e-12	Yes
				SRR6066141	Human			RAGATH-18 RNA	RF03064	ERR2017525_2043321_36325_20356-20956	253	180	-	3e-10	Yes
				SRR6066141	Human			RAGATH-18 RNA	RF03064	ERR2017528_720225_4299_2431-3031	349	421	+	2.4e-13	Yes
				SRR5155850	Human			RAGATH-18 RNA	RF03064	ERR2017531_1433208_14163_8125-8725	252	180	-	6.6e-14	Yes
				SRR6066110	Human			RAGATH-18 RNA	RF03064	ERR2017536_146002_4520_141-741	251	179	-	2.4e-13	Yes
				Ga0102685	Human			RAGATH-18 RNA	RF03064	ERR2017536_160318_5760_1943-2543	251	179	-	1.2e-14	Yes
				ERR1539343	Human			RAGATH-18 RNA	RF03064	ERR2017537_253457_6246_1889-2489	213	139	-	4.6e-11	Yes
				SRR2142187	Human			RAGATH-18 RNA	RF03064	ERR2017539_12492_12991_11952-12552	348	420	+	1e-14	Yes
				SRR8506095	Human			RAGATH-18 RNA	RF03064	ERR2017542_35125_7490_2773-3373	349	421	+	2.4e-13	Yes
				Ga0302102	Human			RAGATH-18 RNA	RF03064	ERR2017542_75441_9024_846-1446	349	421	+	1.2e-14	Yes
				SRR8114120	Human			RAGATH-18 RNA	RF03064	ERR2017544_1003346_20062_16208-16808	349	421	+	7.4e-12	Yes
				Ga0169693	Human			RAGATH-18 RNA	RF03064	ERR2017547_81784_3950_1298-1898	252	180	-	2.7e-15	Yes
				SRR5405812	Human			RAGATH-18 RNA	RF03064	ERR2017548_283687_57253_38277-38877	246	185	-	1.5e-12	Yes
				SRR5405812	Human			RAGATH-18 RNA	RF03064	ERR2017549_16733_7646_5056-5656	348	422	+	4.6e-11	Yes
				ERR1600747	Human			RAGATH-18 RNA	RF03064	ERR2017558_1415184_10281_8523-9123	252	180	-	6.6e-14	Yes
				SRR4305504	Human			RAGATH-18 RNA	RF03064	ERR2017564_1366947_5128_3130-3730	252	179	-	2.3e-09	Yes
				ERR1539438	Human			RAGATH-18 RNA	RF03064	ERR2017567_1298000_8061_3801-4401	348	422	+	4.6e-11	Yes
				ERR1430558	Human			RAGATH-18 RNA	RF03064	ERR2017567_1329363_6656_1180-1780	354	415	+	1.5e-12	Yes
				ERR1971011	Human			RAGATH-18 RNA	RF03064	ERR2017572_30910_11976_8247-8847	252	180	-	2.7e-15	Yes
				SRR2142187	Human			RAGATH-18 RNA	RF03064	ERR2017573_90336_9045_1444-2044	354	415	+	1.5e-12	Yes
				ERR1600697	Human			RAGATH-18 RNA	RF03064	ERR2017589_26828_14027_13-613	248	176	-	1e-11	Yes
				SRR7124678	Human			RAGATH-18 RNA	RF03064	ERR2017589_40728_3880_0-553	305	377	+	7.2e-14	Yes
				SRR2142189	Human			RAGATH-18 RNA	RF03064	ERR2017589_42475_14273_13096-13696	347	419	+	2.1e-11	Yes
				SRR5275585	Human			RAGATH-18 RNA	RF03064	ERR2017589_48424_5214_0-484	135	63	-	1.2e-13	Yes
				SRR7894908	Human			RAGATH-18 RNA	RF03064	ERR2017589_67133_26524_22063-22663	349	421	+	5.5e-13	Yes
				ERR248263	Human			RAGATH-18 RNA	RF03064	ERR2017590_100276_23057_21909-22509	248	176	-	2.7e-13	Yes
				ERR1600553	Human			RAGATH-18 RNA	RF03064	ERR2017590_109881_3901_0-591	340	412	+	5.5e-13	Yes
				SRR7162356	Human			RAGATH-18 RNA	RF03064	ERR2017590_119953_5186_3669-4269	251	179	-	2.4e-13	Yes
				JGI20166J26741	Human			RAGATH-18 RNA	RF03064	ERR2017590_57543_4246_2501-3101	349	421	+	2.4e-13	Yes
				SRR8114100	Human			RAGATH-18 RNA	RF03064	ERR2017590_76807_10225_9371-9971	231	157	-	3.2e-12	Yes
				Ga0244094	Human			RAGATH-18 RNA	RF03064	ERR2017593_39415_13567_3569-4169	352	423	+	3.3e-14	Yes
				Ga0244094	Human			RAGATH-18 RNA	RF03064	ERR2017593_63223_3178_0-456	102	41	-	2.6e-11	Yes
				SRR5155862	Human			RAGATH-18 RNA	RF03064	ERR2017593_69845_39957_38139-38739	155	95	-	1.1e-09	Yes
				SRR6122183	Human			RAGATH-18 RNA	RF03064	ERR2017593_83109_6452_5815-6415	254	183	-	2.2e-14	Yes
				SRR3993035	Human			RAGATH-18 RNA	RF03064	ERR2017593_83210_5179_158-758	350	422	+	3.2e-12	Yes
				ERR1600682	Human			RAGATH-18 RNA	RF03064	ERR2017599_1272832_12479_1133-1733	352	424	+	2.7e-11	Yes
				SRR6066168	Human			RAGATH-18 RNA	RF03064	ERR2017600_93965_4213_1923-2523	252	180	-	4.6e-15	Yes
				SRR6468615	Human			RAGATH-18 RNA	RF03064	ERR2017605_7296_39340_6604-7204	348	420	+	6.6e-14	Yes
				SRR6122154	Human			RAGATH-18 RNA	RF03064	ERR2017610_12863_24109_0-494	146	74	-	6.6e-14	Yes
				ERR1430410	Human			RAGATH-18 RNA	RF03064	ERR2017612_1010566_6120_5574-6120	246	185	-	1.5e-12	Yes
				SRR6795043	Human			RAGATH-18 RNA	RF03064	ERR2017618_22785_4547_2927-3527	352	424	+	5.9e-13	Yes
				SRR5650081	Human			RAGATH-18 RNA	RF03064	ERR2017624_872817_20718_17926-18526	252	180	-	2.7e-15	Yes
				Ga0104969	Human			RAGATH-18 RNA	RF03064	ERR2017625_931923_12390_11832-12390	248	174	-	9.2e-12	Yes
				Ga0104969	Human			RAGATH-18 RNA	RF03064	ERR2017626_1022590_12863_9173-9473	41	102	+	1.2e-08	Yes
				Ga0104969	Human			RAGATH-18 RNA	RF03064	ERR2017626_1022590_12863_8873-9473	341	402	+	1.4e-08	Yes
				SRR951557	Human			RAGATH-18 RNA	RF03064	ERR2017631_787424_4585_3761-4361	352	424	+	2.7e-13	Yes
				SRR951557	Human			RAGATH-18 RNA	RF03064	ERR2017631_787424_4585_4061-4361	52	124	+	2.4e-13	Yes
				ERR1600586	Human			RAGATH-18 RNA	RF03064	ERR2017631_821913_6485_5480-6080	248	174	-	3.2e-12	Yes
				SRR5946965	Human			RAGATH-18 RNA	RF03064	ERR2017636_5685_9724_8703-9303	248	176	-	7.2e-14	Yes
				Ga0243934	Human			RAGATH-18 RNA	RF03064	ERR2017645_110881_3198_1633-2233	349	421	+	1.2e-13	Yes
				ERR1539422	Human			RAGATH-18 RNA	RF03064	ERR2017645_110881_3198_1933-2233	49	121	+	1.1e-13	Yes
				SRR8506110	Human			RAGATH-18 RNA	RF03064	ERR2017647_1150723_16077_10078-10678	339	399	+	1.5e-08	Yes
				ERR1600747	Human			RAGATH-18 RNA	RF03064	ERR2017647_1165874_16149_890-1490	349	421	+	2.4e-13	Yes
				SRR4408269	Human			RAGATH-18 RNA	RF03064	ERR2017650_21889_3497_1664-2264	252	178	-	4.6e-11	Yes
				SRR4408269	Human			RAGATH-18 RNA	RF03064	ERR2017650_35504_30237_24223-24823	252	180	-	6.6e-14	Yes
				ERR1539396	Human			RAGATH-18 RNA	RF03064	ERR2017653_1375020_3410_1776-2376	248	174	-	3.2e-12	Yes
				ERR1430545	Human			RAGATH-18 RNA	RF03064	ERR2017657_623078_15573_14567-15167	248	174	-	3.2e-12	Yes
				ERR2227661	Human			RAGATH-18 RNA	RF03064	ERR2017658_61800_5265_828-1428	349	421	+	4.5e-12	Yes
				ERR1539520	Human			RAGATH-18 RNA	RF03064	ERR2017661_872381_8244_2213-2813	245	184	-	5.6e-13	Yes
				ERR1600605	Human			RAGATH-18 RNA	RF03064	ERR2017661_899299_21173_2194-2794	349	421	+	1.2e-13	Yes
				SRR8675907	Human			RAGATH-18 RNA	RF03064	ERR2017662_135630_9067_8598-9067	354	415	+	1.5e-12	Yes
				SRR5024285	Human			RAGATH-18 RNA	RF03064	ERR2017662_158436_6327_3798-4398	348	422	+	4.6e-11	Yes
				SRR5127637	Human			RAGATH-18 RNA	RF03064	ERR2017665_1300999_9072_8283-8883	251	179	-	1.2e-14	Yes
				SRR7162340	Human			RAGATH-18 RNA	RF03064	ERR2017666_1427413_3457_1857-2457	248	174	-	3.2e-12	Yes
				SRR7124678	Human			RAGATH-18 RNA	RF03064	ERR2017671_64441_6252_2792-3392	347	420	+	3.3e-10	Yes
				ERR1600738	Human			RAGATH-18 RNA	RF03064	ERR2017674_381261_8861_3373-3973	348	422	+	9.4e-13	Yes
				SRR7124678	Human			RAGATH-18 RNA	RF03064	ERR2017675_29162_6163_867-1467	347	419	+	3.3e-11	Yes
				ERR1539669	Human			RAGATH-18 RNA	RF03064	ERR2017675_47321_9139_4885-5485	252	180	-	6.6e-14	Yes
				Ga0243764	Human			RAGATH-18 RNA	RF03064	ERR2017677_855354_6501_443-1043	354	415	+	1.5e-12	Yes
				SRR7212661	Human			RAGATH-18 RNA	RF03064	ERR2017677_877190_4709_0-555	307	379	+	2.7e-13	Yes
				Ga0100214	Human			RAGATH-18 RNA	RF03064	ERR2017678_285790_4933_645-1245	354	427	+	8.4e-11	Yes
				ERR1600586	Human			RAGATH-18 RNA	RF03064	ERR2017685_13892_13251_7158-7758	252	178	-	4.6e-11	Yes
				SRR5930515	Human			RAGATH-18 RNA	RF03064	ERR2017685_44271_24870_5442-6042	348	422	+	4.6e-11	Yes
				SRR7495937	Human			RAGATH-18 RNA	RF03064	ERR2017686_49581_8607_7142-7742	252	180	-	6.6e-14	Yes
				SRR5723812	Human			RAGATH-18 RNA	RF03064	ERR2017686_63307_9797_3271-3871	352	424	+	4.6e-13	Yes
				Ga0168681	Human			RAGATH-18 RNA	RF03064	ERR2017686_69814_18873_18272-18872	252	180	-	1.1e-14	Yes
				ERR1600600	Human			RAGATH-18 RNA	RF03064	ERR2017686_77681_34039_33012-33612	248	174	-	3.2e-12	Yes
				ERR1600712	Human			RAGATH-18 RNA	RF03064	ERR2017686_8933_8202_736-1336	349	421	+	5.5e-13	Yes
				SRR8692223	Human			RAGATH-18 RNA	RF03064	ERR2017687_23210_4027_2086-2686	251	179	-	4.3e-12	Yes
				ERR1539456	Human			RAGATH-18 RNA	RF03064	ERR2017691_58693_11694_205-805	260	201	-	1.8e-07	Yes
				ERR1430545	Human			RAGATH-18 RNA	RF03064	ERR2017692_1420135_6709_106-706	352	424	+	2.7e-13	Yes
				SRR5950748	Human			RAGATH-18 RNA	RF03064	ERR2017700_856883_6233_907-1507	348	420	+	2.7e-15	Yes
				ERR011186	Human			RAGATH-18 RNA	RF03064	ERR2017700_861690_20213_0-500	148	76	-	5.6e-13	Yes
				ERR1600712	Human			RAGATH-18 RNA	RF03064	ERR2017708_179296_6173_1650-2250	354	415	+	2.6e-11	Yes
				SRR6066144	Human			RAGATH-18 RNA	RF03064	ERR2017712_26408_5802_5121-5721	246	185	-	1.5e-12	Yes
				ERR2227419	Human			RAGATH-18 RNA	RF03064	ERR2017727_31629_3527_2400-3000	212	140	-	8.4e-13	Yes
				SRR7124760	Human			RAGATH-18 RNA	RF03064	ERR2017727_31943_16434_11277-11877	384	456	+	4.1e-13	Yes
				SRR6468587	Human			RAGATH-18 RNA	RF03064	ERR2017727_31985_36486_17956-18556	224	152	-	1.3e-12	Yes
				SRR6468587	Human			RAGATH-18 RNA	RF03064	ERR2017727_31995_48048_46921-47521	212	140	-	6.7e-12	Yes
				ERR1430466	Human			RAGATH-18 RNA	RF03064	ERR2017727_39535_77624_76947-77547	216	144	-	4.1e-13	Yes
				SRR7124652	Human			RAGATH-18 RNA	RF03064	ERR2017727_40633_6257_1714-2314	352	424	+	2.7e-13	Yes
				SRR7162382	Human			RAGATH-18 RNA	RF03064	ERR2017727_43748_3103_593-1193	388	460	+	8.4e-13	Yes
				SRR4305504	Human			RAGATH-18 RNA	RF03064	ERR2017730_27298_11751_10503-11103	127	55	-	3.4e-11	Yes
				ERR1539620	Human			RAGATH-18 RNA	RF03064	ERR2017732_1256183_10248_1565-2165	349	421	+	1.2e-13	Yes
				SRR7217718	Human			RAGATH-18 RNA	RF03064	ERR2017736_254063_3453_868-1468	348	420	+	6.6e-14	Yes
				SRR7217718	Human			RAGATH-18 RNA	RF03064	ERR2017738_19710_17004_14975-15575	252	180	-	2.7e-15	Yes
				SRR3496378	Human			RAGATH-18 RNA	RF03064	ERR2017738_44388_3918_2506-3106	246	185	-	7.3e-11	Yes
				ERR1539494	Human			RAGATH-18 RNA	RF03064	ERR2017740_50913_15476_0-515	163	91	-	9.2e-14	Yes
				ERR1539471	Human			RAGATH-18 RNA	RF03064	ERR2017745_129439_3381_892-1492	345	414	+	3.4e-08	Yes
				SRR8692185	Human			RAGATH-18 RNA	RF03064	ERR2017749_292294_15286_14540-15140	252	180	-	6.6e-14	Yes
				ERR1430523	Human			RAGATH-18 RNA	RF03064	ERR2017749_301306_21741_14535-15135	252	180	-	6.6e-14	Yes
				ERR1600553	Human			RAGATH-18 RNA	RF03064	ERR2017810_18722_15810_14066-14666	354	415	+	2.4e-12	Yes
				SRR6897683	Human			RAGATH-18 RNA	RF03064	ERR2017813_11198_10933_5815-6415	349	421	+	1.8e-12	Yes
				SRR7124652	Human			RAGATH-18 RNA	RF03064	ERR2017813_1540_4426_3712-4312	231	157	-	3.2e-12	Yes
				SRR5405680	Human			RAGATH-18 RNA	RF03064	ERR2017813_31970_5607_0-516	268	339	+	4.5e-12	Yes
				SRR7495931	Human			RAGATH-18 RNA	RF03064	ERR2026916_23343_4720_2739-3039	263	185	-	2.3e-08	Yes
				ERR2508917	Human			RAGATH-18 RNA	RF03064	ERR209292_55198_5748_4947-5547	357	429	+	1.1e-11	Yes
				SRR5127435	Human			RAGATH-18 RNA	RF03064	ERR209407_6771_6780_895-1495	343	413	+	3.2e-13	Yes
				ERR1728323	Human			RAGATH-18 RNA	RF03064	ERR209423_77605_5875_4418-5018	251	179	-	4e-13	Yes
				ERR1600735	Human			RAGATH-18 RNA	RF03064	ERR209465_281039_18909_11689-12289	251	179	-	4e-13	Yes
				ERR1430540	Human			RAGATH-18 RNA	RF03064	ERR209475_637113_3975_3027-3627	252	180	-	6.6e-14	Yes
				ERR1600616	Human			RAGATH-18 RNA	RF03064	ERR209514_936587_7026_6069-6669	252	180	-	6.6e-14	Yes
				ERR1430430	Human			RAGATH-18 RNA	RF03064	ERR209533_52263_5772_1113-1713	251	179	-	1.2e-13	Yes
				ERR1600735	Human			RAGATH-18 RNA	RF03064	ERR209601_58856_6775_6291-6775	347	419	+	4.4e-13	Yes
				SRR7212689	Human			RAGATH-18 RNA	RF03064	ERR209606_21813_8173_4669-5269	251	179	-	4e-13	Yes
				SRR7124807	Human			RAGATH-18 RNA	RF03064	ERR209606_21858_39032_27634-28234	350	422	+	5.5e-13	Yes
				SRR7124781	Human			RAGATH-18 RNA	RF03064	ERR209606_59047_40444_968-1568	349	421	+	4e-13	Yes
				SRR6028400	Human			RAGATH-18 RNA	RF03064	ERR209607_1420713_4203_3734-4203	347	419	+	3.3e-11	Yes
				ERR1430559	Human			RAGATH-18 RNA	RF03064	ERR209608_127731_5016_385-985	352	426	+	3.2e-12	Yes
				SRR5935840	Human			RAGATH-18 RNA	RF03064	ERR209617_826750_13717_227-827	352	424	+	7.2e-14	Yes
				SRR7124593	Human			RAGATH-18 RNA	RF03064	ERR209625_602893_3045_2109-2709	251	179	-	1.2e-13	Yes
				SRR7212620	Human			RAGATH-18 RNA	RF03064	ERR209651_80040_3429_392-992	252	180	-	6.6e-14	Yes
				SRR8956651	Human			RAGATH-18 RNA	RF03064	ERR209664_69990_9981_4546-5146	348	420	+	6.6e-14	Yes
				SRR7124615	Human			RAGATH-18 RNA	RF03064	ERR209665_72695_21762_6625-7225	348	420	+	6.6e-14	Yes
				ERR1430466	Human			RAGATH-18 RNA	RF03064	ERR209665_79767_15329_183-783	348	420	+	6.6e-14	Yes
				SRR6066074	Human			RAGATH-18 RNA	RF03064	ERR209703_80050_18644_16553-17153	246	185	-	1.5e-12	Yes
				ERR1430520	Human			RAGATH-18 RNA	RF03064	ERR209732_53752_3288_425-1025	253	180	-	2.4e-10	Yes
				SRR7894917	Human			RAGATH-18 RNA	RF03064	ERR209733_5916_8761_7727-8327	252	180	-	6.6e-14	Yes
				SRR7124615	Human			RAGATH-18 RNA	RF03064	ERR209776_30241_3919_1941-2541	253	180	-	1.5e-10	Yes
				SRR7124782	Human			RAGATH-18 RNA	RF03064	ERR209776_30241_3919_1941-2541	253	180	-	1.5e-10	Yes
				DRR014150	Human			RAGATH-18 RNA	RF03064	ERR209823_1310493_3478_2970-3478	352	426	+	3.2e-12	Yes
				ERR3307045	Human			RAGATH-18 RNA	RF03064	ERR209825_798283_3774_32-632	348	420	+	6.6e-14	Yes
				ERR1430523	Human			RAGATH-18 RNA	RF03064	ERR209833_9624_45398_32360-32960	251	179	-	4e-13	Yes
				SRR7217718	Human			RAGATH-18 RNA	RF03064	ERR209835_33207_3407_2958-3407	352	426	+	3.2e-12	Yes
				SRR5892202	Human Bio_fluid			RAGATH-18 RNA	RF03064	ERR209835_38159_3096_1046-1646	349	421	+	1.8e-12	Yes
				SRR5892202	Human Bio_fluid			RAGATH-18 RNA	RF03064	ERR209840_15080_11449_9438-10038	354	415	+	1.5e-12	Yes
				SRR5535739	Human Bio_fluid			RAGATH-18 RNA	RF03064	ERR209853_32631_3131_1320-1920	346	409	+	1.9e-11	Yes
				DRR046103	Human Bio_fluid			RAGATH-18 RNA	RF03064	ERR209862_129685_17202_8150-8750	347	419	+	7.1e-13	Yes
				DRR046104	Human Bio_fluid			RAGATH-18 RNA	RF03064	ERR209862_151590_11736_2075-2675	248	174	-	3.5e-11	Yes
				DRR046087	Human Bio_fluid			RAGATH-18 RNA	RF03064	ERR209873_74434_3419_1178-1778	248	174	-	2.5e-11	Yes
				DRR046093	Human Bio_fluid			RAGATH-18 RNA	RF03064	ERR209884_53624_9053_5298-5898	249	177	-	4.4e-13	Yes
				DRR046093	Human Bio_fluid			RAGATH-18 RNA	RF03064	ERR2099160_45306_3462_2101-2701	343	409	+	4.8e-11	Yes
				DRR046088	Human Bio_fluid			RAGATH-18 RNA	RF03064	ERR2134186_115511_4085_0-475	128	56	-	2.1e-11	Yes
				DRR046090	Human Bio_fluid			RAGATH-18 RNA	RF03064	ERR2134188_657081_3204_993-1593	388	460	+	7.7e-13	Yes
				DRR046090	Human Bio_fluid			RAGATH-18 RNA	RF03064	ERR2134188_663201_6642_5449-6049	215	143	-	1.7e-13	Yes
				DRR046102	Human Bio_fluid			RAGATH-18 RNA	RF03064	ERR2134188_700978_7119_992-1592	388	460	+	7.7e-13	Yes
				DRR046100	Human Bio_fluid			RAGATH-18 RNA	RF03064	ERR2134188_707492_7193_1376-1976	351	424	+	2.1e-13	Yes
				SRR5892202	Human Bio_fluid			RAGATH-18 RNA	RF03064	ERR2134189_54835_21077_959-1559	351	424	+	2.1e-13	Yes
				SRR5892202	Human Bio_fluid			RAGATH-18 RNA	RF03064	ERR2134189_93454_9051_2710-3310	385	457	+	1.7e-13	Yes
				ERR2749342	Human Digestive system			RAGATH-18 RNA	RF03064	ERR2134189_94274_27969_968-1568	388	460	+	7.7e-13	Yes
				SRR1779140	Human Gut			RAGATH-18 RNA	RF03064	ERR2134189_96477_25773_315-915	251	179	-	4e-13	Yes
				DRR171819	Human Gut			RAGATH-18 RNA	RF03064	ERR2134194_103303_9403_4486-5086	252	180	-	6.6e-14	Yes
				SRR5963402	Human Gut			RAGATH-18 RNA	RF03064	ERR2134196_1009591_8863_7783-8383	251	179	-	1.2e-14	Yes
				ERR1744184	Human Gut			RAGATH-18 RNA	RF03064	ERR2134196_942542_7979_3107-3707	348	420	+	6.6e-14	Yes
				ERR688568	Human Gut			RAGATH-18 RNA	RF03064	ERR2134202_927556_5199_4734-5199	347	419	+	2e-14	Yes
				SRR5057091	Human Gut			RAGATH-18 RNA	RF03064	ERR2134202_953899_3754_3267-3754	348	420	+	6.6e-14	Yes
				ERR2134194	Human Gut			RAGATH-18 RNA	RF03064	ERR2134203_33661_11665_1191-1791	348	420	+	2.8e-15	Yes
				SRR7351874	Human Gut			RAGATH-18 RNA	RF03064	ERR2134203_79493_11347_0-429	177	249	+	6.6e-14	Yes
				ERR589763	Human Gut			RAGATH-18 RNA	RF03064	ERR2134203_81619_10210_4605-5205	253	181	-	2e-14	Yes
				DRR171700	Human Gut			RAGATH-18 RNA	RF03064	ERR2134206_797043_12661_373-973	348	420	+	6.6e-14	Yes
				SRR5963189	Human Gut			RAGATH-18 RNA	RF03064	ERR2134209_132268_21111_11787-12387	252	180	-	6.6e-14	Yes
				DRR171804	Human Gut			RAGATH-18 RNA	RF03064	ERR2198718_37536_31461_8763-9363	349	421	+	1.8e-12	Yes
				SRR5677822	Human Gut			RAGATH-18 RNA	RF03064	ERR2227382_59407_5903_2282-2882	350	422	+	5.5e-13	Yes
				ERR209617	Human Gut			RAGATH-18 RNA	RF03064	ERR2227391_26224_3463_2303-2903	350	422	+	5.5e-13	Yes
				ERR2641543	Human Gut			RAGATH-18 RNA	RF03064	ERR2227419_42777_3152_218-818	251	179	-	4e-13	Yes
				SRR2912803	Human Gut			RAGATH-18 RNA	RF03064	ERR2227422_9096_5493_4161-4761	251	179	-	4e-13	Yes
				SRR5162895	Human Gut			RAGATH-18 RNA	RF03064	ERR2227475_20257_3740_32-632	348	420	+	6.6e-14	Yes
				DRR127647	Human Gut			RAGATH-18 RNA	RF03064	ERR2227560_88867_4543_1951-2551	249	177	-	6.1e-13	Yes
				SRR6075283	Human Gut			RAGATH-18 RNA	RF03064	ERR2227644_42509_4300_3263-3863	248	174	-	9.2e-12	Yes
				SRR5056673	Human Gut			RAGATH-18 RNA	RF03064	ERR2227661_100825_4751_2695-3295	350	422	+	5.5e-13	Yes
				SRR5056991	Human Gut			RAGATH-18 RNA	RF03064	ERR2227661_102499_5640_4986-5586	348	420	+	6.6e-14	Yes
				ERR1190748	Human Gut			RAGATH-18 RNA	RF03064	ERR2227686_6355_10894_4051-4651	252	180	-	6.6e-14	Yes
				ERR2017813	Human Gut			RAGATH-18 RNA	RF03064	ERR2227717_1027861_6982_6486-6982	348	420	+	6.6e-14	Yes
				ERR2641673	Human Gut			RAGATH-18 RNA	RF03064	ERR2227887_90974_4653_4164-4653	348	420	+	6.6e-14	Yes
				ERR1121413	Human Gut			RAGATH-18 RNA	RF03064	ERR2227888_52209_3266_1653-2253	348	420	+	6.6e-14	Yes
				SRR5056955	Human Gut			RAGATH-18 RNA	RF03064	ERR2241944_4836524_14131_169-769	341	401	+	3.3e-08	Yes
				ERR1190971	Human Gut			RAGATH-18 RNA	RF03064	ERR2241944_4855014_3418_2516-3116	347	407	+	3.5e-10	Yes
				SRR8108409	Human Gut			RAGATH-18 RNA	RF03064	ERR2241944_4892708_3062_784-1384	215	143	-	4.9e-11	Yes
				SRR5057014	Human Gut			RAGATH-18 RNA	RF03064	ERR2270938_12486_22083_14742-15342	348	420	+	6.6e-14	Yes
				DRR171612	Human Gut			RAGATH-18 RNA	RF03064	ERR2270938_2843_3121_153-753	252	180	-	6.6e-14	Yes
				ERR414470	Human Gut			RAGATH-18 RNA	RF03064	ERR2270938_46573_5123_53-653	352	424	+	2.7e-13	Yes
				ERR1578634	Human Gut			RAGATH-18 RNA	RF03064	ERR2270938_48870_22501_19090-19690	253	181	-	2.1e-11	Yes
				SRR5365390	Human Gut			RAGATH-18 RNA	RF03064	ERR2270938_67923_71599_54875-55475	251	179	-	1.1e-13	Yes
				SRR5813180	Human Gut			RAGATH-18 RNA	RF03064	ERR2270938_84485_7181_412-1012	248	174	-	3.1e-12	Yes
				DRR171714	Human Gut			RAGATH-18 RNA	RF03064	ERR2270940_142366_124604_92549-93149	349	423	+	6.6e-12	Yes
				SRR6048477	Human Gut			RAGATH-18 RNA	RF03064	ERR2270940_147509_3092_1772-2372	346	417	+	1.6e-14	Yes
				ERR2641239	Human Gut			RAGATH-18 RNA	RF03064	ERR2402776_6140_5269_4711-5269	251	179	-	2.9e-13	Yes
				SRR1238142	Human Gut			RAGATH-18 RNA	RF03064	ERR2402780_5601_5192_4708-5192	251	179	-	2.9e-13	Yes
				SRR7351699	Human Gut			RAGATH-18 RNA	RF03064	ERR2402780_602_7676_6710-7310	251	179	-	6.1e-10	Yes
				ERR2641624	Human Gut			RAGATH-18 RNA	RF03064	ERR2402781_3711_5172_0-498	247	319	+	2.9e-13	Yes
				ERR2641467	Human Gut			RAGATH-18 RNA	RF03064	ERR2402790_1310_5254_0-546	295	367	+	2.9e-13	Yes
				SRR2565956	Human Gut			RAGATH-18 RNA	RF03064	ERR2402790_2587_16466_0-430	179	251	+	4e-10	Yes
				SRR7352034	Human Gut			RAGATH-18 RNA	RF03064	ERR2402796_6299_5595_0-500	249	321	+	3.2e-12	Yes
				SRR4783512	Human Gut			RAGATH-18 RNA	RF03064	ERR248263_115570_9403_2642-3242	248	187	-	2.8e-13	Yes
				DRR171595	Human Gut			RAGATH-18 RNA	RF03064	ERR248263_192874_11864_8791-9391	354	427	+	5.5e-12	Yes
				SRR7351795	Human Gut			RAGATH-18 RNA	RF03064	ERR2508917_19643_3531_1668-2268	252	164	-	1.3e-11	Yes
				SRR5963391	Human Gut			RAGATH-18 RNA	RF03064	ERR2508917_19643_3531_1668-1968	252	164	-	1.1e-11	Yes
				ERR526055	Human Gut			RAGATH-18 RNA	RF03064	ERR2597498_234413_3466_2256-2856	385	457	+	4.9e-11	Yes
				SRR5903335	Human Gut			RAGATH-18 RNA	RF03064	ERR260157_132346_11491_18-618	348	420	+	6.6e-14	Yes
				SRR5903335	Human Gut			RAGATH-18 RNA	RF03064	ERR2641220_41152_11911_1526-2126	349	421	+	1.1e-13	Yes
				SRR5057030	Human Gut			RAGATH-18 RNA	RF03064	ERR2641220_47685_4599_2644-3244	351	423	+	4.4e-13	Yes
				SRR5057014	Human Gut			RAGATH-18 RNA	RF03064	ERR2641220_62630_3346_544-1144	349	421	+	9.4e-12	Yes
				DRR127754	Human Gut			RAGATH-18 RNA	RF03064	ERR2641220_81426_48538_0-556	308	379	+	4.5e-12	Yes
				ERR3015715	Human Gut			RAGATH-18 RNA	RF03064	ERR2641223_495363_3704_1511-2111	348	420	+	6.6e-14	Yes
				SRR7351699	Human Gut			RAGATH-18 RNA	RF03064	ERR2641226_184673_25224_11845-12445	253	181	-	1.8e-11	Yes
				SRR5056779	Human Gut			RAGATH-18 RNA	RF03064	ERR2641226_249240_5272_4022-4622	253	180	-	1.2e-10	Yes
				ERR2017542	Human Gut			RAGATH-18 RNA	RF03064	ERR2641227_32964_3591_39-639	349	421	+	1.8e-12	Yes
				ERR1121402	Human Gut			RAGATH-18 RNA	RF03064	ERR2641227_33375_10913_598-1198	349	421	+	1.1e-13	Yes
				DRR171831	Human Gut			RAGATH-18 RNA	RF03064	ERR2641227_35986_17193_1442-2042	349	421	+	1.1e-13	Yes
				DRR171737	Human Gut			RAGATH-18 RNA	RF03064	ERR2641227_95941_25678_10637-11237	251	179	-	1.8e-12	Yes
				SRR5056968	Human Gut			RAGATH-18 RNA	RF03064	ERR2641228_108802_3241_151-751	348	421	+	3.2e-10	Yes
				ERR2641752	Human Gut			RAGATH-18 RNA	RF03064	ERR2641228_27866_3970_904-1504	347	419	+	2.1e-11	Yes
				ERR2641752	Human Gut			RAGATH-18 RNA	RF03064	ERR2641228_42900_4442_28-628	351	423	+	4.4e-13	Yes
				ERR1190890	Human Gut			RAGATH-18 RNA	RF03064	ERR2641228_75773_4933_347-947	352	424	+	2.7e-13	Yes
				SRR6048467	Human Gut			RAGATH-18 RNA	RF03064	ERR2641228_88128_3069_2472-3069	252	180	-	6.6e-14	Yes
				DRR171483	Human Gut			RAGATH-18 RNA	RF03064	ERR2641231_25865_5159_1556-2156	348	420	+	6.6e-14	Yes
				SRR4444820	Human Gut			RAGATH-18 RNA	RF03064	ERR2641231_7983_3324_1229-1829	352	426	+	3.2e-12	Yes
				DRR171788	Human Gut			RAGATH-18 RNA	RF03064	ERR2641231_85645_7289_2209-2809	253	181	-	3.3e-11	Yes
				SRR6075166	Human Gut			RAGATH-18 RNA	RF03064	ERR2641233_30593_3590_3135-3590	354	415	+	1.5e-12	Yes
				ERR688510	Human Gut			RAGATH-18 RNA	RF03064	ERR2641234_36671_3604_1321-1921	505	577	+	4.5e-12	Yes
				ERR688510	Human Gut			RAGATH-18 RNA	RF03064	ERR2641238_651210_3312_123-723	347	419	+	2.8e-11	Yes
				SRR7411262	Human Gut			RAGATH-18 RNA	RF03064	ERR2641239_75908_4217_2998-3598	252	180	-	6.6e-14	Yes
				DRR171601	Human Gut			RAGATH-18 RNA	RF03064	ERR2641243_35343_4226_2367-2967	251	179	-	1.8e-12	Yes
				SRR7351727	Human Gut			RAGATH-18 RNA	RF03064	ERR2641243_44244_3463_1385-1985	351	423	+	4.4e-13	Yes
				SRR7351799	Human Gut			RAGATH-18 RNA	RF03064	ERR2641243_54036_3694_0-486	139	66	-	3.3e-10	Yes
				DRR171651	Human Gut			RAGATH-18 RNA	RF03064	ERR2641245_389187_27979_0-533	282	354	+	1.8e-12	Yes
				SRR5056946	Human Gut			RAGATH-18 RNA	RF03064	ERR2641245_395228_21105_11522-12122	251	179	-	1.1e-13	Yes
				SRR7352091	Human Gut			RAGATH-18 RNA	RF03064	ERR2641245_397790_3233_68-668	249	177	-	4.4e-13	Yes
				SRR2940941	Human Gut			RAGATH-18 RNA	RF03064	ERR2641247_464667_5367_3366-3966	347	419	+	2.1e-11	Yes
				ERR1121410	Human Gut			RAGATH-18 RNA	RF03064	ERR2641255_1832242_3016_2402-3002	253	181	-	2.8e-11	Yes
				ERR589507	Human Gut			RAGATH-18 RNA	RF03064	ERR2641258_127306_3030_1477-2077	253	180	-	3.3e-10	Yes
				ERR2641616	Human Gut			RAGATH-18 RNA	RF03064	ERR2641258_67989_3699_23-623	349	421	+	1.1e-13	Yes
				ERR1018239	Human Gut			RAGATH-18 RNA	RF03064	ERR2641258_69449_5048_204-804	343	404	+	5.3e-09	Yes
				SRR7351795	Human Gut			RAGATH-18 RNA	RF03064	ERR2641259_1056361_8921_7233-7833	347	419	+	2.1e-11	Yes
				ERR479396	Human Gut			RAGATH-18 RNA	RF03064	ERR2641259_1060670_3186_2673-3186	347	420	+	3.3e-10	Yes
				SRR8942429	Human Gut			RAGATH-18 RNA	RF03064	ERR2641259_1096247_17091_13637-14237	252	180	-	6.6e-14	Yes
				SRR7352001	Human Gut			RAGATH-18 RNA	RF03064	ERR2641259_1103916_6752_6140-6740	251	179	-	1.8e-12	Yes
				SRR7352001	Human Gut			RAGATH-18 RNA	RF03064	ERR2641259_1111714_7516_0-440	93	21	-	4.5e-12	Yes
				SRR3195395	Human Gut			RAGATH-18 RNA	RF03064	ERR2641259_1128414_5216_0-420	68	1	-	3.4e-09	Yes
				SRR5056980	Human Gut			RAGATH-18 RNA	RF03064	ERR2641264_249436_5162_4552-5152	347	420	+	3.3e-10	Yes
				SRR6075187	Human Gut			RAGATH-18 RNA	RF03064	ERR2641264_257171_3416_2241-2841	352	424	+	2.7e-13	Yes
				SRR7352096	Human Gut			RAGATH-18 RNA	RF03064	ERR2641270_7331_3303_296-896	352	424	+	4.6e-13	Yes
				ERR688533	Human Gut			RAGATH-18 RNA	RF03064	ERR2641273_462995_4362_860-1460	347	419	+	2.8e-11	Yes
				SRR7707816	Human Gut			RAGATH-18 RNA	RF03064	ERR2641293_60949_3149_1587-2187	252	180	-	6.6e-14	Yes
				ERR2641324	Human Gut			RAGATH-18 RNA	RF03064	ERR2641295_71309_4447_0-499	150	78	-	9.7e-13	Yes
				ERR1620347	Human Gut			RAGATH-18 RNA	RF03064	ERR2641296_61813_17446_89-689	347	419	+	1.9e-10	Yes
				ERR589852	Human Gut			RAGATH-18 RNA	RF03064	ERR2641298_18322_3787_41-641	253	180	-	3.3e-10	Yes
				SRR5297782	Human Gut			RAGATH-18 RNA	RF03064	ERR2641298_44388_7238_2912-3512	351	423	+	4.4e-13	Yes
				ERR1620291	Human Gut			RAGATH-18 RNA	RF03064	ERR2641299_45246_3835_1616-2216	349	421	+	1.8e-12	Yes
				SRR6075248	Human Gut			RAGATH-18 RNA	RF03064	ERR2641299_56971_4119_0-497	150	77	-	3.3e-10	Yes
				ERR2641578	Human Gut			RAGATH-18 RNA	RF03064	ERR2641301_738216_10512_1247-1847	348	420	+	6.6e-14	Yes
				SRR5298273	Human Gut			RAGATH-18 RNA	RF03064	ERR2641301_750418_8521_6500-7100	246	174	-	9.7e-13	Yes
				ERR2017536	Human Gut			RAGATH-18 RNA	RF03064	ERR2641303_1496601_4361_142-742	349	421	+	3.5e-13	Yes
				SRR6075262	Human Gut			RAGATH-18 RNA	RF03064	ERR2641303_1517406_5552_2867-3467	352	424	+	2.3e-12	Yes
				SRR7351968	Human Gut			RAGATH-18 RNA	RF03064	ERR2641307_801014_3555_1524-2124	349	421	+	9.7e-13	Yes
				ERR2017686	Human Gut			RAGATH-18 RNA	RF03064	ERR2641308_515075_9923_8885-9485	248	176	-	2.7e-13	Yes
				DRR042591	Human Gut			RAGATH-18 RNA	RF03064	ERR2641308_531924_16347_15721-16321	249	177	-	4.4e-13	Yes
				DRR042319	Human Gut			RAGATH-18 RNA	RF03064	ERR2641308_532584_3984_215-815	253	180	-	3.3e-10	Yes
				DRR127692	Human Gut			RAGATH-18 RNA	RF03064	ERR2641308_558664_5081_134-734	347	419	+	1.2e-12	Yes
				ERR688612	Human Gut			RAGATH-18 RNA	RF03064	ERR2641312_590920_14646_8931-9531	348	420	+	1.7e-14	Yes
				ERR321568	Human Gut			RAGATH-18 RNA	RF03064	ERR2641312_591163_3464_281-881	352	426	+	3.2e-12	Yes
				ERR209292	Human Gut			RAGATH-18 RNA	RF03064	ERR2641312_614714_34769_25424-26024	348	421	+	3.2e-10	Yes
				DRR171995	Human Gut			RAGATH-18 RNA	RF03064	ERR2641313_1235419_7010_800-1400	348	420	+	1.1e-14	Yes
				SRR5056901	Human Gut			RAGATH-18 RNA	RF03064	ERR2641317_551792_3653_0-536	285	357	+	1.1e-13	Yes
				SRR7351864	Human Gut			RAGATH-18 RNA	RF03064	ERR2641318_101839_12304_1572-2172	349	421	+	9.7e-13	Yes
				SRR2940981	Human Gut			RAGATH-18 RNA	RF03064	ERR2641318_134112_10571_10118-10571	347	420	+	1.5e-10	Yes
				ERR321573	Human Gut			RAGATH-18 RNA	RF03064	ERR2641318_185590_6630_902-1502	347	419	+	2.1e-11	Yes
				ERR321573	Human Gut			RAGATH-18 RNA	RF03064	ERR2641318_38489_4916_4470-4916	351	423	+	2.7e-13	Yes
				ERR3015731	Human Gut			RAGATH-18 RNA	RF03064	ERR2641319_173718_6599_1010-1610	251	179	-	1.2e-13	Yes
				ERR2017738	Human Gut			RAGATH-18 RNA	RF03064	ERR2641319_90575_3867_3009-3609	352	426	+	2e-10	Yes
				ERR748040	Human Gut			RAGATH-18 RNA	RF03064	ERR2641320_552251_10855_1004-1604	348	420	+	6.6e-14	Yes
				DRR042425	Human Gut			RAGATH-18 RNA	RF03064	ERR2641320_572905_3639_107-707	347	420	+	9.2e-11	Yes
				SRR8108351	Human Gut			RAGATH-18 RNA	RF03064	ERR2641321_38429_13459_5596-6196	347	420	+	3.3e-10	Yes
				ERR479462	Human Gut			RAGATH-18 RNA	RF03064	ERR2641321_57194_16779_20-620	351	423	+	4.4e-13	Yes
				DRR171981	Human Gut			RAGATH-18 RNA	RF03064	ERR2641322_410672_4949_1400-2000	348	420	+	6.6e-14	Yes
				SRR1761684	Human Gut			RAGATH-18 RNA	RF03064	ERR2641322_413610_3417_812-1412	349	421	+	1.2e-13	Yes
				ERR2641368	Human Gut			RAGATH-18 RNA	RF03064	ERR2641322_419344_13780_2160-2760	349	421	+	5.5e-13	Yes
				SRR5813253	Human Gut			RAGATH-18 RNA	RF03064	ERR2641322_419344_13780_115-715	352	424	+	2.9e-11	Yes
				ERR1190886	Human Gut			RAGATH-18 RNA	RF03064	ERR2641322_423379_5360_1256-1856	352	426	+	9.2e-12	Yes
				ERR2017675	Human Gut			RAGATH-18 RNA	RF03064	ERR2641324_974287_3436_0-426	75	3	-	9.9e-11	Yes
				SRR7351989	Human Gut			RAGATH-18 RNA	RF03064	ERR2641326_59977_6037_2991-3591	251	179	-	9.7e-13	Yes
				SRR5963132	Human Gut			RAGATH-18 RNA	RF03064	ERR2641327_727023_7829_123-723	347	419	+	2.8e-11	Yes
				ERR1190925	Human Gut			RAGATH-18 RNA	RF03064	ERR2641330_166286_4372_2595-3195	349	421	+	9.7e-13	Yes
				SRR7411320	Human Gut			RAGATH-18 RNA	RF03064	ERR2641332_59792_6318_5863-6318	354	415	+	1.5e-12	Yes
				ERR589578	Human Gut			RAGATH-18 RNA	RF03064	ERR2641332_89968_4660_633-1233	348	420	+	6.6e-14	Yes
				ERR2641407	Human Gut			RAGATH-18 RNA	RF03064	ERR2641340_7062_6443_4226-4826	348	420	+	6.6e-14	Yes
				ERR2641671	Human Gut			RAGATH-18 RNA	RF03064	ERR2641342_91517_3749_3235-3749	248	177	-	4.5e-12	Yes
				ERR589585	Human Gut			RAGATH-18 RNA	RF03064	ERR2641347_551946_8844_1973-2573	251	179	-	1.1e-13	Yes
				SRR5963184	Human Gut			RAGATH-18 RNA	RF03064	ERR2641350_716441_3119_866-1466	253	181	-	2.1e-11	Yes
				SRR5056813	Human Gut			RAGATH-18 RNA	RF03064	ERR2641359_579390_3571_619-1219	347	419	+	2.1e-11	Yes
				ERR2641223	Human Gut			RAGATH-18 RNA	RF03064	ERR2641365_616666_6754_0-576	323	395	+	3.3e-11	Yes
				ERR589777	Human Gut			RAGATH-18 RNA	RF03064	ERR2641366_303317_8490_220-820	352	424	+	8.1e-13	Yes
				DRR171955	Human Gut			RAGATH-18 RNA	RF03064	ERR2641366_321758_27066_11583-12183	251	179	-	1.1e-13	Yes
				DRR171955	Human Gut			RAGATH-18 RNA	RF03064	ERR2641368_480180_3262_96-696	248	176	-	2.7e-13	Yes
				SRR7707821	Human Gut			RAGATH-18 RNA	RF03064	ERR2641376_819973_16927_3727-4327	253	181	-	3.3e-11	Yes
				ERR414382	Human Gut			RAGATH-18 RNA	RF03064	ERR2641378_439482_10850_1568-2168	252	180	-	6.6e-14	Yes
				SRR7352023	Human Gut			RAGATH-18 RNA	RF03064	ERR2641379_53467_3850_1533-2133	349	421	+	3.5e-13	Yes
				SRR7352094	Human Gut			RAGATH-18 RNA	RF03064	ERR2641382_46705_4495_2558-3158	349	421	+	9.7e-13	Yes
				ERR1744183	Human Gut			RAGATH-18 RNA	RF03064	ERR2641383_124166_3738_1804-2404	347	419	+	3.3e-11	Yes
				DRR171803	Human Gut			RAGATH-18 RNA	RF03064	ERR2641384_706423_8226_6004-6604	348	420	+	6.6e-14	Yes
				DRR171803	Human Gut			RAGATH-18 RNA	RF03064	ERR2641387_451961_3630_1624-2224	252	180	-	6.6e-14	Yes
				SRR5056654	Human Gut			RAGATH-18 RNA	RF03064	ERR2641388_84070_14214_8863-9463	248	176	-	2.7e-13	Yes
				ERR2641776	Human Gut			RAGATH-18 RNA	RF03064	ERR2641390_98593_10196_8082-8682	252	180	-	6.6e-14	Yes
				ERR636390	Human Gut			RAGATH-18 RNA	RF03064	ERR2641392_103026_8669_879-1479	349	421	+	1.1e-13	Yes
				ERR526291	Human Gut			RAGATH-18 RNA	RF03064	ERR2641392_14861_5335_150-750	352	424	+	1.8e-12	Yes
				ERR2641741	Human Gut			RAGATH-18 RNA	RF03064	ERR2641392_84509_3914_1494-2094	347	420	+	3.3e-10	Yes
				ERR1190878	Human Gut			RAGATH-18 RNA	RF03064	ERR2641393_741691_7291_6733-7291	252	180	-	6.6e-14	Yes
				SRR7351816	Human Gut			RAGATH-18 RNA	RF03064	ERR2641402_22216_10314_9390-9990	248	176	-	4.6e-13	Yes
				ERR1305887	Human Gut			RAGATH-18 RNA	RF03064	ERR2641402_51175_23058_1497-2097	349	421	+	1.8e-12	Yes
				DRR171724	Human Gut			RAGATH-18 RNA	RF03064	ERR2641402_54331_25000_14808-15408	349	421	+	1.1e-13	Yes
				SRR7351762	Human Gut			RAGATH-18 RNA	RF03064	ERR2641403_825880_3260_132-732	347	419	+	2.8e-11	Yes
				DRR171532	Human Gut			RAGATH-18 RNA	RF03064	ERR2641407_2104052_3460_55-655	347	419	+	2.8e-11	Yes
				DRR171532	Human Gut			RAGATH-18 RNA	RF03064	ERR2641407_2127868_9413_6255-6855	252	180	-	6.6e-14	Yes
				SRR5056753	Human Gut			RAGATH-18 RNA	RF03064	ERR2641410_102288_17238_1899-2499	347	419	+	1.8e-11	Yes
				ERR1578669	Human Gut			RAGATH-18 RNA	RF03064	ERR2641410_59667_4255_164-764	347	420	+	3.3e-10	Yes
				ERR2641636	Human Gut			RAGATH-18 RNA	RF03064	ERR2641411_129078_5876_2429-3029	253	180	-	3.3e-10	Yes
				ERR2641628	Human Gut			RAGATH-18 RNA	RF03064	ERR2641411_59482_3185_1252-1852	249	177	-	4.4e-13	Yes
				ERR1018206	Human Gut			RAGATH-18 RNA	RF03064	ERR2641411_95981_3998_2103-2703	251	179	-	1.1e-13	Yes
				ERR1190536	Human Gut			RAGATH-18 RNA	RF03064	ERR2641412_404850_8030_576-1176	349	421	+	1.1e-13	Yes
				SRR5056662	Human Gut			RAGATH-18 RNA	RF03064	ERR2641412_414975_9050_3592-4192	251	179	-	1.1e-13	Yes
				ERR1305906	Human Gut			RAGATH-18 RNA	RF03064	ERR2641412_415220_4344_2140-2740	251	179	-	1.8e-12	Yes
				SRR5813484	Human Gut			RAGATH-18 RNA	RF03064	ERR2641413_191500_6935_5600-6200	347	420	+	3.3e-10	Yes
				SRR5963183	Human Gut			RAGATH-18 RNA	RF03064	ERR2641414_98204_23829_14954-15554	253	181	-	2.1e-11	Yes
				SRR5963183	Human Gut			RAGATH-18 RNA	RF03064	ERR2641417_104510_3406_63-663	250	178	-	5.5e-13	Yes
				SRR5963183	Human Gut			RAGATH-18 RNA	RF03064	ERR2641417_180043_3499_2710-3310	253	180	-	1.3e-10	Yes
				ERR589734	Human Gut			RAGATH-18 RNA	RF03064	ERR2641421_16447_14528_2779-3379	347	420	+	3.3e-10	Yes
				ERR1753690	Human Gut			RAGATH-18 RNA	RF03064	ERR2641421_54774_4006_1663-2263	249	177	-	4.4e-13	Yes
				SRR7351665	Human Gut			RAGATH-18 RNA	RF03064	ERR2641421_85219_3114_1519-2119	349	421	+	1.1e-13	Yes
				SRR7351665	Human Gut			RAGATH-18 RNA	RF03064	ERR2641430_92254_4983_4536-4983	251	179	-	8.2e-11	Yes
				SRR6075280	Human Gut			RAGATH-18 RNA	RF03064	ERR2641431_21783_12268_11285-11885	248	176	-	8.9e-13	Yes
				SRR6075280	Human Gut			RAGATH-18 RNA	RF03064	ERR2641431_28118_9298_1580-2180	349	421	+	1.8e-12	Yes
				ERR1190573	Human Gut			RAGATH-18 RNA	RF03064	ERR2641431_64407_9898_9140-9740	251	179	-	1.1e-13	Yes
				ERR1543996	Human Gut			RAGATH-18 RNA	RF03064	ERR2641432_834558_6649_5283-5883	347	420	+	3.3e-10	Yes
				ERR479587	Human Gut			RAGATH-18 RNA	RF03064	ERR2641434_941850_28807_9486-10086	348	421	+	3.2e-10	Yes
				SRR4444749	Human Gut			RAGATH-18 RNA	RF03064	ERR2641439_126224_5343_4665-5265	351	423	+	4.4e-13	Yes
				ERR321417	Human Gut			RAGATH-18 RNA	RF03064	ERR2641439_86332_3096_86-686	253	180	-	3.3e-10	Yes
				ERR2641558	Human Gut			RAGATH-18 RNA	RF03064	ERR2641440_23956_3516_2413-3013	251	179	-	1.1e-13	Yes
				SRR5903335	Human Gut			RAGATH-18 RNA	RF03064	ERR2641440_85994_5622_2562-3162	347	420	+	3.3e-10	Yes
				ERR589587	Human Gut			RAGATH-18 RNA	RF03064	ERR2641451_35345_10282_4582-5182	347	419	+	2.8e-11	Yes
				ERR1711683	Human Gut			RAGATH-18 RNA	RF03064	ERR2641451_40950_3403_617-1217	253	180	-	3.3e-10	Yes
				SRR1197596	Human Gut			RAGATH-18 RNA	RF03064	ERR2641451_51680_8144_6567-7167	253	181	-	2.8e-11	Yes
				ERR527149	Human Gut			RAGATH-18 RNA	RF03064	ERR2641453_8275_3744_2825-3425	348	420	+	6.6e-14	Yes
				SRR3195484	Human Gut			RAGATH-18 RNA	RF03064	ERR2641455_80002_4280_1649-2249	347	419	+	2.1e-11	Yes
				ERR2641596	Human Gut			RAGATH-18 RNA	RF03064	ERR2641460_109484_4462_528-1128	347	419	+	2.1e-11	Yes
				DRR171614	Human Gut			RAGATH-18 RNA	RF03064	ERR2641462_74414_32093_26242-26842	348	420	+	6.6e-14	Yes
				SRR7351902	Human Gut			RAGATH-18 RNA	RF03064	ERR2641466_118747_3139_2482-3082	350	422	+	5.5e-13	Yes
				SRR5056738	Human Gut			RAGATH-18 RNA	RF03064	ERR2641466_131113_10455_7966-8566	349	421	+	9.7e-13	Yes
				ERR688526	Human Gut			RAGATH-18 RNA	RF03064	ERR2641466_133709_3259_2547-3147	350	422	+	5.5e-13	Yes
				DRR127557	Human Gut			RAGATH-18 RNA	RF03064	ERR2641467_231335_6699_5206-5806	253	181	-	2.8e-11	Yes
				ERR2641804	Human Gut			RAGATH-18 RNA	RF03064	ERR2641468_120223_5943_1306-1906	347	420	+	1.2e-10	Yes
				ERR2641660	Human Gut			RAGATH-18 RNA	RF03064	ERR2641468_199076_26180_257-857	347	419	+	2.1e-11	Yes
				ERR3015715	Human Gut			RAGATH-18 RNA	RF03064	ERR2641468_214244_8513_7925-8513	252	180	-	6.6e-14	Yes
				ERR3015715	Human Gut			RAGATH-18 RNA	RF03064	ERR2641471_642389_6710_865-1465	348	420	+	6.6e-14	Yes
				ERR732913	Human Gut			RAGATH-18 RNA	RF03064	ERR2641473_136058_3190_1917-2517	349	421	+	9.7e-13	Yes
				ERR636385	Human Gut			RAGATH-18 RNA	RF03064	ERR2641475_1372937_7115_1855-2455	347	420	+	3.3e-10	Yes
				SRR8144452	Human Gut			RAGATH-18 RNA	RF03064	ERR2641475_1428962_5732_407-1007	250	178	-	1.2e-11	Yes
				ERR2017590	Human Gut			RAGATH-18 RNA	RF03064	ERR2641476_65002_48896_48158-48758	248	176	-	8.1e-13	Yes
				SRR4435736	Human Gut			RAGATH-18 RNA	RF03064	ERR2641476_69956_25266_14892-15492	349	421	+	1.1e-13	Yes
				SRR1238129	Human Gut			RAGATH-18 RNA	RF03064	ERR2641477_72356_10495_4794-5394	347	419	+	2.8e-11	Yes
				SRR5056946	Human Gut			RAGATH-18 RNA	RF03064	ERR2641486_204868_4154_2556-3156	253	181	-	2.1e-11	Yes
				ERR1913090	Human Gut			RAGATH-18 RNA	RF03064	ERR2641487_142586_5860_193-793	347	419	+	2.8e-11	Yes
				ERR2641777	Human Gut			RAGATH-18 RNA	RF03064	ERR2641492_1323769_3561_2655-3255	251	179	-	4e-13	Yes
				DRR171782	Human Gut			RAGATH-18 RNA	RF03064	ERR2641492_1366627_5520_4830-5430	350	422	+	5.5e-13	Yes
				ERR2641791	Human Gut			RAGATH-18 RNA	RF03064	ERR2641493_221962_10907_6231-6831	253	181	-	2.8e-11	Yes
				ERR589570	Human Gut			RAGATH-18 RNA	RF03064	ERR2641494_102271_7199_2177-2777	352	426	+	5.9e-12	Yes
				ERR589570	Human Gut			RAGATH-18 RNA	RF03064	ERR2641494_130630_9837_9249-9837	252	180	-	6.6e-14	Yes
				ERR748229	Human Gut			RAGATH-18 RNA	RF03064	ERR2641494_164708_4729_1750-2350	347	419	+	2.1e-11	Yes
				SRR7351805	Human Gut			RAGATH-18 RNA	RF03064	ERR2641503_209994_3827_705-1305	349	421	+	4e-13	Yes
				SRR4444766	Human Gut			RAGATH-18 RNA	RF03064	ERR2641504_607206_7125_0-563	311	383	+	2.7e-15	Yes
				DRR127777	Human Gut			RAGATH-18 RNA	RF03064	ERR2641504_621232_3055_864-1464	348	420	+	6.6e-14	Yes
				DRR127777	Human Gut			RAGATH-18 RNA	RF03064	ERR2641504_632948_5899_1292-1892	253	180	-	3.3e-10	Yes
				SRR5057089	Human Gut			RAGATH-18 RNA	RF03064	ERR2641504_640127_6704_859-1459	347	419	+	1.9e-10	Yes
				DRR171982	Human Gut			RAGATH-18 RNA	RF03064	ERR2641505_17347_15025_19-619	351	423	+	4.4e-13	Yes
				ERR2641220	Human Gut			RAGATH-18 RNA	RF03064	ERR2641505_60585_3017_0-492	143	71	-	4.5e-12	Yes
				SRR5056749	Human Gut			RAGATH-18 RNA	RF03064	ERR2641506_797718_13893_11774-12374	249	177	-	4.4e-13	Yes
				SRR5056980	Human Gut			RAGATH-18 RNA	RF03064	ERR2641511_564522_6075_5050-5650	253	181	-	1.9e-10	Yes
				ERR2017727	Human Gut			RAGATH-18 RNA	RF03064	ERR2641515_56926_18482_2832-3432	351	423	+	4.4e-13	Yes
				SRR8144371	Human Gut			RAGATH-18 RNA	RF03064	ERR2641515_61288_6965_5615-6215	347	420	+	3.3e-10	Yes
				SRR3313072	Human Gut			RAGATH-18 RNA	RF03064	ERR2641516_131753_39698_30012-30612	252	179	-	3.2e-10	Yes
				SRR4783510	Human Gut			RAGATH-18 RNA	RF03064	ERR2641516_51118_4372_633-1233	352	424	+	2.7e-13	Yes
				SRR5239744	Human Gut			RAGATH-18 RNA	RF03064	ERR2641516_82989_13670_11827-12427	253	181	-	2.1e-11	Yes
				ERR3277319	Human Gut			RAGATH-18 RNA	RF03064	ERR2641519_579696_6044_720-1320	347	419	+	2.8e-11	Yes
				SRR5963327	Human Gut			RAGATH-18 RNA	RF03064	ERR2641522_1779_7429_5276-5876	252	180	-	6.6e-14	Yes
				ERR688594	Human Gut			RAGATH-18 RNA	RF03064	ERR2641522_42594_8551_1573-2173	253	181	-	3.3e-11	Yes
				ERR2017700	Human Gut			RAGATH-18 RNA	RF03064	ERR2641523_1104622_4902_1050-1650	348	420	+	6.6e-14	Yes
				SRR2566052	Human Gut			RAGATH-18 RNA	RF03064	ERR2641524_540790_6586_553-1153	352	426	+	3.1e-12	Yes
				SRR4435801	Human Gut			RAGATH-18 RNA	RF03064	ERR2641524_543146_10140_9380-9980	248	176	-	8.9e-13	Yes
				SRR1535403	Human Gut			RAGATH-18 RNA	RF03064	ERR2641524_565706_24857_21480-22080	251	179	-	1.1e-13	Yes
				SRR2565557	Human Gut			RAGATH-18 RNA	RF03064	ERR2641524_584143_25005_1583-2183	349	421	+	1.8e-12	Yes
				SRR2565557	Human Gut			RAGATH-18 RNA	RF03064	ERR2641527_147528_11612_1411-2011	349	421	+	1.1e-13	Yes
				ERR748137	Human Gut			RAGATH-18 RNA	RF03064	ERR2641528_89910_3240_1589-2189	354	415	+	1.5e-12	Yes
				ERR1620284	Human Gut			RAGATH-18 RNA	RF03064	ERR2641528_98400_5932_3909-4509	348	420	+	6.6e-14	Yes
				SRR7411380	Human Gut			RAGATH-18 RNA	RF03064	ERR2641532_24920_6598_1463-2063	347	420	+	3.3e-10	Yes
				ERR2134203	Human Gut			RAGATH-18 RNA	RF03064	ERR2641532_26151_3326_0-461	112	40	-	4.5e-12	Yes
				ERR527136	Human Gut			RAGATH-18 RNA	RF03064	ERR2641532_41576_10039_7936-8536	249	177	-	4.4e-13	Yes
				ERR589840	Human Gut			RAGATH-18 RNA	RF03064	ERR2641532_41576_10039_7936-8536	249	177	-	4.4e-13	Yes
				ERR1190893	Human Gut			RAGATH-18 RNA	RF03064	ERR2641535_1205864_6485_4551-5151	248	176	-	4.6e-13	Yes
				ERR479303	Human Gut			RAGATH-18 RNA	RF03064	ERR2641538_624968_5553_378-978	347	419	+	1.9e-10	Yes
				SRR5056721	Human Gut			RAGATH-18 RNA	RF03064	ERR2641538_679184_7547_0-488	140	68	-	6.6e-14	Yes
				ERR3015719	Human Gut			RAGATH-18 RNA	RF03064	ERR2641538_681578_3342_7-607	253	180	-	3.3e-10	Yes
				DRR171746	Human Gut			RAGATH-18 RNA	RF03064	ERR2641542_276271_13211_727-1327	352	424	+	3.7e-12	Yes
				SRR2912775	Human Gut			RAGATH-18 RNA	RF03064	ERR2641542_282416_16620_882-1482	351	423	+	4.4e-13	Yes
				ERR525689	Human Gut			RAGATH-18 RNA	RF03064	ERR2641543_561224_30519_16643-17243	348	421	+	3.2e-10	Yes
				SRR6075209	Human Gut			RAGATH-18 RNA	RF03064	ERR2641543_578732_20647_19840-20440	253	181	-	3.3e-11	Yes
				DRR171477	Human Gut			RAGATH-18 RNA	RF03064	ERR2641543_588425_5486_3382-3982	347	420	+	3.3e-10	Yes
				SRR7352109	Human Gut			RAGATH-18 RNA	RF03064	ERR2641543_627399_12600_36-636	351	423	+	4.4e-13	Yes
				ERR2641676	Human Gut			RAGATH-18 RNA	RF03064	ERR2641546_577509_6045_5248-5848	253	181	-	3.3e-11	Yes
				SRR1197539	Human Gut			RAGATH-18 RNA	RF03064	ERR2641547_534787_6824_6147-6747	248	176	-	8.9e-13	Yes
				ERR2641538	Human Gut			RAGATH-18 RNA	RF03064	ERR2641547_541048_22579_9780-10380	251	179	-	1.1e-13	Yes
				SRR5056816	Human Gut			RAGATH-18 RNA	RF03064	ERR2641547_550298_11317_1931-2531	349	421	+	1.8e-12	Yes
				SRR2940970	Human Gut			RAGATH-18 RNA	RF03064	ERR2641548_610044_3323_1680-2280	252	180	-	6.6e-14	Yes
				ERR1190856	Human Gut			RAGATH-18 RNA	RF03064	ERR2641549_34416_31805_0-491	143	71	-	6.6e-14	Yes
				DRR171544	Human Gut			RAGATH-18 RNA	RF03064	ERR2641549_38454_5437_464-1064	347	419	+	3.3e-11	Yes
				ERR1397936	Human Gut			RAGATH-18 RNA	RF03064	ERR2641551_563697_11862_11285-11862	248	176	-	8.9e-13	Yes
				SRR5056814	Human Gut			RAGATH-18 RNA	RF03064	ERR2641551_569127_3207_0-532	180	106	-	3.2e-12	Yes
				SRR7351984	Human Gut			RAGATH-18 RNA	RF03064	ERR2641551_571037_32390_30084-30684	251	179	-	1.8e-12	Yes
				SRR5963132	Human Gut			RAGATH-18 RNA	RF03064	ERR2641551_581180_9992_9386-9986	248	176	-	4.6e-13	Yes
				SRR7411354	Human Gut			RAGATH-18 RNA	RF03064	ERR2641551_585572_25253_9781-10381	251	179	-	1.1e-13	Yes
				SRR7351789	Human Gut			RAGATH-18 RNA	RF03064	ERR2641554_656763_16812_100-700	347	420	+	1.3e-10	Yes
				SRR6075288	Human Gut			RAGATH-18 RNA	RF03064	ERR2641554_668535_10057_9218-9818	251	179	-	1.1e-13	Yes
				ERR1305905	Human Gut			RAGATH-18 RNA	RF03064	ERR2641554_678639_5210_0-487	135	61	-	3.2e-12	Yes
				ERR2641226	Human Gut			RAGATH-18 RNA	RF03064	ERR2641555_1011957_3470_1815-2415	348	420	+	6.6e-14	Yes
				ERR1578694	Human Gut			RAGATH-18 RNA	RF03064	ERR2641556_599070_8932_7917-8517	252	180	-	6.6e-14	Yes
				ERR1578694	Human Gut			RAGATH-18 RNA	RF03064	ERR2641558_95975_6877_1175-1775	347	419	+	1.9e-10	Yes
				ERR2017445	Human Gut			RAGATH-18 RNA	RF03064	ERR2641558_95975_6877_1475-1775	47	119	+	1.6e-10	Yes
				ERR636409	Human Gut			RAGATH-18 RNA	RF03064	ERR2641559_32770_3265_436-1036	349	421	+	1.2e-13	Yes
				SRR5813399	Human Gut			RAGATH-18 RNA	RF03064	ERR2641559_58150_15584_6136-6736	248	174	-	3.2e-12	Yes
				SRR5056886	Human Gut			RAGATH-18 RNA	RF03064	ERR2641560_31793_9191_522-1122	351	423	+	4.4e-13	Yes
				ERR414408	Human Gut			RAGATH-18 RNA	RF03064	ERR2641560_50747_9678_4231-4831	347	420	+	3.3e-10	Yes
				SRR7351647	Human Gut			RAGATH-18 RNA	RF03064	ERR2641563_768620_12190_559-1159	348	420	+	6.6e-14	Yes
				SRR5275481	Human Gut			RAGATH-18 RNA	RF03064	ERR2641569_66484_4819_2249-2849	253	181	-	2.1e-11	Yes
				ERR479036	Human Gut			RAGATH-18 RNA	RF03064	ERR2641570_685975_3213_1710-2310	251	179	-	1.2e-13	Yes
				ERR479036	Human Gut			RAGATH-18 RNA	RF03064	ERR2641570_691929_6372_2680-3280	347	420	+	3.3e-10	Yes
				SRR5091508	Human Gut			RAGATH-18 RNA	RF03064	ERR2641570_720692_6441_30-630	348	420	+	6.6e-14	Yes
				SRR2912786	Human Gut			RAGATH-18 RNA	RF03064	ERR2641570_722498_7245_66-666	347	419	+	1.9e-10	Yes
				ERR2017645	Human Gut			RAGATH-18 RNA	RF03064	ERR2641570_737719_5810_4301-4901	248	176	-	2.7e-13	Yes
				ERR1190967	Human Gut			RAGATH-18 RNA	RF03064	ERR2641570_754551_3052_296-896	349	421	+	5.5e-13	Yes
				SRR5056788	Human Gut			RAGATH-18 RNA	RF03064	ERR2641571_1060178_8559_6596-7196	349	421	+	3.5e-13	Yes
				SRR5056666	Human Gut			RAGATH-18 RNA	RF03064	ERR2641571_1076349_8284_1066-1666	347	420	+	1.3e-10	Yes
				SRR1196495	Human Gut			RAGATH-18 RNA	RF03064	ERR2641573_597874_3194_1295-1895	248	176	-	5.2e-13	Yes
				ERR636401	Human Gut			RAGATH-18 RNA	RF03064	ERR2641573_598621_24159_19782-20382	253	180	-	3.3e-10	Yes
				SRR5056929	Human Gut			RAGATH-18 RNA	RF03064	ERR2641573_634798_19441_15999-16599	249	177	-	4.4e-13	Yes
				ERR2641614	Human Gut			RAGATH-18 RNA	RF03064	ERR2641575_24805_10009_2936-3536	349	421	+	1.1e-13	Yes
				SRR3917619	Human Gut			RAGATH-18 RNA	RF03064	ERR2641575_38421_4718_4191-4718	347	420	+	3.3e-10	Yes
				DRR171620	Human Gut			RAGATH-18 RNA	RF03064	ERR2641575_60980_3306_2565-3165	249	177	-	4.4e-13	Yes
				ERR1753686	Human Gut			RAGATH-18 RNA	RF03064	ERR2641576_892443_15593_10220-10820	253	181	-	2.8e-11	Yes
				ERR2641303	Human Gut			RAGATH-18 RNA	RF03064	ERR2641576_965985_22425_415-1015	352	426	+	9.4e-13	Yes
				SRR5032335	Human Gut			RAGATH-18 RNA	RF03064	ERR2641577_1116314_3514_87-687	352	424	+	2.7e-13	Yes
				SRR5903349	Human Gut			RAGATH-18 RNA	RF03064	ERR2641578_1022000_3055_251-851	349	421	+	9.4e-12	Yes
				SRR1197084	Human Gut			RAGATH-18 RNA	RF03064	ERR2641578_974432_3008_2130-2730	348	420	+	6.6e-14	Yes
				ERR912051	Human Gut			RAGATH-18 RNA	RF03064	ERR2641578_994602_9047_1080-1680	253	181	-	2.1e-11	Yes
				SRR1462492	Human Gut			RAGATH-18 RNA	RF03064	ERR2641581_46470_4504_3576-4176	253	181	-	3.3e-11	Yes
				ERR1022289	Human Gut			RAGATH-18 RNA	RF03064	ERR2641585_660832_23286_22773-23286	252	180	-	6.6e-14	Yes
				SRR8144452	Human Gut			RAGATH-18 RNA	RF03064	ERR2641585_668971_5323_977-1577	349	421	+	6.9e-14	Yes
				ERR2641634	Human Gut			RAGATH-18 RNA	RF03064	ERR2641586_90838_10615_7951-8551	349	421	+	9.7e-13	Yes
				SRR5057108	Human Gut			RAGATH-18 RNA	RF03064	ERR2641587_85357_7747_1224-1824	347	419	+	1.9e-10	Yes
				DRR127625	Human Gut			RAGATH-18 RNA	RF03064	ERR2641587_92460_3615_957-1557	348	420	+	6.6e-14	Yes
				DRR171640	Human Gut			RAGATH-18 RNA	RF03064	ERR2641588_26598_3657_2639-3239	349	421	+	4.5e-12	Yes
				SRR3917691	Human Gut			RAGATH-18 RNA	RF03064	ERR2641588_37590_9577_5538-6138	347	420	+	3.3e-10	Yes
				ERR2641524	Human Gut			RAGATH-18 RNA	RF03064	ERR2641588_70102_26610_19552-20152	248	174	-	3.2e-12	Yes
				ERR2641524	Human Gut			RAGATH-18 RNA	RF03064	ERR2641588_7195_3413_2253-2853	251	179	-	1.2e-13	Yes
				ERR1297847	Human Gut			RAGATH-18 RNA	RF03064	ERR2641593_1248480_3414_1445-2045	352	426	+	3.2e-12	Yes
				DRR042364	Human Gut			RAGATH-18 RNA	RF03064	ERR2641596_804259_3183_2556-3156	251	179	-	4e-13	Yes
				SRR5056743	Human Gut			RAGATH-18 RNA	RF03064	ERR2641596_878113_6137_546-1146	347	419	+	2.8e-11	Yes
				ERR3015729	Human Gut			RAGATH-18 RNA	RF03064	ERR2641596_889161_5683_745-1345	248	174	-	3.2e-12	Yes
				ERR1190851	Human Gut			RAGATH-18 RNA	RF03064	ERR2641596_894574_4890_3001-3601	251	179	-	4e-13	Yes
				SRR5056886	Human Gut			RAGATH-18 RNA	RF03064	ERR2641598_15384_8851_7048-7648	347	419	+	3.3e-11	Yes
				ERR2641548	Human Gut			RAGATH-18 RNA	RF03064	ERR2641598_35086_5902_5213-5813	348	420	+	6.6e-14	Yes
				ERR1190848	Human Gut			RAGATH-18 RNA	RF03064	ERR2641599_643555_6412_4637-5237	251	179	-	1.1e-13	Yes
				SRR2940943	Human Gut			RAGATH-18 RNA	RF03064	ERR2641599_691716_10759_6668-7268	347	419	+	2.8e-11	Yes
				SRR5903341	Human Gut			RAGATH-18 RNA	RF03064	ERR2641599_692934_5880_1946-2546	253	180	-	3.3e-10	Yes
				SRR5056919	Human Gut			RAGATH-18 RNA	RF03064	ERR2641602_550151_19719_3049-3649	351	423	+	4.4e-13	Yes
				ERR912012	Human Gut			RAGATH-18 RNA	RF03064	ERR2641602_565690_38597_19793-20393	253	180	-	3.3e-10	Yes
				SRR5963158	Human Gut			RAGATH-18 RNA	RF03064	ERR2641604_13054_5351_3914-4514	347	420	+	3.3e-10	Yes
				ERR2641811	Human Gut			RAGATH-18 RNA	RF03064	ERR2641604_69793_9324_6387-6987	349	421	+	1.1e-13	Yes
				DRR171536	Human Gut			RAGATH-18 RNA	RF03064	ERR2641608_20197_24008_21974-22574	348	421	+	3.2e-10	Yes
				ERR695601	Human Gut			RAGATH-18 RNA	RF03064	ERR2641608_57914_6926_4815-5415	252	180	-	6.6e-14	Yes
				ERR1190918	Human Gut			RAGATH-18 RNA	RF03064	ERR2641614_12283_3259_1634-2234	349	421	+	1.1e-13	Yes
				ERR688507	Human Gut			RAGATH-18 RNA	RF03064	ERR2641614_67838_3914_0-575	327	401	+	3.2e-12	Yes
				ERR525848	Human Gut			RAGATH-18 RNA	RF03064	ERR2641614_71390_15090_2428-3028	253	181	-	2.1e-11	Yes
				ERR2017674	Human Gut			RAGATH-18 RNA	RF03064	ERR2641616_24236_32357_23859-24459	348	420	+	6.6e-14	Yes
				ERR1753686	Human Gut			RAGATH-18 RNA	RF03064	ERR2641617_1076503_4505_0-600	352	424	+	2.7e-13	Yes
				DRR171648	Human Gut			RAGATH-18 RNA	RF03064	ERR2641617_1103154_4968_0-554	303	375	+	1.2e-13	Yes
				SRR4783607	Human Gut			RAGATH-18 RNA	RF03064	ERR2641622_64656_6754_3348-3948	354	415	+	1.5e-12	Yes
				SRR8108519	Human Gut			RAGATH-18 RNA	RF03064	ERR2641624_521533_3083_861-1461	347	419	+	2.8e-11	Yes
				SRR5056786	Human Gut			RAGATH-18 RNA	RF03064	ERR2641626_684037_3984_470-1070	347	419	+	2.1e-11	Yes
				SRR5365400	Human Gut			RAGATH-18 RNA	RF03064	ERR2641628_20635_6501_2240-2840	347	420	+	3.3e-10	Yes
				ERR2641778	Human Gut			RAGATH-18 RNA	RF03064	ERR2641628_95611_9432_1053-1653	505	577	+	3.6e-12	Yes
				SRR1535318	Human Gut			RAGATH-18 RNA	RF03064	ERR2641630_1101342_8482_749-1349	348	420	+	6.6e-14	Yes
				DRR042623	Human Gut			RAGATH-18 RNA	RF03064	ERR2641632_40092_6633_6170-6633	354	415	+	2.4e-12	Yes
				SRR7351984	Human Gut			RAGATH-18 RNA	RF03064	ERR2641633_138590_39646_25264-25864	250	178	-	5.5e-13	Yes
				DRR171621	Human Gut			RAGATH-18 RNA	RF03064	ERR2641633_21223_35767_7163-7763	250	178	-	5.5e-13	Yes
				ERR479507	Human Gut			RAGATH-18 RNA	RF03064	ERR2641633_46008_6535_3522-4122	251	179	-	4e-13	Yes
				ERR688631	Human Gut			RAGATH-18 RNA	RF03064	ERR2641634_1066428_10356_19-619	349	421	+	1.1e-13	Yes
				ERR688631	Human Gut			RAGATH-18 RNA	RF03064	ERR2641635_137194_3979_940-1540	347	419	+	2.1e-11	Yes
				SRR4451562	Human Gut			RAGATH-18 RNA	RF03064	ERR2641635_145262_10478_133-733	349	421	+	1.1e-13	Yes
				ERR1620339	Human Gut			RAGATH-18 RNA	RF03064	ERR2641635_160748_14497_5360-5960	248	174	-	3.2e-12	Yes
				ERR2641350	Human Gut			RAGATH-18 RNA	RF03064	ERR2641635_198824_9661_67-667	349	421	+	5.5e-13	Yes
				SRR5903344	Human Gut			RAGATH-18 RNA	RF03064	ERR2641636_882366_5025_1573-2173	349	421	+	1.2e-13	Yes
				SRR5963216	Human Gut			RAGATH-18 RNA	RF03064	ERR2641638_2197034_8044_2530-3130	252	180	-	6.6e-14	Yes
				SRR5963216	Human Gut			RAGATH-18 RNA	RF03064	ERR2641639_83690_6320_905-1505	347	419	+	1.9e-10	Yes
				ERR2641460	Human Gut			RAGATH-18 RNA	RF03064	ERR2641639_96830_3211_1815-2415	347	420	+	3.3e-10	Yes
				ERR3277357	Human Gut			RAGATH-18 RNA	RF03064	ERR2641641_847169_3253_620-1220	352	426	+	1.8e-12	Yes
				ERR2017624	Human Gut			RAGATH-18 RNA	RF03064	ERR2641641_848112_6126_102-702	352	424	+	2.7e-13	Yes
				SRR5032339	Human Gut			RAGATH-18 RNA	RF03064	ERR2641644_650018_9566_9152-9566	347	414	+	1.7e-07	Yes
				SRR7351954	Human Gut			RAGATH-18 RNA	RF03064	ERR2641644_652939_3697_257-857	248	174	-	3.2e-12	Yes
				SRR5963390	Human Gut			RAGATH-18 RNA	RF03064	ERR2641644_734451_3121_148-748	349	421	+	2.1e-11	Yes
				ERR2017736	Human Gut			RAGATH-18 RNA	RF03064	ERR2641648_91987_4080_1612-2212	349	421	+	9.7e-13	Yes
				SRR4435943	Human Gut			RAGATH-18 RNA	RF03064	ERR2641649_107909_4458_3361-3961	253	180	-	1.2e-10	Yes
				DRR171730	Human Gut			RAGATH-18 RNA	RF03064	ERR2641649_170442_15565_857-1457	348	420	+	6.6e-14	Yes
				ERR2017610	Human Gut			RAGATH-18 RNA	RF03064	ERR2641649_90159_4826_3348-3948	253	180	-	1.2e-10	Yes
				SRR5056884	Human Gut			RAGATH-18 RNA	RF03064	ERR2641658_66344_4377_2866-3466	251	179	-	4.5e-12	Yes
				SRR5056825	Human Gut			RAGATH-18 RNA	RF03064	ERR2641660_759849_9869_8802-9402	252	180	-	6.6e-14	Yes
				ERR527138	Human Gut			RAGATH-18 RNA	RF03064	ERR2641660_779443_3045_483-1083	246	174	-	9.7e-13	Yes
				SRR5275471	Human Gut			RAGATH-18 RNA	RF03064	ERR2641662_31573_4875_429-1029	246	185	-	1.5e-12	Yes
				SRR5813223	Human Gut			RAGATH-18 RNA	RF03064	ERR2641663_102196_4915_1046-1646	347	420	+	3.3e-10	Yes
				SRR1535402	Human Gut			RAGATH-18 RNA	RF03064	ERR2641663_124353_52920_52388-52920	349	421	+	2.7e-15	Yes
				ERR2641421	Human Gut			RAGATH-18 RNA	RF03064	ERR2641663_154657_39496_887-1487	349	421	+	4e-13	Yes
				SRR3313054	Human Gut			RAGATH-18 RNA	RF03064	ERR2641663_62202_8378_5645-6245	251	179	-	4e-13	Yes
				SRR5057059	Human Gut			RAGATH-18 RNA	RF03064	ERR2641663_81567_42435_27687-28287	350	422	+	5.5e-13	Yes
				SRR7351644	Human Gut			RAGATH-18 RNA	RF03064	ERR2641667_770905_3225_1092-1692	253	180	-	3.3e-10	Yes
				SRR5056896	Human Gut			RAGATH-18 RNA	RF03064	ERR2641669_15759_4248_67-667	351	423	+	4.4e-13	Yes
				SRR5297781	Human Gut			RAGATH-18 RNA	RF03064	ERR2641669_17338_13045_10855-11455	348	420	+	6.6e-14	Yes
				ERR209608	Human Gut			RAGATH-18 RNA	RF03064	ERR2641669_48369_11496_5741-6341	347	419	+	1.9e-10	Yes
				ERR636362	Human Gut			RAGATH-18 RNA	RF03064	ERR2641669_75938_4568_1006-1606	349	421	+	1.1e-13	Yes
[truncated: 14,031 more rows]

## Sheet: S1d
Supplementary information, Table S1d: Taxonomy of RAGATH-18 RNA-associated protein.
Assembly id	Species	Genus
GCA_003434235.1_ASM343423v1	Coprococcus catus	Coprococcus
GCA_003434335.1_ASM343433v1	Coprococcus sp.	Coprococcus
GCA_003435115.1_ASM343511v1	Clostridiales bacterium	Clostridiales
GCA_003435435.1_ASM343543v1	Ruminococcus sp.	Ruminococcus
GCA_003435545.1_ASM343554v1	Lachnospiraceae bacterium	Lachnospiraceae
GCA_003435615.1_ASM343561v1	Catenibacterium sp.	Catenibacterium
GCA_003435615.1_ASM343561v1	Catenibacterium sp.	Catenibacterium
GCA_003435615.1_ASM343561v1	Catenibacterium sp.	Catenibacterium
GCA_003435615.1_ASM343561v1	Catenibacterium sp.	Catenibacterium
GCA_003435635.1_ASM343563v1	Ruminococcus sp.	Ruminococcus
GCA_003435695.1_ASM343569v1	Catenibacterium sp.	Catenibacterium
GCA_003435775.1_ASM343577v1	Blautia sp.	Blautia
GCA_003436215.1_ASM343621v1	Ruminococcus sp.	Ruminococcus
GCA_003436235.1_ASM343623v1	Dorea formicigenerans	Dorea
GCA_003436485.1_ASM343648v1	Megamonas funiformis	Megamonas
GCA_003436725.1_ASM343672v1	Ruminococcus lactaris	Ruminococcus
GCA_003436805.1_ASM343680v1	Dorea formicigenerans	Dorea
GCA_003436945.1_ASM343694v1	Dorea formicigenerans	Dorea
GCA_003437485.1_ASM343748v1	Dorea formicigenerans	Dorea
GCA_003437485.1_ASM343748v1	Dorea formicigenerans	Dorea
GCA_003439135.1_ASM343913v1	Bacillus cereus	Bacillus
GCA_003439135.1_ASM343913v1	Bacillus cereus	Bacillus
GCA_003439255.1_ASM343925v1	Dorea formicigenerans	Dorea
GCA_003439255.1_ASM343925v1	Dorea formicigenerans	Dorea
GCA_003439455.1_ASM343945v1	Dorea formicigenerans	Dorea
GCA_003457635.1_ASM345763v1	Megamonas rupellensis	Megamonas
GCA_003458475.1_ASM345847v1	Dorea formicigenerans	Dorea
GCA_003458475.1_ASM345847v1	Dorea formicigenerans	Dorea
GCA_003458515.1_ASM345851v1	Eubacterium rectale	Eubacterium
GCA_003458535.1_ASM345853v1	Roseburia inulinivorans	Roseburia
GCA_003458855.1_ASM345885v1	Mitsuokella sp.	Mitsuokella
GCA_003458855.1_ASM345885v1	Mitsuokella sp.	Mitsuokella
GCA_003458855.1_ASM345885v1	Mitsuokella sp.	Mitsuokella
GCA_003459145.1_ASM345914v1	Bacillus coagulans	Bacillus
GCA_003459185.1_ASM345918v1	Eubacterium rectale	Eubacterium
GCA_003459565.1_ASM345956v1	Dorea formicigenerans	Dorea
GCA_003459565.1_ASM345956v1	Dorea formicigenerans	Dorea
GCA_003459735.1_ASM345973v1	Dorea formicigenerans	Dorea
GCA_003460315.1_ASM346031v1	Coprococcus comes	Coprococcus
GCA_003460625.1_ASM346062v1	Ruminococcus sp.	Ruminococcus
GCA_003460665.1_ASM346066v1	Ruminococcus sp.	Ruminococcus
GCA_003460685.1_ASM346068v1	Blautia sp.	Blautia
GCA_003460725.1_ASM346072v1	Ruminococcus sp.	Ruminococcus
GCA_003460745.1_ASM346074v1	Firmicutes bacterium	Firmicutes
GCA_003460775.1_ASM346077v1	Ruminococcus sp.	Ruminococcus
GCA_003460775.1_ASM346077v1	Ruminococcus sp.	Ruminococcus
GCA_003460825.1_ASM346082v1	Ruminococcus sp.	Ruminococcus
GCA_003460825.1_ASM346082v1	Ruminococcus sp.	Ruminococcus
GCA_003460835.1_ASM346083v1	Ruminococcus sp.	Ruminococcus
GCA_003460875.1_ASM346087v1	Ruminococcus sp.	Ruminococcus
GCA_003460905.1_ASM346090v1	Ruminococcus sp.	Ruminococcus
GCA_003460945.1_ASM346094v1	Ruminococcus sp.	Ruminococcus
GCA_003461005.1_ASM346100v1	Ruminococcus sp.	Ruminococcus
GCA_003461025.1_ASM346102v1	Ruminococcus sp.	Ruminococcus
GCA_003461265.1_ASM346126v1	Ruminococcus sp.	Ruminococcus
GCA_003461565.1_ASM346156v1	Firmicutes bacterium	Firmicutes
GCA_003461565.1_ASM346156v1	Firmicutes bacterium	Firmicutes
GCA_003461655.1_ASM346165v1	Ruminococcus sp.	Ruminococcus
GCA_003461685.1_ASM346168v1	Clostridium sp.	Clostridium
GCA_003461705.1_ASM346170v1	Firmicutes bacterium	Firmicutes
GCA_003461845.1_ASM346184v1	Firmicutes bacterium	Firmicutes
GCA_003461925.1_ASM346192v1	Ruminococcus sp.	Ruminococcus
GCA_003461955.1_ASM346195v1	Ruminococcus sp.	Ruminococcus
GCA_003462005.1_ASM346200v1	Ruminococcus sp.	Ruminococcus
GCA_003462005.1_ASM346200v1	Ruminococcus sp.	Ruminococcus
GCA_003462065.1_ASM346206v1	Ruminococcus sp.	Ruminococcus
GCA_003462165.1_ASM346216v1	Blautia sp.	Blautia
GCA_003462225.1_ASM346222v1	Ruminococcus sp.	Ruminococcus
GCA_003462385.1_ASM346238v1	Ruminococcus sp.	Ruminococcus
GCA_003462405.1_ASM346240v1	Ruminococcus sp.	Ruminococcus
GCA_003462405.1_ASM346240v1	Ruminococcus sp.	Ruminococcus
GCA_003462425.1_ASM346242v1	Ruminococcus sp.	Ruminococcus
GCA_003462585.1_ASM346258v1	Ruminococcus sp.	Ruminococcus
GCA_003462585.1_ASM346258v1	Ruminococcus sp.	Ruminococcus
GCA_003462725.1_ASM346272v1	Coprococcus comes	Coprococcus
GCA_003463065.1_ASM346306v1	Blautia sp.	Blautia
GCA_003463065.1_ASM346306v1	Blautia sp.	Blautia
GCA_003463765.1_ASM346376v1	Eubacterium rectale	Eubacterium
GCA_003464935.1_ASM346493v1	Eubacterium rectale	Eubacterium
GCA_003464935.1_ASM346493v1	Eubacterium rectale	Eubacterium
GCA_003465005.1_ASM346500v1	Megamonas funiformis	Megamonas
GCA_003465045.1_ASM346504v1	Dorea formicigenerans	Dorea
GCA_003465045.1_ASM346504v1	Dorea formicigenerans	Dorea
GCA_003465045.1_ASM346504v1	Dorea formicigenerans	Dorea
GCA_003465565.1_ASM346556v1	Eubacterium rectale	Eubacterium
GCA_003465565.1_ASM346556v1	Eubacterium rectale	Eubacterium
GCA_003466265.1_ASM346626v1	Dorea formicigenerans	Dorea
GCA_003466735.1_ASM346673v1	Dorea formicigenerans	Dorea
GCA_003466745.1_ASM346674v1	Eubacterium rectale	Eubacterium
GCA_003466745.1_ASM346674v1	Eubacterium rectale	Eubacterium
GCA_003466795.1_ASM346679v1	Eubacterium rectale	Eubacterium
GCA_003466795.1_ASM346679v1	Eubacterium rectale	Eubacterium
GCA_003467085.1_ASM346708v1	Eubacterium rectale	Eubacterium
GCA_003467175.1_ASM346717v1	Dorea formicigenerans	Dorea
GCA_003467275.1_ASM346727v1	Eubacterium rectale	Eubacterium
GCA_003467405.1_ASM346740v1	Dorea formicigenerans	Dorea
GCA_003467405.1_ASM346740v1	Dorea formicigenerans	Dorea
GCA_003467665.1_ASM346766v1	Dorea formicigenerans	Dorea
GCA_003467665.1_ASM346766v1	Dorea formicigenerans	Dorea
GCA_003467665.1_ASM346766v1	Dorea formicigenerans	Dorea
GCA_003467735.1_ASM346773v1	Dorea formicigenerans	Dorea
GCA_003467735.1_ASM346773v1	Dorea formicigenerans	Dorea
GCA_003467735.1_ASM346773v1	Dorea formicigenerans	Dorea
GCA_003468065.1_ASM346806v1	Eubacterium rectale	Eubacterium
GCA_003468405.1_ASM346840v1	Eubacterium rectale	Eubacterium
GCA_003468475.1_ASM346847v1	Eubacterium hallii	Eubacterium
GCA_003468745.1_ASM346874v1	Eubacterium rectale	Eubacterium
GCA_003468965.1_ASM346896v1	Eubacterium rectale	Eubacterium
GCA_003469045.1_ASM346904v1	Dorea formicigenerans	Dorea
GCA_003469045.1_ASM346904v1	Dorea formicigenerans	Dorea
GCA_003470035.1_ASM347003v1	Roseburia inulinivorans	Roseburia
GCA_003470225.1_ASM347022v1	Mitsuokella multacida	Mitsuokella
GCA_003470225.1_ASM347022v1	Mitsuokella multacida	Mitsuokella
GCA_003470225.1_ASM347022v1	Mitsuokella multacida	Mitsuokella
GCA_003470775.1_ASM347077v1	Ruminococcus lactaris	Ruminococcus
GCA_003470825.1_ASM347082v1	Dorea formicigenerans	Dorea
GCA_003470885.1_ASM347088v1	Roseburia inulinivorans	Roseburia
GCA_003472625.1_ASM347262v1	Ruminococcus lactaris	Ruminococcus
GCA_003473325.1_ASM347332v1	Ruminococcus sp.	Ruminococcus
GCA_003473495.1_ASM347349v1	Ruminococcus sp.	Ruminococcus
GCA_003473495.1_ASM347349v1	Ruminococcus sp.	Ruminococcus
GCA_003473545.1_ASM347354v1	Clostridium sp.	Clostridium
GCA_003473625.1_ASM347362v1	Lachnospiraceae bacterium	Lachnospiraceae
GCA_003473725.1_ASM347372v1	Lachnospiraceae bacterium	Lachnospiraceae
GCA_003473745.1_ASM347374v1	Ruminococcus sp.	Ruminococcus
GCA_003473785.1_ASM347378v1	Ruminococcus sp.	Ruminococcus
GCA_003473905.1_ASM347390v1	Ruminococcus sp.	Ruminococcus
GCA_003473905.1_ASM347390v1	Ruminococcus sp.	Ruminococcus
GCA_003474085.1_ASM347408v1	Dorea formicigenerans	Dorea
GCA_003474435.1_ASM347443v1	Ruminococcus sp.	Ruminococcus
GCA_003474435.1_ASM347443v1	Ruminococcus sp.	Ruminococcus
GCA_003474615.1_ASM347461v1	Eubacterium rectale	Eubacterium
GCA_003474775.1_ASM347477v1	Eubacterium rectale	Eubacterium
GCA_003475215.1_ASM347521v1	Dorea formicigenerans	Dorea
GCA_003475545.1_ASM347554v1	Eubacterium hallii	Eubacterium
GCA_003475555.1_ASM347555v1	Dorea formicigenerans	Dorea
GCA_003475625.1_ASM347562v1	Clostridium perfringens	Clostridium
GCA_003475625.1_ASM347562v1	Clostridium perfringens	Clostridium
GCA_003475625.1_ASM347562v1	Clostridium perfringens	Clostridium
GCA_003475755.1_ASM347575v1	Mitsuokella sp.	Mitsuokella
GCA_003475755.1_ASM347575v1	Mitsuokella sp.	Mitsuokella
GCA_003477445.1_ASM347744v1	Clostridium sp.	Clostridium
GCA_003477505.1_ASM347750v1	Clostridiaceae bacterium	Clostridiaceae
GCA_003477655.1_ASM347765v1	Firmicutes bacterium	Firmicutes
GCA_003477655.1_ASM347765v1	Firmicutes bacterium	Firmicutes
GCA_003477705.1_ASM347770v1	Dorea sp.	Dorea
GCA_003477865.1_ASM347786v1	Blautia sp.	Blautia
GCA_003477905.1_ASM347790v1	Ruminococcus sp.	Ruminococcus
GCA_003477925.1_ASM347792v1	Clostridium sp.	Clostridium
GCA_003478065.1_ASM347806v1	Ruminococcus sp.	Ruminococcus
GCA_003478105.1_ASM347810v1	Clostridiaceae bacterium	Clostridiaceae
GCA_003478145.1_ASM347814v1	Clostridium sp.	Clostridium
GCA_003478265.1_ASM347826v1	Ruminococcus sp.	Ruminococcus
GCA_003478285.1_ASM347828v1	Clostridium sp.	Clostridium
GCA_003478285.1_ASM347828v1	Clostridium sp.	Clostridium
GCA_003478325.1_ASM347832v1	Ruminococcus sp.	Ruminococcus
GCA_003478355.1_ASM347835v1	Lachnospiraceae bacterium	Lachnospiraceae
GCA_003478355.1_ASM347835v1	Lachnospiraceae bacterium	Lachnospiraceae
GCA_003478355.1_ASM347835v1	Lachnospiraceae bacterium	Lachnospiraceae
GCA_003478415.1_ASM347841v1	Clostridium sp.	Clostridium
GCA_003478455.1_ASM347845v1	Clostridium sp.	Clostridium
GCA_003478475.1_ASM347847v1	Clostridiaceae bacterium	Clostridiaceae
GCA_003478525.1_ASM347852v1	Ruminococcus sp.	Ruminococcus
GCA_003478565.1_ASM347856v1	Blautia sp.	Blautia
GCA_003478605.1_ASM347860v1	Ruminococcus sp.	Ruminococcus
GCA_003478705.1_ASM347870v1	Blautia sp.	Blautia
GCA_003478705.1_ASM347870v1	Blautia sp.	Blautia
GCA_003478825.1_ASM347882v1	Peptoclostridium sp.	Peptoclostridium
GCA_003478845.1_ASM347884v1	Ruminococcus sp.	Ruminococcus
GCA_003478845.1_ASM347884v1	Ruminococcus sp.	Ruminococcus
GCA_003478845.1_ASM347884v1	Ruminococcus sp.	Ruminococcus
GCA_003478845.1_ASM347884v1	Ruminococcus sp.	Ruminococcus
GCA_003479065.1_ASM347906v1	Ruminococcus sp.	Ruminococcus
GCA_003479065.1_ASM347906v1	Ruminococcus sp.	Ruminococcus
GCA_003479105.1_ASM347910v1	Blautia sp.	Blautia
GCA_003479105.1_ASM347910v1	Blautia sp.	Blautia
GCA_003479245.1_ASM347924v1	Ruminococcus sp.	Ruminococcus
GCA_003479245.1_ASM347924v1	Ruminococcus sp.	Ruminococcus
GCA_003479245.1_ASM347924v1	Ruminococcus sp.	Ruminococcus
GCA_003479325.1_ASM347932v1	Clostridiaceae bacterium	Clostridiaceae
GCA_003479325.1_ASM347932v1	Clostridiaceae bacterium	Clostridiaceae
GCA_003479665.1_ASM347966v1	Blautia sp.	Blautia
GCA_003479665.1_ASM347966v1	Blautia sp.	Blautia
GCA_003479895.1_ASM347989v1	Ruminococcus sp.	Ruminococcus
GCA_003479915.1_ASM347991v1	Ruminococcus sp.	Ruminococcus
GCA_003479965.1_ASM347996v1	Ruminococcus sp.	Ruminococcus
GCA_003479985.1_ASM347998v1	Clostridium sp.	Clostridium
GCA_003480035.1_ASM348003v1	Ruminococcus sp.	Ruminococcus
GCA_003480035.1_ASM348003v1	Ruminococcus sp.	Ruminococcus
GCA_003480035.1_ASM348003v1	Ruminococcus sp.	Ruminococcus
GCA_003480065.1_ASM348006v1	Firmicutes bacterium	Firmicutes
GCA_003480105.1_ASM348010v1	Clostridium sp.	Clostridium
GCA_003480185.1_ASM348018v1	Ruminococcus sp.	Ruminococcus
GCA_003480185.1_ASM348018v1	Ruminococcus sp.	Ruminococcus
GCA_003480185.1_ASM348018v1	Ruminococcus sp.	Ruminococcus
GCA_003480285.1_ASM348028v1	Ruminococcus sp.	Ruminococcus
GCA_003480285.1_ASM348028v1	Ruminococcus sp.	Ruminococcus
GCA_003480345.1_ASM348034v1	Clostridium sp.	Clostridium
GCA_003480345.1_ASM348034v1	Clostridium sp.	Clostridium
GCA_003480375.1_ASM348037v1	Ruminococcus sp.	Ruminococcus
GCA_003480505.1_ASM348050v1	Ruminococcus sp.	Ruminococcus
GCA_003480615.1_ASM348061v1	Butyricicoccus sp.	Butyricicoccus
GCA_003480665.1_ASM348066v1	Clostridium sp.	Clostridium
GCA_003480695.1_ASM348069v1	Blautia sp.	Blautia
GCA_003480725.1_ASM348072v1	Clostridiaceae bacterium	Clostridiaceae
GCA_003480765.1_ASM348076v1	Ruminococcus sp.	Ruminococcus
GCA_003480775.1_ASM348077v1	Lachnospiraceae bacterium	Lachnospiraceae
GCA_003480775.1_ASM348077v1	Lachnospiraceae bacterium	Lachnospiraceae
GCA_003480785.1_ASM348078v1	Ruminococcus sp.	Ruminococcus
GCA_003480845.1_ASM348084v1	Blautia sp.	Blautia
GCA_003480885.1_ASM348088v1	Ruminococcus sp.	Ruminococcus
GCA_003480905.1_ASM348090v1	Blautia sp.	Blautia
GCA_003481005.1_ASM348100v1	Firmicutes bacterium	Firmicutes
GCA_003481005.1_ASM348100v1	Firmicutes bacterium	Firmicutes
GCA_003481015.1_ASM348101v1	Clostridium sp.	Clostridium
GCA_003481015.1_ASM348101v1	Clostridium sp.	Clostridium
GCA_003481045.1_ASM348104v1	Ruminococcus sp.	Ruminococcus
GCA_003481045.1_ASM348104v1	Ruminococcus sp.	Ruminococcus
GCA_003481175.1_ASM348117v1	Blautia sp.	Blautia
GCA_003481205.1_ASM348120v1	Blautia sp.	Blautia
GCA_003481215.1_ASM348121v1	Blautia sp.	Blautia
GCA_003481215.1_ASM348121v1	Blautia sp.	Blautia
GCA_003481595.1_ASM348159v1	Blautia sp.	Blautia
GCA_003481625.1_ASM348162v1	Ruminococcus sp.	Ruminococcus
GCA_003481765.1_ASM348176v1	Clostridium sp.	Clostridium
GCA_003481765.1_ASM348176v1	Clostridium sp.	Clostridium
GCA_003481985.1_ASM348198v1	Clostridium sp.	Clostridium
GCA_003603645.1_ASM360364v1	Coprococcus sp.	Coprococcus
GCA_003925875.1_ASM392587v1	Erysipelotrichaceae bacterium	Erysipelotrichaceae
GCA_003020845.1_ASM302084v1	Bacillus cereus	Bacillus
GCA_003096175.1_ASM309617v1	Clostridium drakei	Clostridium
GCA_003096215.1_ASM309621v1	Bacillus thermoamylovorans	Bacillus
GCA_003546665.1_ASM354666v1	Bacillus thuringiensis	Bacillus
GCA_003203455.1_ASM320345v1	Clostridium perfringens	Clostridium
GCA_004015185.1_ASM401518v1	Clostridium sp.	Clostridium
GCA_004015185.1_ASM401518v1	Clostridium sp.	Clostridium
GCA_004015185.1_ASM401518v1	Clostridium sp.	Clostridium
GCA_004015185.1_ASM401518v1	Clostridium sp.	Clostridium
GCA_004015185.1_ASM401518v1	Clostridium sp.	Clostridium
GCA_004015185.1_ASM401518v1	Clostridium sp.	Clostridium
GCA_004015185.1_ASM401518v1	Clostridium sp.	Clostridium
GCA_004015185.1_ASM401518v1	Clostridium sp.	Clostridium
GCA_003350945.1_ASM335094v1	Clostridium perfringens	Clostridium
GCA_003614235.1_ASM361423v1	Clostridium novyi	Clostridium
GCA_003614235.1_ASM361423v1	Clostridium novyi	Clostridium
GCA_001039275.2_ASM103927v2	Brevibacillus brevis	Brevibacillus
GCA_003612955.1_ASM361295v1	Bacillus mobilis	Bacillus
GCA_003612955.1_ASM361295v1	Bacillus mobilis	Bacillus
GCA_003612955.1_ASM361295v1	Bacillus mobilis	Bacillus
GCA_003410355.1_ASM341035v1	Bacillus anthracis	Bacillus
GCA_003410355.1_ASM341035v1	Bacillus anthracis	Bacillus
GCA_003812125.1_ASM381212v1	Bacillus sp.	Bacillus
GCA_004103695.1_ASM410369v1	Clostridium sp.	Clostridium
GCA_004103695.1_ASM410369v1	Clostridium sp.	Clostridium
GCA_004103695.1_ASM410369v1	Clostridium sp.	Clostridium
GCA_900475545.1_44310_G02	Clostridium perfringens	Clostridium
GCF_005707595.1_ASM570759v1	Bacillus cereus	Bacillus
GCF_009740005.1_ASM974000v1	Bacillus albus	Bacillus
GCF_006457285.1_ASM645728v1	Bacillus tropicus	Bacillus
GCF_009429005.1_ASM942900v1	Bacillaceae bacterium	Bacillaceae
GCF_009429025.1_ASM942902v1	Bacillaceae bacterium	Bacillaceae
GCF_009684695.1_ASM968469v1	[Clostridium] scindens	[Clostridium]
GCF_009861435.1_ASM986143v1	Bacillus sp.	Bacillus
GCF_009799965.1_ASM979996v1	Bacillus paranthracis	Bacillus
GCF_012271835.1_ASM1227183v1	[Clostridium] innocuum	[Clostridium]
GCF_902386435.1_UHGG_MGYG-HGUT-02372	Clostridium perfringens	Clostridium
GCF_902387715.1_UHGG_MGYG-HGUT-02492	Lachnospiraceae bacterium	Lachnospiraceae
GCF_000013065.1_ASM1306v1_NC_011969	Bacillus cereus	Bacillus
GCF_000169195.2_ASM16919v2_NC_016023	Bacillus coagulans	Bacillus
GCF_002312985.1_ASM231298v1_NZ_CP023410	Clostridium perfringens	Clostridium
GCF_001856645.1_ASM185664v1_NZ_CP013018	Clostridium pasteurianum	Clostridium
GCF_001856695.1_ASM185669v1_NZ_CP013019	Clostridium pasteurianum	Clostridium
GCF_000807255.1_ASM80725v1_NZ_CP009268	Clostridium pasteurianum	Clostridium
GCF_000807175.1_ASM80717v1_NZ_CP009267	Clostridium pasteurianum	Clostridium
GCF_002243705.1_ASM224370v1_NZ_CP020815	Anoxybacillus flavithermus	Anoxybacillus
GCF_002243705.1_ASM224370v1_NZ_CP020815	Anoxybacillus flavithermus	Anoxybacillus
GCF_001688965.2_ASM168896v2_NZ_CP015404	Erysipelotrichaceae bacterium	Erysipelotrichaceae
GCF_000283675.1_ASM28367v1_NC_016771	Bacillus cereus	Bacillus
GCF_000021225.1_ASM2122v1_NC_011658	Bacillus cereus	Bacillus
GCF_000832905.1_ASM83290v1_NZ_CP009709	Bacillus coagulans	Bacillus
GCF_000019305.1_ASM1930v1_NC_010516	Clostridium botulinum	Clostridium
GCF_001618685.1_ASM161868v1_NZ_CP014342	Geobacillus subterraneus	Geobacillus
GCF_000018685.1_ASM1868v1_NC_010001	Lachnoclostridium phytofermentans	Lachnoclostridium
GCF_000747545.1_ASM74754v1_NZ_CP007607	Bacillus thuringiensis	Bacillus
GCF_001420855.1_ASM142085v1_NZ_CP013055	Bacillus thuringiensis	Bacillus
GCF_001017635.1_ASM101763v1_NZ_CP011349	Bacillus thuringiensis	Bacillus
GCF_002290105.1_ASM229010v1_NZ_CP023179	Bacillus cereus	Bacillus
GCF_000832785.1_ASM83278v1_NZ_CP009598	Bacillus anthracis	Bacillus
GCF_002240055.1_ASM224005v1_NZ_CP016753	Leptotrichia sp.	Leptotrichia
GCF_000284095.1_ASM28409v1_NC_017068	Selenomonas ruminantium	Selenomonas
GCF_001038625.1_ASM103862v1_NZ_CP011803	Clostridium carboxidivorans	Clostridium
GCF_000024205.1_ASM2420v1_NC_013216	Desulfotomaculum acetoxidans	Desulfotomaculum
GCF_003096215.1_ASM309621v1_NZ_CP023704	Bacillus thermoamylovorans	Bacillus
GCF_000025225.2_ASM2522v1_NC_013895	Mageeibacillus indolicus	Mageeibacillus
GCF_002215075.1_ASM221507v1_NZ_CP018145	Brevibacillus formosus	Brevibacillus
GCF_002003365.1_ASM200336v1_NZ_CP016091	Clostridium saccharobutylicum	Clostridium
GCF_001039275.2_ASM103927v2_NZ_CP030117	Brevibacillus brevis	Brevibacillus
GCF_002003325.1_ASM200332v1_NZ_CP016089	Clostridium saccharobutylicum	Clostridium
GCF_002003385.1_ASM200338v1_NZ_CP016092	Clostridium saccharobutylicum	Clostridium
GCF_002003285.1_ASM200328v1_NZ_CP016086	Clostridium saccharobutylicum	Clostridium
GCF_000473995.1_ASM47399v1_NC_022571	Clostridium saccharobutylicum	Clostridium
GCF_001854085.1_ASM185408v1_NZ_CP013101	Clostridium perfringens	Clostridium
GCF_001854085.1_ASM185408v1_NZ_CP013101	Clostridium perfringens	Clostridium
GCF_000299355.1_ASM29935v1_NC_018664	Gottschalkia acidurici	Gottschalkia
GCF_000299355.1_ASM29935v1_NC_018664	Gottschalkia acidurici	Gottschalkia
GCF_003203455.1_ASM320345v1_NZ_CP025501	Clostridium perfringens	Clostridium
GCF_003350945.1_ASM335094v1_NZ_CP028149	Clostridium perfringens	Clostridium
GCF_001889325.1_ASM188932v1_NZ_CP013243	Clostridium botulinum	Clostridium
GCF_000832845.1_ASM83284v1_NZ_CP009628	Bacillus cereus	Bacillus
GCF_003096175.1_ASM309617v1_NZ_CP020953	Clostridium drakei	Clostridium
GCF_000253195.1_ASM25319v1_NC_017299	Clostridium botulinum	Clostridium
GCF_000196455.1_ASM19645v1_NC_014614	Clostridium sticklandii	Clostridium
GCF_002074155.1_ASM207415v1_NZ_CP014176	Clostridium argentinense	Clostridium
GCF_002763595.1_ASM276359v1_NZ_CP024698	Fusobacterium periodonticum	Fusobacterium
GCF_000020605.1_ASM2060v1_NC_012781	[Eubacterium] rectale	[Eubacterium]
GCF_000978375.1_ASM97837v1_NZ_CP009686	Bacillus cereus	Bacillus
GCF_000190515.1_ASM19051v1_NC_017200	Bacillus thuringiensis	Bacillus
GCF_000832425.1_ASM83242v1_NZ_CP009325	Bacillus anthracis	Bacillus
GCF_000832725.1_ASM83272v1_NZ_CP009700	Bacillus anthracis	Bacillus
GCF_001721145.1_ASM172114v1_NZ_CP012691	Bacillus cereus	Bacillus
GCF_000832865.1_ASM83286v1_NZ_CP009641	Bacillus cereus	Bacillus
GCF_001692675.1_ASM169267v1_NZ_CP016588	Bacillus thuringiensis	Bacillus
GCF_002192515.1_ASM219251v1_NZ_CP020723	Bacillus thuringiensis	Bacillus
GCF_000008005.1_ASM800v1_NC_003909	Bacillus cereus	Bacillus
GCF_000832565.1_ASM83256v1_NZ_CP009464	Bacillus anthracis	Bacillus
GCF_003020845.1_ASM302084v1_NZ_CP020383	Bacillus cereus	Bacillus
GCF_001941925.1_ASM194192v1_NZ_CP018935	Bacillus cereus	Bacillus
GCF_001941925.1_ASM194192v1_NZ_CP018935	Bacillus cereus	Bacillus
GCF_001635995.1_ASM163599v1_NZ_CP011155	Bacillus cereus	Bacillus
GCF_000832965.1_ASM83296v1_NZ_CP009902	Bacillus anthracis	Bacillus
GCF_002214765.1_ASM221476v1_NZ_CP017234	Bacillus cereus	Bacillus
GCF_000832585.1_ASM83258v1_NZ_CP009476	Bacillus anthracis	Bacillus
GCF_002356575.1_ASM235657v1_NZ_AP014833	Bacillus anthracis	Bacillus
GCF_002224345.1_ASM222434v1_NZ_CP022445	Bacillus cereus	Bacillus
GCF_000021205.1_ASM2120v1_NC_011725	Bacillus cereus	Bacillus
GCF_000832465.1_ASM83246v1_NZ_CP009331	Bacillus anthracis	Bacillus
GCF_001721165.1_ASM172116v1_NZ_CP015250	Bacillus thuringiensis	Bacillus
GCF_001941905.1_ASM194190v1_NZ_CP018931	Bacillus cereus	Bacillus
GCF_001941905.1_ASM194190v1_NZ_CP018931	Bacillus cereus	Bacillus
GCF_002214705.1_ASM221470v1_NZ_CP016315	Bacillus cereus	Bacillus
GCF_000833065.1_ASM83306v1_NZ_CP009981	Bacillus anthracis	Bacillus
GCF_000717535.1_ASM71753v1_NZ_CP004870	Bacillus thuringiensis	Bacillus
GCF_000832385.1_ASM83238v1_NZ_CP009300	Bacillus cereus	Bacillus
GCF_000832635.1_ASM83263v1_NZ_CP009541	Bacillus anthracis	Bacillus
GCF_000742655.1_ASM74265v1_NZ_CP007618	Bacillus anthracis	Bacillus
GCF_001457555.1_NCTC10562_NZ_LN831027	Fusobacterium nucleatum	Fusobacterium
GCF_002763695.1_ASM276369v1_NZ_CP024700	Fusobacterium periodonticum	Fusobacterium
GCF_001455145.1_ASM145514v1_NZ_CP013331	Fusobacterium hwasookii	Fusobacterium
GCF_002211625.1_ASM221162v1_NZ_CP022123	Fusobacterium nucleatum	Fusobacterium
GCF_002763815.1_ASM276381v1_NZ_CP024703	Fusobacterium periodonticum	Fusobacterium
GCF_002763815.1_ASM276381v1_NZ_CP024703	Fusobacterium periodonticum	Fusobacterium
GCF_001455085.1_ASM145508v1_NZ_CP013336	Fusobacterium hwasookii	Fusobacterium
GCF_000013285.1_ASM1328v1_NC_008261	Clostridium perfringens	Clostridium
GCF_001581875.1_ASM158187v1_NZ_CP014643	Lysinibacillus sphaericus	Lysinibacillus
GCF_002243705.1_ASM224370v1_NZ_CP020815	Anoxybacillus flavithermus	Anoxybacillus
GCF_002243705.1_ASM224370v1_NZ_CP020815	Anoxybacillus flavithermus	Anoxybacillus
GCF_002243705.1_ASM224370v1_NZ_CP020815	Anoxybacillus flavithermus	Anoxybacillus
GCF_001998765.1_ASM199876v1_NZ_CP012098	Anaerostipes hadrus	Anaerostipes
GCF_001998765.1_ASM199876v1_NZ_CP012098	Anaerostipes hadrus	Anaerostipes
GCF_001579785.1_ASM157978v1_NZ_CP010994	Clostridium perfringens	Clostridium
GCF_002813755.1_ASM281375v1_NZ_CP018061	Enterococcus mundtii	Enterococcus
GCF_000284095.1_ASM28409v1_NC_017068	Selenomonas ruminantium	Selenomonas
GCF_002763735.1_ASM276373v1_NZ_CP024701	Fusobacterium periodonticum	Fusobacterium
GCA_000534935.2_ASM53493v2	Bacillus anthracis	Bacillus
GCA_003925875.1_ASM392587v1	Erysipelotrichaceae bacterium	Erysipelotrichaceae
GCA_003456975.1_ASM345697v1	Clostridioides difficile	Clostridioides
GCA_003457015.1_ASM345701v1	Clostridioides difficile	Clostridioides
GCA_003457035.1_ASM345703v1	Clostridioides difficile	Clostridioides
GCA_003991175.1_ASM399117v1	Bacillus thuringiensis	Bacillus
GCA_002208785.2_ASM220878v2	Bacillus anthracis	Bacillus
GCA_003096215.1_ASM309621v1	Bacillus thermoamylovorans	Bacillus
GCA_003096215.1_ASM309621v1	Bacillus thermoamylovorans	Bacillus
GCA_003096215.1_ASM309621v1	Bacillus thermoamylovorans	Bacillus
GCA_003096215.1_ASM309621v1	Bacillus thermoamylovorans	Bacillus
GCA_003096215.1_ASM309621v1	Bacillus thermoamylovorans	Bacillus
GCA_003096215.1_ASM309621v1	Bacillus thermoamylovorans	Bacillus
GCA_003096215.1_ASM309621v1	Bacillus thermoamylovorans	Bacillus
GCA_003096215.1_ASM309621v1	Bacillus thermoamylovorans	Bacillus
GCA_003957375.1_ASM395737v1	Enterococcus mundtii	Enterococcus
GCA_004015185.1_ASM401518v1	Clostridium sp.	Clostridium
GCA_004015185.1_ASM401518v1	Clostridium sp.	Clostridium
GCA_004015185.1_ASM401518v1	Clostridium sp.	Clostridium
GCA_004015185.1_ASM401518v1	Clostridium sp.	Clostridium
GCA_004015185.1_ASM401518v1	Clostridium sp.	Clostridium
GCA_004015185.1_ASM401518v1	Clostridium sp.	Clostridium
GCA_004015185.1_ASM401518v1	Clostridium sp.	Clostridium
GCA_004328845.1_ASM432884v1	Bacillus subtilis	Bacillus
GCA_003013635.1_ASM301363v1	Clostridium tetani	Clostridium
GCA_003019755.1_ASM301975v1	Fusobacterium periodonticum	Fusobacterium
GCA_003129525.1_ASM312952v1	Clostridium beijerinckii	Clostridium
GCA_003614235.1_ASM361423v1	Clostridium novyi	Clostridium
GCA_003614235.1_ASM361423v1	Clostridium novyi	Clostridium
GCA_003614235.1_ASM361423v1	Clostridium novyi	Clostridium
GCA_003227955.1_ASM322795v1	Bacillus anthracis	Bacillus
GCA_003410255.1_ASM341025v1	Bacillus anthracis	Bacillus
GCA_003410255.1_ASM341025v1	Bacillus anthracis	Bacillus
GCA_003718715.1_ASM371871v1	Clostridium sp.	Clostridium
GCA_003966295.1_ASM396629v1	Bacillus albus	Bacillus
GCA_003966295.1_ASM396629v1	Bacillus albus	Bacillus
GCA_004103695.1_ASM410369v1	Clostridium sp.	Clostridium
GCA_004103695.1_ASM410369v1	Clostridium sp.	Clostridium
GCA_004103695.1_ASM410369v1	Clostridium sp.	Clostridium
GCA_004103695.1_ASM410369v1	Clostridium sp.	Clostridium
GCA_004103695.1_ASM410369v1	Clostridium sp.	Clostridium
GCF_011405175.1_ASM1140517v1	Geobacillus subterraneus	Geobacillus
GCF_006384875.1_ASM638487v1	Bacillus cereus	Bacillus
GCF_012222705.1_ASM1222270v1	Enterococcus hirae	Enterococcus
GCF_009739945.1_ASM973994v1	Bacillus luti	Bacillus
GCF_009497015.2_ASM949701v2	Bacillus cereus	Bacillus
GCF_010669045.1_ASM1066904v1	Bacillus paranthracis	Bacillus
GCF_013267775.1_ASM1326777v1	Bacillus cereus	Bacillus
GCF_013267235.1_ASM1326723v1	Bacillus cereus	Bacillus
GCF_013267315.1_ASM1326731v1	Bacillus thuringiensis	Bacillus
GCA_002865785.1_ASM286578v1	Clostridium botulinum	Clostridium
GCA_002865825.1_ASM286582v1	Clostridium botulinum	Clostridium
GCA_003288255.1_ASM328825v1	Clostridiaceae bacterium	Clostridiaceae
GCF_001902295.1_ASM190229v1_NZ_CP018335	Clostridium kluyveri	Clostridium
GCF_000340885.1_ASM34088v1_NC_020291	Clostridium saccharoperbutylacetonicum	Clostridium
GCF_001634265.1_ASM163426v1_NZ_CP015435	Anoxybacillus sp.	Anoxybacillus
GCF_003096215.1_ASM309621v1_NZ_CP023704	Bacillus thermoamylovorans	Bacillus
GCF_000284095.1_ASM28409v1_NC_017068	Selenomonas ruminantium	Selenomonas
GCF_001548175.1_ASM154817v1_NZ_AP014864	Bacillus thuringiensis	Bacillus
GCF_000284095.1_ASM28409v1_NC_017068	Selenomonas ruminantium	Selenomonas
GCF_001941885.1_ASM194188v1_NZ_CP018933	Bacillus cereus	Bacillus
GCF_000143605.1_ASM14360v1_NC_014335	Bacillus cereus	Bacillus
GCF_002813755.1_ASM281375v1_NZ_CP018061	Enterococcus mundtii	Enterococcus
GCF_000299355.1_ASM29935v1_NC_018664	Gottschalkia acidurici	Gottschalkia
GCF_000968375.1_ASM96837v1_NZ_CP009933	Clostridium scatologenes	Clostridium
GCF_003096215.1_ASM309621v1_NZ_CP023704	Bacillus thermoamylovorans	Bacillus
GCF_003096215.1_ASM309621v1_NZ_CP023704	Bacillus thermoamylovorans	Bacillus
GCF_003096215.1_ASM309621v1_NZ_CP023704	Bacillus thermoamylovorans	Bacillus
GCF_001465255.1_ASM146525v1_NZ_CP013652	Paenibacillus naphthalenovorans	Paenibacillus
GCF_002312985.1_ASM231298v1_NZ_CP023410	Clostridium perfringens	Clostridium
GCF_000092165.1_ASM9216v1_NC_014171	Bacillus thuringiensis	Bacillus
GCF_002216125.1_ASM221612v1_NZ_CP016360	Bacillus cereus	Bacillus
GCF_003096215.1_ASM309621v1_NZ_CP023704	Bacillus thermoamylovorans	Bacillus
GCF_001941885.1_ASM194188v1_NZ_CP018933	Bacillus cereus	Bacillus
GCF_003096215.1_ASM309621v1_NZ_CP023704	Bacillus thermoamylovorans	Bacillus
GCF_002312985.1_ASM231298v1_NZ_CP023410	Clostridium perfringens	Clostridium
GCF_000013065.1_ASM1306v1_NC_011969	Bacillus cereus	Bacillus
GCF_002833485.1_ASM283348v1_NZ_CP025122	Bacillus sp.	Bacillus
GCF_002214725.1_ASM221472v1_NZ_CP016316	Bacillus cereus	Bacillus
GCF_000143605.1_ASM14360v1_NC_014335	Bacillus cereus	Bacillus
GCF_000284095.1_ASM28409v1_NC_017068	Selenomonas ruminantium	Selenomonas
GCF_002243705.1_ASM224370v1_NZ_CP020815	Anoxybacillus flavithermus	Anoxybacillus
GCF_002243705.1_ASM224370v1_NZ_CP020815	Anoxybacillus flavithermus	Anoxybacillus
GCF_000016505.1_ASM1650v1_NC_009706	Clostridium kluyveri	Clostridium
GCF_000010265.1_ASM1026v1_NC_011837	Clostridium kluyveri	Clostridium
GCF_000832525.1_ASM83252v1_NZ_CP009369	Bacillus cereus	Bacillus
GCF_000832805.1_ASM83280v1_NZ_CP009590	Bacillus cereus	Bacillus
GCF_000789315.1_ASM78931v1_NZ_CP009941	Bacillus cereus	Bacillus
GCF_000299355.1_ASM29935v1_NC_018664	Gottschalkia acidurici	Gottschalkia
GCF_000013285.1_ASM1328v1_NC_008261	Clostridium perfringens	Clostridium
GCF_001998765.1_ASM199876v1_NZ_CP012098	Anaerostipes hadrus	Anaerostipes
GCF_000832385.1_ASM83238v1_NZ_CP009300	Bacillus cereus	Bacillus
GCF_002763625.1_ASM276362v1_NZ_CP024699	Fusobacterium periodonticum	Fusobacterium
GCF_001042715.1_ASM104271v1_NZ_CP009687	Clostridium aceticum	Clostridium
GCF_000832825.1_ASM83282v1_NZ_CP009600	Bacillus thuringiensis	Bacillus
GCF_001831375.1_ASM183137v1_NZ_CP017016	Bacillus sp.	Bacillus
GCF_000832865.1_ASM83286v1_NZ_CP009641	Bacillus cereus	Bacillus
GCF_000015065.1_ASM1506v1_NC_008600	Bacillus thuringiensis	Bacillus
GCF_000832405.1_ASM83240v1_NZ_CP009318	Bacillus cereus	Bacillus
GCF_000022505.1_ASM2250v1_NC_012472	Bacillus cereus	Bacillus
GCF_000239195.1_ASM23919v1_NC_016779	Bacillus cereus	Bacillus
GCF_002216705.1_ASM221670v1_NZ_CP022340	Enterococcus mundtii	Enterococcus
GCF_003096215.1_ASM309621v1_NZ_CP023704	Bacillus thermoamylovorans	Bacillus
GCF_001050115.1_ASM105011v1_NZ_CP012024	Bacillus smithii	Bacillus
GCF_000775975.1_ASM77597v1_NZ_CP009746	Bacillus weihenstephanensis	Bacillus
GCF_000832605.1_ASM83260v1_NZ_CP009692	Bacillus mycoides	Bacillus
GCF_000013285.1_ASM1328v1_NC_008261	Clostridium perfringens	Clostridium
GCF_001579765.1_ASM157976v1_NZ_CP010993	Clostridium perfringens	Clostridium
GCF_001831375.1_ASM183137v1_NZ_CP017016	Bacillus sp.	Bacillus
GCF_001433955.1_ASM143395v1_NZ_CP013121	Fusobacterium nucleatum	Fusobacterium
GCF_001998765.1_ASM199876v1_NZ_CP012098	Anaerostipes hadrus	Anaerostipes
GCF_000018825.1_ASM1882v1_NC_010184	Bacillus weihenstephanensis	Bacillus
GCF_001685565.1_ASM168556v1_NZ_CP015350	Bacillus thuringiensis	Bacillus
GCF_000193355.1_ASM19335v1_NC_017208	Bacillus thuringiensis	Bacillus
GCF_000306745.1_ASM30674v1_NC_018877	Bacillus thuringiensis	Bacillus
GCF_000341665.1_ASM34166v1_NC_020376	Bacillus thuringiensis	Bacillus
GCF_002119445.1_ASM211944v1_NZ_CP021061	Bacillus thuringiensis	Bacillus
GCF_000993825.1_ASM99382v1_NZ_CP011114	Paenibacillus durus	Paenibacillus
GCF_001618665.1_ASM161866v1_NZ_CP015150	Bacillus thuringiensis	Bacillus
GCF_000803665.1_ASM80366v1_NZ_CP010089	Bacillus thuringiensis	Bacillus
GCF_000688795.1_ASM68879v1_NZ_CP004858	Bacillus thuringiensis	Bacillus
GCF_000338755.1_ASM33875v1_NC_020238	Bacillus thuringiensis	Bacillus
GCF_000019045.1_ASM1904v1_NC_011567	Anoxybacillus flavithermus	Anoxybacillus
GCF_003096215.1_ASM309621v1_NZ_CP023704	Bacillus thermoamylovorans	Bacillus
GCF_001433955.1_ASM143395v1_NZ_CP013121	Fusobacterium nucleatum	Fusobacterium
GCF_001998765.1_ASM199876v1_NZ_CP012098	Anaerostipes hadrus	Anaerostipes
GCF_000024205.1_ASM2420v1_NC_013216	Desulfotomaculum acetoxidans	Desulfotomaculum
GCF_002763915.1_ASM276391v1_NZ_CP024731	Fusobacterium periodonticum	Fusobacterium
GCF_000018685.1_ASM1868v1_NC_010001	Lachnoclostridium phytofermentans	Lachnoclostridium
GCF_000018685.1_ASM1868v1_NC_010001	Lachnoclostridium phytofermentans	Lachnoclostridium
GCF_000007625.1_ASM762v1_NC_004557	Clostridium tetani	Clostridium
GCF_001598075.1_ASM159807v1_NZ_CP014856	Lysinibacillus sphaericus	Lysinibacillus
GCF_001629735.1_ASM162973v1_NZ_CP015224	Lysinibacillus sphaericus	Lysinibacillus
GCF_003019755.1_ASM301975v1_NZ_CP028108	Fusobacterium periodonticum	Fusobacterium
GCF_000292415.1_ASM29241v1_NC_018491	Bacillus cereus	Bacillus
GCF_001433955.1_ASM143395v1_NZ_CP013121	Fusobacterium nucleatum	Fusobacterium
GCF_002763815.1_ASM276381v1_NZ_CP024703	Fusobacterium periodonticum	Fusobacterium
GCF_000021445.1_ASM2144v1_NC_012581	Bacillus anthracis	Bacillus
GCF_001683095.1_ASM168309v1_NZ_CP012730	Bacillus anthracis	Bacillus
GCF_000833275.1_ASM83327v1_NZ_CP009315	Bacillus anthracis	Bacillus
GCF_001683065.1_ASM168306v1_NZ_CP012729	Bacillus anthracis	Bacillus
GCF_000512775.2_ASM51277v2_NZ_CP001974	Bacillus anthracis	Bacillus
GCF_001936375.1_ASM193637v1_NZ_CP018903	Bacillus anthracis	Bacillus
GCF_000583105.1_ASM58310v1_NZ_CP006742	Bacillus anthracis	Bacillus
GCF_001683255.1_ASM168325v1_NZ_CP012726	Bacillus anthracis	Bacillus
GCF_001683215.1_ASM168321v1_NZ_CP012724	Bacillus anthracis	Bacillus
GCF_001683195.1_ASM168319v1_NZ_CP012723	Bacillus anthracis	Bacillus
GCF_003227955.1_ASM322795v1_NZ_CP029805	Bacillus anthracis	Bacillus
GCF_000832445.1_ASM83244v1_NZ_CP009328	Bacillus anthracis	Bacillus
GCF_000725325.1_ASM72532v1_NZ_CP008846	Bacillus anthracis	Bacillus
GCF_000832505.1_ASM83250v1_NZ_CP009341	Bacillus anthracis	Bacillus
GCF_000742895.1_ASM74289v1_NZ_CP007666	Bacillus anthracis	Bacillus
GCF_001683275.1_ASM168327v1_NZ_CP012727	Bacillus anthracis	Bacillus
GCF_002208785.1_ASM220878v2_NZ_CP022044	Bacillus anthracis	Bacillus
GCF_001683235.1_ASM168323v1_NZ_CP012725	Bacillus anthracis	Bacillus
GCF_000875715.1_ASM87571v1_NZ_CP010852	Bacillus anthracis	Bacillus
GCF_000830095.1_ASM83009v1_NZ_CP010792	Bacillus anthracis	Bacillus
GCF_001683135.1_ASM168313v1_NZ_CP012720	Bacillus anthracis	Bacillus
GCF_001683155.1_ASM168315v1_NZ_CP012721	Bacillus anthracis	Bacillus
GCF_001683175.1_ASM168317v1_NZ_CP012722	Bacillus anthracis	Bacillus
GCF_000008165.1_ASM816v1_NC_005945	Bacillus anthracis	Bacillus
GCF_002277915.1_ASM227791v1_NZ_CP023001	Bacillus anthracis	Bacillus
GCF_000008445.1_ASM844v1_NC_007530	Bacillus anthracis	Bacillus
GCF_000512835.2_ASM51283v2_NZ_CP001970	Bacillus anthracis	Bacillus
GCF_000832745.1_ASM83274v1_NZ_CP009697	Bacillus anthracis	Bacillus
GCF_001543225.1_ASM154322v1_NZ_CP014179	Bacillus anthracis	Bacillus
GCF_000258885.1_ASM25888v1_NC_017729	Bacillus anthracis	Bacillus
GCF_000833125.1_ASM83312v1_NZ_CP010322	Bacillus anthracis	Bacillus
GCF_000022865.1_ASM2286v1_NC_012659	Bacillus anthracis	Bacillus
GCF_001683295.1_ASM168329v1_NZ_CP012728	Bacillus anthracis	Bacillus
GCF_001654475.1_ASM165447v1_NZ_CP015779	Bacillus anthracis	Bacillus
GCF_001990245.1_ASM199024v1_NZ_CP019588	Bacillus anthracis	Bacillus
GCF_000007845.1_ASM784v1_NC_003997	Bacillus anthracis	Bacillus
GCF_000832665.1_ASM83266v1_NZ_CP009544	Bacillus anthracis	Bacillus
GCF_001457555.1_NCTC10562_NZ_LN831027	Fusobacterium nucleatum	Fusobacterium
GCF_001455105.1_ASM145510v1_NZ_CP013334	Fusobacterium hwasookii	Fusobacterium
GCF_000758685.1_ASM75868v1_NZ_CP009286	Paenibacillus stellifer	Paenibacillus
GCF_001998765.1_ASM199876v1_NZ_CP012098	Anaerostipes hadrus	Anaerostipes
GCF_000018605.1_ASM1860v1_NC_010003	Petrotoga mobilis	Petrotoga
GCF_000504125.1_ASM50412v1_NC_022878	Enterococcus mundtii	Enterococcus
GCF_001579785.1_ASM157978v1_NZ_CP013615	Clostridium perfringens	Clostridium
GCF_000597865.1_ASM59786v1_NZ_CP007453	Peptoclostridium acidaminophilum	Peptoclostridium
GCF_000010185.1_ASM1018v1_NC_010371	Finegoldia magna	Finegoldia
GCF_001634285.1_ASM163428v1_NZ_CP015439	Anoxybacillus amylolyticus	Anoxybacillus
GCF_002865825.1_ASM286582v1_NZ_CP013844	Clostridium botulinum	Clostridium
GCF_000832485.1_ASM83248v1_NZ_CP009335	Bacillus thuringiensis	Bacillus
GCF_000817935.1_ASM81793v1_NZ_CP006909	Clostridium botulinum	Clostridium
GCF_000193355.1_ASM19335v1_NC_017209	Bacillus thuringiensis	Bacillus
GCF_000204565.1_ASM20456v1_NC_015426	Clostridium botulinum	Clostridium
GCF_000284095.1_ASM28409v1_NC_017078	Selenomonas ruminantium	Selenomonas
GCF_001634285.1_ASM163428v1_NZ_CP015438	Anoxybacillus amylolyticus	Anoxybacillus
GCF_002865785.1_ASM286578v1_NZ_CP013700	Clostridium botulinum	Clostridium
GCF_003288255.1_ASM328825v1_NZ_CP026601	Clostridiaceae bacterium	Clostridiaceae
ERR528735_655269_4632	Abyssisolibacter fermentans	Abyssisolibacter
GUT_GENOME032646_7	Abyssisolibacter fermentans	Abyssisolibacter
GUT_GENOME036078_2	Abyssisolibacter fermentans	Abyssisolibacter
GUT_GENOME063334_2	Abyssisolibacter fermentans	Abyssisolibacter
GUT_GENOME081877_36	Abyssisolibacter fermentans	Abyssisolibacter
GUT_GENOME082102_31	Abyssisolibacter fermentans	Abyssisolibacter
GUT_GENOME082963_50	Abyssisolibacter fermentans	Abyssisolibacter
GUT_GENOME085792_263	Abyssisolibacter fermentans	Abyssisolibacter
GUT_GENOME085869_49	Abyssisolibacter fermentans	Abyssisolibacter
GUT_GENOME086771_2	Abyssisolibacter fermentans	Abyssisolibacter
GUT_GENOME148393_38	Abyssisolibacter fermentans	Abyssisolibacter
GUT_GENOME155937_5	Abyssisolibacter fermentans	Abyssisolibacter
ERR1711753_47401_4424	Anaerobutyricum hallii	Anaerobutyricum
GUT_GENOME001148_101	Anaerobutyricum hallii	Anaerobutyricum
GUT_GENOME030570_1	Anaerobutyricum hallii	Anaerobutyricum
GUT_GENOME031675_56	Anaerobutyricum hallii	Anaerobutyricum
GUT_GENOME121835_23	Anaerobutyricum hallii	Anaerobutyricum
GUT_GENOME184576_93	Anaerobutyricum hallii	Anaerobutyricum
SRR7124652_527463_5820	Anaerobutyricum hallii	Anaerobutyricum
SRR7162382_1286697_7021	Anaerobutyricum hallii	Anaerobutyricum
ERR589547_42679_17498	Anaerostipes hadrus	Anaerostipes
GUT_GENOME027248_42	Anaerostipes hadrus	Anaerostipes
GUT_GENOME031669_211	Anaerostipes hadrus	Anaerostipes
GUT_GENOME048850_78	Anaerostipes hadrus	Anaerostipes
GUT_GENOME053150_3	Anaerostipes hadrus	Anaerostipes
GUT_GENOME053387_37	Anaerostipes hadrus	Anaerostipes
GUT_GENOME054264_2	Anaerostipes hadrus	Anaerostipes
GUT_GENOME058382_46	Anaerostipes hadrus	Anaerostipes
GUT_GENOME058970_6	Anaerostipes hadrus	Anaerostipes
GUT_GENOME059878_33	Anaerostipes hadrus	Anaerostipes
GUT_GENOME060887_4	Anaerostipes hadrus	Anaerostipes
GUT_GENOME060887_9	Anaerostipes hadrus	Anaerostipes
GUT_GENOME062173_6	Anaerostipes hadrus	Anaerostipes
GUT_GENOME067718_121	Anaerostipes hadrus	Anaerostipes
GUT_GENOME071780_211	Anaerostipes hadrus	Anaerostipes
GUT_GENOME072105_93	Anaerostipes hadrus	Anaerostipes
GUT_GENOME072632_58	Anaerostipes hadrus	Anaerostipes
GUT_GENOME072793_80	Anaerostipes hadrus	Anaerostipes
GUT_GENOME073023_173	Anaerostipes hadrus	Anaerostipes
GUT_GENOME073110_199	Anaerostipes hadrus	Anaerostipes
GUT_GENOME073709_29	Anaerostipes hadrus	Anaerostipes
GUT_GENOME075729_26	Anaerostipes hadrus	Anaerostipes
GUT_GENOME075779_23	Anaerostipes hadrus	Anaerostipes
GUT_GENOME076252_41	Anaerostipes hadrus	Anaerostipes
GUT_GENOME076506_166	Anaerostipes hadrus	Anaerostipes
GUT_GENOME076943_233	Anaerostipes hadrus	Anaerostipes
GUT_GENOME077272_83	Anaerostipes hadrus	Anaerostipes
GUT_GENOME077634_137	Anaerostipes hadrus	Anaerostipes
GUT_GENOME078257_85	Anaerostipes hadrus	Anaerostipes
GUT_GENOME078565_76	Anaerostipes hadrus	Anaerostipes
GUT_GENOME078697_12	Anaerostipes hadrus	Anaerostipes
GUT_GENOME079388_30	Anaerostipes hadrus	Anaerostipes
GUT_GENOME080092_25	Anaerostipes hadrus	Anaerostipes
GUT_GENOME080314_82	Anaerostipes hadrus	Anaerostipes
GUT_GENOME080696_9	Anaerostipes hadrus	Anaerostipes
GUT_GENOME080989_303	Anaerostipes hadrus	Anaerostipes
GUT_GENOME081595_210	Anaerostipes hadrus	Anaerostipes
GUT_GENOME082894_212	Anaerostipes hadrus	Anaerostipes
GUT_GENOME085576_105	Anaerostipes hadrus	Anaerostipes
GUT_GENOME086181_178	Anaerostipes hadrus	Anaerostipes
GUT_GENOME087334_93	Anaerostipes hadrus	Anaerostipes
GUT_GENOME087568_219	Anaerostipes hadrus	Anaerostipes
GUT_GENOME087588_6	Anaerostipes hadrus	Anaerostipes
GUT_GENOME087750_77	Anaerostipes hadrus	Anaerostipes
GUT_GENOME088338_42	Anaerostipes hadrus	Anaerostipes
GUT_GENOME088463_26	Anaerostipes hadrus	Anaerostipes
GUT_GENOME089027_119	Anaerostipes hadrus	Anaerostipes
GUT_GENOME089200_26	Anaerostipes hadrus	Anaerostipes
GUT_GENOME089714_94	Anaerostipes hadrus	Anaerostipes
GUT_GENOME090768_139	Anaerostipes hadrus	Anaerostipes
GUT_GENOME091754_10	Anaerostipes hadrus	Anaerostipes
GUT_GENOME092058_26	Anaerostipes hadrus	Anaerostipes
GUT_GENOME092524_5	Anaerostipes hadrus	Anaerostipes
GUT_GENOME093593_4	Anaerostipes hadrus	Anaerostipes
GUT_GENOME094136_16	Anaerostipes hadrus	Anaerostipes
GUT_GENOME095102_8	Anaerostipes hadrus	Anaerostipes
GUT_GENOME095975_31	Anaerostipes hadrus	Anaerostipes
GUT_GENOME097026_12	Anaerostipes hadrus	Anaerostipes
GUT_GENOME097619_64	Anaerostipes hadrus	Anaerostipes
GUT_GENOME099925_1	Anaerostipes hadrus	Anaerostipes
GUT_GENOME103605_37	Anaerostipes hadrus	Anaerostipes
GUT_GENOME104509_103	Anaerostipes hadrus	Anaerostipes
GUT_GENOME104555_140	Anaerostipes hadrus	Anaerostipes
GUT_GENOME105037_52	Anaerostipes hadrus	Anaerostipes
GUT_GENOME106301_41	Anaerostipes hadrus	Anaerostipes
GUT_GENOME106422_30	Anaerostipes hadrus	Anaerostipes
GUT_GENOME106579_28	Anaerostipes hadrus	Anaerostipes
GUT_GENOME107117_39	Anaerostipes hadrus	Anaerostipes
GUT_GENOME107139_71	Anaerostipes hadrus	Anaerostipes
GUT_GENOME107212_166	Anaerostipes hadrus	Anaerostipes
GUT_GENOME107525_8	Anaerostipes hadrus	Anaerostipes
GUT_GENOME108716_1	Anaerostipes hadrus	Anaerostipes
GUT_GENOME111282_4	Anaerostipes hadrus	Anaerostipes
GUT_GENOME114070_19	Anaerostipes hadrus	Anaerostipes
GUT_GENOME119271_22	Anaerostipes hadrus	Anaerostipes
GUT_GENOME121052_10	Anaerostipes hadrus	Anaerostipes
GUT_GENOME130064_2	Anaerostipes hadrus	Anaerostipes
GUT_GENOME130617_3	Anaerostipes hadrus	Anaerostipes
GUT_GENOME131042_6	Anaerostipes hadrus	Anaerostipes
GUT_GENOME132886_2	Anaerostipes hadrus	Anaerostipes
GUT_GENOME134998_56	Anaerostipes hadrus	Anaerostipes
GUT_GENOME136389_28	Anaerostipes hadrus	Anaerostipes
GUT_GENOME136607_1	Anaerostipes hadrus	Anaerostipes
GUT_GENOME136769_30	Anaerostipes hadrus	Anaerostipes
GUT_GENOME137050_41	Anaerostipes hadrus	Anaerostipes
GUT_GENOME138350_1	Anaerostipes hadrus	Anaerostipes
GUT_GENOME138398_1	Anaerostipes hadrus	Anaerostipes
GUT_GENOME138654_4	Anaerostipes hadrus	Anaerostipes
GUT_GENOME139265_33	Anaerostipes hadrus	Anaerostipes
GUT_GENOME139328_159	Anaerostipes hadrus	Anaerostipes
GUT_GENOME139411_13	Anaerostipes hadrus	Anaerostipes
GUT_GENOME139545_3	Anaerostipes hadrus	Anaerostipes
GUT_GENOME147150_95	Anaerostipes hadrus	Anaerostipes
GUT_GENOME148104_12	Anaerostipes hadrus	Anaerostipes
GUT_GENOME148750_37	Anaerostipes hadrus	Anaerostipes
GUT_GENOME151278_3	Anaerostipes hadrus	Anaerostipes
GUT_GENOME152349_2	Anaerostipes hadrus	Anaerostipes
GUT_GENOME160303_21	Anaerostipes hadrus	Anaerostipes
GUT_GENOME160546_88	Anaerostipes hadrus	Anaerostipes
GUT_GENOME160832_191	Anaerostipes hadrus	Anaerostipes
GUT_GENOME161088_2	Anaerostipes hadrus	Anaerostipes
GUT_GENOME161173_5	Anaerostipes hadrus	Anaerostipes
GUT_GENOME161359_10	Anaerostipes hadrus	Anaerostipes
GUT_GENOME161456_1	Anaerostipes hadrus	Anaerostipes
GUT_GENOME161540_49	Anaerostipes hadrus	Anaerostipes
GUT_GENOME161875_1	Anaerostipes hadrus	Anaerostipes
GUT_GENOME162165_68	Anaerostipes hadrus	Anaerostipes
GUT_GENOME162286_115	Anaerostipes hadrus	Anaerostipes
GUT_GENOME162657_22	Anaerostipes hadrus	Anaerostipes
GUT_GENOME162864_1	Anaerostipes hadrus	Anaerostipes
GUT_GENOME164044_3	Anaerostipes hadrus	Anaerostipes
GUT_GENOME164052_10	Anaerostipes hadrus	Anaerostipes
GUT_GENOME171138_33	Anaerostipes hadrus	Anaerostipes
GUT_GENOME171147_34	Anaerostipes hadrus	Anaerostipes
GUT_GENOME171154_50	Anaerostipes hadrus	Anaerostipes
GUT_GENOME171236_50	Anaerostipes hadrus	Anaerostipes
GUT_GENOME175050_20	Anaerostipes hadrus	Anaerostipes
GUT_GENOME175270_1	Anaerostipes hadrus	Anaerostipes
GUT_GENOME175695_40	Anaerostipes hadrus	Anaerostipes
GUT_GENOME177612_244	Anaerostipes hadrus	Anaerostipes
GUT_GENOME181811_6	Anaerostipes hadrus	Anaerostipes
GUT_GENOME181824_51	Anaerostipes hadrus	Anaerostipes
GUT_GENOME181999_1	Anaerostipes hadrus	Anaerostipes
GUT_GENOME182200_49	Anaerostipes hadrus	Anaerostipes
GUT_GENOME182217_1	Anaerostipes hadrus	Anaerostipes
GUT_GENOME182272_2	Anaerostipes hadrus	Anaerostipes
GUT_GENOME182376_44	Anaerostipes hadrus	Anaerostipes
GUT_GENOME182794_32	Anaerostipes hadrus	Anaerostipes
GUT_GENOME183109_4	Anaerostipes hadrus	Anaerostipes
GUT_GENOME183196_54	Anaerostipes hadrus	Anaerostipes
GUT_GENOME183476_111	Anaerostipes hadrus	Anaerostipes
GUT_GENOME183559_100	Anaerostipes hadrus	Anaerostipes
GUT_GENOME183764_9	Anaerostipes hadrus	Anaerostipes
GUT_GENOME184113_21	Anaerostipes hadrus	Anaerostipes
GUT_GENOME184717_23	Anaerostipes hadrus	Anaerostipes
GUT_GENOME188892_57	Anaerostipes hadrus	Anaerostipes
GUT_GENOME196194_6	Anaerostipes hadrus	Anaerostipes
GUT_GENOME196434_136	Anaerostipes hadrus	Anaerostipes
GUT_GENOME197137_95	Anaerostipes hadrus	Anaerostipes
GUT_GENOME197358_93	Anaerostipes hadrus	Anaerostipes
GUT_GENOME197580_6	Anaerostipes hadrus	Anaerostipes
GUT_GENOME197805_1	Anaerostipes hadrus	Anaerostipes
GUT_GENOME201636_62	Anaerostipes hadrus	Anaerostipes
GUT_GENOME202207_49	Anaerostipes hadrus	Anaerostipes
GUT_GENOME203910_26	Anaerostipes hadrus	Anaerostipes
GUT_GENOME204561_30	Anaerostipes hadrus	Anaerostipes
GUT_GENOME208778_25	Anaerostipes hadrus	Anaerostipes
GUT_GENOME209724_54	Anaerostipes hadrus	Anaerostipes
GUT_GENOME210129_551	Anaerostipes hadrus	Anaerostipes
GUT_GENOME210280_37	Anaerostipes hadrus	Anaerostipes
GUT_GENOME217542_34	Anaerostipes hadrus	Anaerostipes
GUT_GENOME219596_123	Anaerostipes hadrus	Anaerostipes
GUT_GENOME222679_40	Anaerostipes hadrus	Anaerostipes
GUT_GENOME222877_273	Anaerostipes hadrus	Anaerostipes
GUT_GENOME223107_148	Anaerostipes hadrus	Anaerostipes
GUT_GENOME223689_220	Anaerostipes hadrus	Anaerostipes
GUT_GENOME223720_105	Anaerostipes hadrus	Anaerostipes
GUT_GENOME224469_576	Anaerostipes hadrus	Anaerostipes
GUT_GENOME225020_424	Anaerostipes hadrus	Anaerostipes
GUT_GENOME228729_118	Anaerostipes hadrus	Anaerostipes
GUT_GENOME229234_3	Anaerostipes hadrus	Anaerostipes
GUT_GENOME229792_386	Anaerostipes hadrus	Anaerostipes
GUT_GENOME229828_33	Anaerostipes hadrus	Anaerostipes
GUT_GENOME234168_44	Anaerostipes hadrus	Anaerostipes
GUT_GENOME235028_78	Anaerostipes hadrus	Anaerostipes
GUT_GENOME235044_35	Anaerostipes hadrus	Anaerostipes
GUT_GENOME238528_37	Anaerostipes hadrus	Anaerostipes
GUT_GENOME238538_6	Anaerostipes hadrus	Anaerostipes
GUT_GENOME238600_118	Anaerostipes hadrus	Anaerostipes
GUT_GENOME238822_31	Anaerostipes hadrus	Anaerostipes
GUT_GENOME240150_51	Anaerostipes hadrus	Anaerostipes
GUT_GENOME240266_67	Anaerostipes hadrus	Anaerostipes
GUT_GENOME240305_1	Anaerostipes hadrus	Anaerostipes
GUT_GENOME240499_48	Anaerostipes hadrus	Anaerostipes
GUT_GENOME240516_1	Anaerostipes hadrus	Anaerostipes
GUT_GENOME240575_2	Anaerostipes hadrus	Anaerostipes
GUT_GENOME241030_32	Anaerostipes hadrus	Anaerostipes
GUT_GENOME241052_9	Anaerostipes hadrus	Anaerostipes
GUT_GENOME241428_56	Anaerostipes hadrus	Anaerostipes
GUT_GENOME242058_22	Anaerostipes hadrus	Anaerostipes
GUT_GENOME242099_7	Anaerostipes hadrus	Anaerostipes
GUT_GENOME242322_9	Anaerostipes hadrus	Anaerostipes
GUT_GENOME242640_21	Anaerostipes hadrus	Anaerostipes
GUT_GENOME244812_10	Anaerostipes hadrus	Anaerostipes
GUT_GENOME246589_37	Anaerostipes hadrus	Anaerostipes
GUT_GENOME247983_1	Anaerostipes hadrus	Anaerostipes
GUT_GENOME248072_34	Anaerostipes hadrus	Anaerostipes
GUT_GENOME248861_4	Anaerostipes hadrus	Anaerostipes
GUT_GENOME249380_25	Anaerostipes hadrus	Anaerostipes
GUT_GENOME250055_34	Anaerostipes hadrus	Anaerostipes
GUT_GENOME253057_2	Anaerostipes hadrus	Anaerostipes
GUT_GENOME253131_3	Anaerostipes hadrus	Anaerostipes
GUT_GENOME253541_26	Anaerostipes hadrus	Anaerostipes
GUT_GENOME253637_5	Anaerostipes hadrus	Anaerostipes
GUT_GENOME253687_1	Anaerostipes hadrus	Anaerostipes
GUT_GENOME254261_11	Anaerostipes hadrus	Anaerostipes
GUT_GENOME254678_14	Anaerostipes hadrus	Anaerostipes
GUT_GENOME255484_55	Anaerostipes hadrus	Anaerostipes
GUT_GENOME256262_3	Anaerostipes hadrus	Anaerostipes
GUT_GENOME257031_3	Anaerostipes hadrus	Anaerostipes
GUT_GENOME257267_2	Anaerostipes hadrus	Anaerostipes
GUT_GENOME257591_30	Anaerostipes hadrus	Anaerostipes
GUT_GENOME258227_49	Anaerostipes hadrus	Anaerostipes
GUT_GENOME259203_6	Anaerostipes hadrus	Anaerostipes
GUT_GENOME260665_40	Anaerostipes hadrus	Anaerostipes
GUT_GENOME262990_1	Anaerostipes hadrus	Anaerostipes
GUT_GENOME263092_10	Anaerostipes hadrus	Anaerostipes
GUT_GENOME263291_6	Anaerostipes hadrus	Anaerostipes
GUT_GENOME264474_38	Anaerostipes hadrus	Anaerostipes
GUT_GENOME265450_74	Anaerostipes hadrus	Anaerostipes
GUT_GENOME265505_4	Anaerostipes hadrus	Anaerostipes
GUT_GENOME265691_12	Anaerostipes hadrus	Anaerostipes
GUT_GENOME265956_108	Anaerostipes hadrus	Anaerostipes
GUT_GENOME266128_13	Anaerostipes hadrus	Anaerostipes
SRR4305504_250205_4008	Anaerostipes hadrus	Anaerostipes
SRR7351796_28340_26072	Anaerostipes hadrus	Anaerostipes
SRR7351799_207360_20339	Anaerostipes hadrus	Anaerostipes
SRR7352096_46185_5963	Anaerostipes hadrus	Anaerostipes
GUT_GENOME056940_6	Anaerostipes sp.	Anaerostipes
GUT_GENOME113659_1	Anaerostipes sp.	Anaerostipes
GUT_GENOME118016_6	Anaerostipes sp.	Anaerostipes
GUT_GENOME081190_133	Bacilli bacterium	Bacilli
GUT_GENOME081950_237	Bacilli bacterium	Bacilli
GUT_GENOME083716_145	Bacilli bacterium	Bacilli
GUT_GENOME190643_17	Bacilli bacterium	Bacilli
GUT_GENOME216181_1064	Bacilli bacterium	Bacilli
GUT_GENOME237636_74	Bacilli bacterium	Bacilli
GUT_GENOME248729_6	Bacilli bacterium	Bacilli
GUT_GENOME096239_10	Bacillus thermoamylovorans	Bacillus
GUT_GENOME000813_4	Bifidobacterium animalis	Bifidobacterium
GUT_GENOME096135_27	Bifidobacterium gallicum	Bifidobacterium
GUT_GENOME096436_4	Bifidobacterium gallicum	Bifidobacterium
ERR1366709_22458_6539	Bifidobacterium pseudolongum	Bifidobacterium
ERR2026916_23343_4720	Bifidobacterium pseudolongum	Bifidobacterium
GUT_GENOME087948_22	Bifidobacterium pseudolongum	Bifidobacterium
ERR1430520_239352_20379	Blautia	Blautia
GUT_GENOME004998_3	Blautia	Blautia
ERR1022275_285_18857	Blautia	Blautia
GUT_GENOME004998_7	Blautia	Blautia
GUT_GENOME027762_22	Blautia	Blautia
GUT_GENOME034939_1	Blautia	Blautia
GUT_GENOME036317_17	Blautia	Blautia
GUT_GENOME038763_156	Blautia	Blautia
GUT_GENOME042070_22	Blautia	Blautia
GUT_GENOME042218_36	Blautia	Blautia
GUT_GENOME042653_12	Blautia	Blautia
GUT_GENOME000433_14	Blautia	Blautia
GUT_GENOME043155_28	Blautia	Blautia
GUT_GENOME043243_36	Blautia	Blautia
GUT_GENOME043319_25	Blautia	Blautia
GUT_GENOME001147_13	Blautia	Blautia
GUT_GENOME043351_15	Blautia	Blautia
GUT_GENOME001243_11	Blautia	Blautia
GUT_GENOME061166_23	Blautia	Blautia
GUT_GENOME001281_97	Blautia	Blautia
GUT_GENOME062554_144	Blautia	Blautia
GUT_GENOME065776_15	Blautia	Blautia
GUT_GENOME072680_72	Blautia	Blautia
GUT_GENOME074981_169	Blautia	Blautia
GUT_GENOME078366_162	Blautia	Blautia
GUT_GENOME080068_30	Blautia	Blautia
GUT_GENOME083530_182	Blautia	Blautia
GUT_GENOME087137_30	Blautia	Blautia
GUT_GENOME087249_172	Blautia	Blautia
GUT_GENOME087309_121	Blautia	Blautia
GUT_GENOME088205_153	Blautia	Blautia
GUT_GENOME088318_117	Blautia	Blautia
GUT_GENOME088414_66	Blautia	Blautia
GUT_GENOME089617_82	Blautia	Blautia
GUT_GENOME090543_36	Blautia	Blautia
GUT_GENOME091136_1	Blautia	Blautia
GUT_GENOME091299_15	Blautia	Blautia
GUT_GENOME091299_19	Blautia	Blautia
GUT_GENOME110756_14	Blautia	Blautia
GUT_GENOME112229_1	Blautia	Blautia
GUT_GENOME116824_2	Blautia	Blautia
GUT_GENOME119376_16	Blautia	Blautia
GUT_GENOME121900_2	Blautia	Blautia
GUT_GENOME125890_18	Blautia	Blautia
GUT_GENOME126781_1	Blautia	Blautia
GUT_GENOME126818_4	Blautia	Blautia
GUT_GENOME126847_4	Blautia	Blautia
GUT_GENOME130931_118	Blautia	Blautia
GUT_GENOME173653_16	Blautia	Blautia
GUT_GENOME176088_10	Blautia	Blautia
GUT_GENOME178430_60	Blautia	Blautia
GUT_GENOME196325_99	Blautia	Blautia
GUT_GENOME198147_120	Blautia	Blautia
GUT_GENOME198384_144	Blautia	Blautia
GUT_GENOME198579_96	Blautia	Blautia
GUT_GENOME210527_2	Blautia	Blautia
GUT_GENOME211017_140	Blautia	Blautia
GUT_GENOME222856_67	Blautia	Blautia
GUT_GENOME238027_43	Blautia	Blautia
GUT_GENOME238729_18	Blautia	Blautia
GUT_GENOME247545_124	Blautia	Blautia
GUT_GENOME248468_10	Blautia	Blautia
GUT_GENOME254216_34	Blautia	Blautia
GUT_GENOME255042_75	Blautia	Blautia
GUT_GENOME263261_10	Blautia	Blautia
GUT_GENOME263481_22	Blautia	Blautia
GUT_GENOME264659_9	Blautia	Blautia
GUT_GENOME264720_2	Blautia	Blautia
GUT_GENOME264833_19	Blautia	Blautia
GUT_GENOME264922_1	Blautia	Blautia
GUT_GENOME037201_79	Blautia	Blautia
GUT_GENOME264955_15	Blautia	Blautia
GUT_GENOME265088_13	Blautia	Blautia
GUT_GENOME265223_6	Blautia	Blautia
GUT_GENOME265333_15	Blautia	Blautia
GUT_GENOME265960_52	Blautia	Blautia
SRR1535370_138137_31654	Blautia	Blautia
GUT_GENOME045938_39	Blautia	Blautia
GUT_GENOME052722_47	Blautia	Blautia
GUT_GENOME057370_48	Blautia	Blautia
GUT_GENOME058405_10	Blautia	Blautia
GUT_GENOME059635_4	Blautia	Blautia
GUT_GENOME062194_8	Blautia	Blautia
GUT_GENOME067890_150	Blautia	Blautia
GUT_GENOME075156_21	Blautia	Blautia
GUT_GENOME075742_213	Blautia	Blautia
GUT_GENOME078825_115	Blautia	Blautia
GUT_GENOME103794_19	Blautia	Blautia
GUT_GENOME120022_27	Blautia	Blautia
GUT_GENOME140346_8	Blautia	Blautia
GUT_GENOME151517_133	Blautia	Blautia
GUT_GENOME157021_7	Blautia	Blautia
GUT_GENOME183044_56	Blautia	Blautia
GUT_GENOME239819_10	Blautia	Blautia
GUT_GENOME248257_42	Blautia	Blautia
GUT_GENOME248278_488	Blautia	Blautia
GUT_GENOME257028_10	Blautia	Blautia
ERR414470_459098_4859	Blautia	Blautia
GUT_GENOME061326_23	Blautia	Blautia
GUT_GENOME162620_50	Blautia	Blautia
GUT_GENOME265142_162	Blautia	Blautia
ERR1539620_45264_57524	Blautia hydrogenotrophica	Blautia
GUT_GENOME096021_27	Blautia hydrogenotrophica	Blautia
GUT_GENOME131088_3	Blautia hydrogenotrophica	Blautia
GUT_GENOME137257_4	Blautia hydrogenotrophica	Blautia
GUT_GENOME108515_115	Blautia luti	Blautia
GUT_GENOME151395_30	Blautia luti	Blautia
GUT_GENOME158890_361	Blautia luti	Blautia
GUT_GENOME174462_78	Blautia luti	Blautia
GUT_GENOME209096_300	Blautia luti	Blautia
GUT_GENOME237478_237	Blautia luti	Blautia
GUT_GENOME004937_7	Blautia luti	Blautia
GUT_GENOME027672_15	Blautia luti	Blautia
GUT_GENOME027686_20	Blautia luti	Blautia
GUT_GENOME060873_16	Blautia luti	Blautia
GUT_GENOME078286_72	Blautia luti	Blautia
GUT_GENOME027672_21	Blautia massiliensis	Blautia
GUT_GENOME027686_8	Blautia massiliensis	Blautia
GUT_GENOME041127_21	Blautia massiliensis	Blautia
GUT_GENOME042527_75	Blautia massiliensis	Blautia
GUT_GENOME043144_244	Blautia massiliensis	Blautia
GUT_GENOME047820_36	Blautia massiliensis	Blautia
GUT_GENOME055180_25	Blautia massiliensis	Blautia
GUT_GENOME092229_1	Blautia massiliensis	Blautia
GUT_GENOME092229_15	Blautia massiliensis	Blautia
GUT_GENOME097534_24	Blautia massiliensis	Blautia
GUT_GENOME114125_30	Blautia massiliensis	Blautia
GUT_GENOME120984_23	Blautia massiliensis	Blautia
GUT_GENOME129752_45	Blautia massiliensis	Blautia
GUT_GENOME158204_307	Blautia massiliensis	Blautia
GUT_GENOME161394_40	Blautia massiliensis	Blautia
GUT_GENOME170962_209	Blautia massiliensis	Blautia
GUT_GENOME176378_143	Blautia massiliensis	Blautia
GUT_GENOME198275_8	Blautia massiliensis	Blautia
GUT_GENOME227558_58	Blautia massiliensis	Blautia
GUT_GENOME253825_4	Blautia massiliensis	Blautia
GUT_GENOME265811_53	Blautia massiliensis	Blautia
SRR7217718_170963_10992	Blautia massiliensis	Blautia
SRR7217718_189153_23995	Blautia massiliensis	Blautia
SRR7351743_43049_27000	Blautia massiliensis	Blautia
SRR7707833_84829_19827	Blautia massiliensis	Blautia
SRR8108267_17545_5756	Blautia massiliensis	Blautia
ERR1539471_1127410_8277	Blautia obeum	Blautia
ERR1539494_141956_8346	Blautia obeum	Blautia
ERR3277354_176280_8605	Blautia obeum	Blautia
GUT_GENOME000433_5	Blautia obeum	Blautia
GUT_GENOME005181_4	Blautia obeum	Blautia
GUT_GENOME007703_2	Blautia obeum	Blautia
GUT_GENOME027668_30	Blautia obeum	Blautia
GUT_GENOME027692_40	Blautia obeum	Blautia
GUT_GENOME037315_6	Blautia obeum	Blautia
GUT_GENOME041562_6	Blautia obeum	Blautia
GUT_GENOME041590_83	Blautia obeum	Blautia
GUT_GENOME045883_77	Blautia obeum	Blautia
GUT_GENOME051933_17	Blautia obeum	Blautia
GUT_GENOME057450_49	Blautia obeum	Blautia
GUT_GENOME058848_28	Blautia obeum	Blautia
GUT_GENOME058967_11	Blautia obeum	Blautia
GUT_GENOME059095_110	Blautia obeum	Blautia
GUT_GENOME059213_9	Blautia obeum	Blautia
GUT_GENOME059394_1	Blautia obeum	Blautia
GUT_GENOME059635_19	Blautia obeum	Blautia
GUT_GENOME059752_16	Blautia obeum	Blautia
GUT_GENOME059752_3	Blautia obeum	Blautia
GUT_GENOME060937_14	Blautia obeum	Blautia
GUT_GENOME062044_13	Blautia obeum	Blautia
GUT_GENOME062181_13	Blautia obeum	Blautia
GUT_GENOME062766_21	Blautia obeum	Blautia
GUT_GENOME062893_6	Blautia obeum	Blautia
GUT_GENOME062962_14	Blautia obeum	Blautia
GUT_GENOME065104_20	Blautia obeum	Blautia
GUT_GENOME065471_7	Blautia obeum	Blautia
GUT_GENOME066699_31	Blautia obeum	Blautia
GUT_GENOME067676_57	Blautia obeum	Blautia
GUT_GENOME070487_178	Blautia obeum	Blautia
GUT_GENOME072271_443	Blautia obeum	Blautia
GUT_GENOME073518_308	Blautia obeum	Blautia
GUT_GENOME073575_45	Blautia obeum	Blautia
GUT_GENOME075641_58	Blautia obeum	Blautia
GUT_GENOME076242_139	Blautia obeum	Blautia
GUT_GENOME076382_440	Blautia obeum	Blautia
GUT_GENOME077137_135	Blautia obeum	Blautia
GUT_GENOME077231_16	Blautia obeum	Blautia
GUT_GENOME077310_54	Blautia obeum	Blautia
GUT_GENOME077791_114	Blautia obeum	Blautia
GUT_GENOME078488_37	Blautia obeum	Blautia
GUT_GENOME078519_365	Blautia obeum	Blautia
GUT_GENOME078783_12	Blautia obeum	Blautia
GUT_GENOME079490_294	Blautia obeum	Blautia
GUT_GENOME080248_89	Blautia obeum	Blautia
GUT_GENOME080271_366	Blautia obeum	Blautia
GUT_GENOME080416_73	Blautia obeum	Blautia
GUT_GENOME080483_188	Blautia obeum	Blautia
GUT_GENOME087225_610	Blautia obeum	Blautia
GUT_GENOME087429_250	Blautia obeum	Blautia
GUT_GENOME087879_21	Blautia obeum	Blautia
GUT_GENOME088820_435	Blautia obeum	Blautia
GUT_GENOME089055_194	Blautia obeum	Blautia
GUT_GENOME089713_611	Blautia obeum	Blautia
GUT_GENOME089750_35	Blautia obeum	Blautia
GUT_GENOME090768_208	Blautia obeum	Blautia
GUT_GENOME091062_71	Blautia obeum	Blautia
GUT_GENOME091921_4	Blautia obeum	Blautia
GUT_GENOME091929_26	Blautia obeum	Blautia
GUT_GENOME092168_73	Blautia obeum	Blautia
GUT_GENOME092460_11	Blautia obeum	Blautia
GUT_GENOME092984_13	Blautia obeum	Blautia
GUT_GENOME093836_10	Blautia obeum	Blautia
GUT_GENOME093836_21	Blautia obeum	Blautia
GUT_GENOME097240_90	Blautia obeum	Blautia
GUT_GENOME097565_68	Blautia obeum	Blautia
GUT_GENOME097588_74	Blautia obeum	Blautia
GUT_GENOME097640_11	Blautia obeum	Blautia
GUT_GENOME098212_72	Blautia obeum	Blautia
GUT_GENOME099917_15	Blautia obeum	Blautia
GUT_GENOME100233_3	Blautia obeum	Blautia
GUT_GENOME103435_2	Blautia obeum	Blautia
GUT_GENOME103794_11	Blautia obeum	Blautia
GUT_GENOME103799_13	Blautia obeum	Blautia
GUT_GENOME103808_20	Blautia obeum	Blautia
GUT_GENOME106069_42	Blautia obeum	Blautia
GUT_GENOME106210_4	Blautia obeum	Blautia
GUT_GENOME106294_17	Blautia obeum	Blautia
GUT_GENOME106484_82	Blautia obeum	Blautia
GUT_GENOME106692_42	Blautia obeum	Blautia
GUT_GENOME106751_16	Blautia obeum	Blautia
GUT_GENOME106755_1	Blautia obeum	Blautia
GUT_GENOME106782_1	Blautia obeum	Blautia
GUT_GENOME106794_4	Blautia obeum	Blautia
GUT_GENOME107112_1	Blautia obeum	Blautia
GUT_GENOME107388_12	Blautia obeum	Blautia
GUT_GENOME110102_23	Blautia obeum	Blautia
GUT_GENOME111557_144	Blautia obeum	Blautia
GUT_GENOME113420_8	Blautia obeum	Blautia
GUT_GENOME114456_103	Blautia obeum	Blautia
GUT_GENOME116394_146	Blautia obeum	Blautia
GUT_GENOME118887_49	Blautia obeum	Blautia
GUT_GENOME120303_105	Blautia obeum	Blautia
GUT_GENOME120433_17	Blautia obeum	Blautia
GUT_GENOME121857_1	Blautia obeum	Blautia
GUT_GENOME122113_26	Blautia obeum	Blautia
GUT_GENOME129801_80	Blautia obeum	Blautia
GUT_GENOME130374_2	Blautia obeum	Blautia
GUT_GENOME131018_22	Blautia obeum	Blautia
GUT_GENOME131041_80	Blautia obeum	Blautia
GUT_GENOME134994_26	Blautia obeum	Blautia
GUT_GENOME135846_11	Blautia obeum	Blautia
GUT_GENOME136904_92	Blautia obeum	Blautia
GUT_GENOME137019_8	Blautia obeum	Blautia
GUT_GENOME137122_10	Blautia obeum	Blautia
GUT_GENOME137243_189	Blautia obeum	Blautia
GUT_GENOME137640_21	Blautia obeum	Blautia
GUT_GENOME137949_114	Blautia obeum	Blautia
GUT_GENOME138080_31	Blautia obeum	Blautia
GUT_GENOME138110_2	Blautia obeum	Blautia
GUT_GENOME140607_31	Blautia obeum	Blautia
GUT_GENOME156489_11	Blautia obeum	Blautia
GUT_GENOME159758_305	Blautia obeum	Blautia
GUT_GENOME159824_26	Blautia obeum	Blautia
GUT_GENOME159979_19	Blautia obeum	Blautia
GUT_GENOME160663_87	Blautia obeum	Blautia
GUT_GENOME160976_89	Blautia obeum	Blautia
GUT_GENOME161120_107	Blautia obeum	Blautia
GUT_GENOME161685_21	Blautia obeum	Blautia
GUT_GENOME162077_87	Blautia obeum	Blautia
GUT_GENOME162328_76	Blautia obeum	Blautia
GUT_GENOME162773_5	Blautia obeum	Blautia
GUT_GENOME162954_90	Blautia obeum	Blautia
GUT_GENOME163018_27	Blautia obeum	Blautia
GUT_GENOME163080_2	Blautia obeum	Blautia
GUT_GENOME163174_34	Blautia obeum	Blautia
GUT_GENOME163384_26	Blautia obeum	Blautia
GUT_GENOME163531_68	Blautia obeum	Blautia
GUT_GENOME163728_45	Blautia obeum	Blautia
GUT_GENOME164536_38	Blautia obeum	Blautia
GUT_GENOME166218_3	Blautia obeum	Blautia
GUT_GENOME166271_1	Blautia obeum	Blautia
GUT_GENOME167873_89	Blautia obeum	Blautia
GUT_GENOME168287_1	Blautia obeum	Blautia
GUT_GENOME168422_328	Blautia obeum	Blautia
GUT_GENOME169671_7	Blautia obeum	Blautia
GUT_GENOME171836_33	Blautia obeum	Blautia
GUT_GENOME171951_2	Blautia obeum	Blautia
GUT_GENOME171992_1	Blautia obeum	Blautia
GUT_GENOME172091_5	Blautia obeum	Blautia
GUT_GENOME172091_88	Blautia obeum	Blautia
GUT_GENOME172114_7	Blautia obeum	Blautia
GUT_GENOME172298_94	Blautia obeum	Blautia
GUT_GENOME172314_3	Blautia obeum	Blautia
GUT_GENOME172550_2	Blautia obeum	Blautia
[truncated: 4,248 more rows]

## Sheet: S1e
Supplementary information, Table S1e: 2,360 defense-related profiles collected from Payne et al.34
[truncated: 2,361 more rows]

[truncated: 2 more sheets: S1f, S1g]
