# Supplementary material for: Discovery and structural mechanism of DNA endonucleases guided by RAGATH-18-derived RNAs
Source: Cell Res. 2024 Apr 4;34(5):370–85. doi: 10.1038/s41422-024-00952-1 (PMC11061315; doi:10.1038/s41422-024-00952-1)
Supplement: Supplementary file 11 — Supplementary information, Table S2 [file 41422_2024_952_MOESM11_ESM.xlsx]

## Sheet:  S2
Supplementary information, Table S2: Amino acid and reRNA sequences of IS607 TnpB systems involved in this study.
index	strain name	strain ID	proein ID	name	protein sequence	RAGATH18 associated RNA sequence				in vitro test	bacteria test	293F test
1	Catenibacterium sp. AM22-6LB	QTUM01000055.1	RGE94338.1	ISCasp	MRKLLKSFKTEINPTEEQKVRIRKTIGTCRFIYNFYLAHNKELHESGKKFMSSSQFRVWLNNEYLPSHPEYSWIKEAYSKSVTQAVNDGQTAFTRFFNHKSAFPKFKKKGKSDVKMYFVRNNPKDCSCERHRIKIPSLGWVRIKEKGYIPTTKDGYVIKSGHVSIKADRYYVSVLIEIPDKTSASNSSEGIGIDLGLKDFAIASNGKTYKNINKSAKLKKLEKKLIREQRSLSRKYENIKKGGSTQKRNIQKQRLKIQKLHHRIDNIRTDYINKIIAEIVKTKPSYITIEDLNISGMMKNRHLSKAVASQKFYEFKTKLQAKCRENGIELRVVDRWFPSSKTCHCCKSIKKDLKLSDRLFRCDCGYIEDRDFNAALNLRDATTYEVA	ATGAACGCAAACGTAAGTATGTACCGAAGGCTATTTCGGGAATTTACGACTATGGAGTGCACTAGAACTTGTGAGTAGATATGATTTCGGTCAATCCAAAGCATGCACAGTGACATAGTAAGTAATGTTCGTGAGAACTTACATTATCTCGATGTGAGTATATTTAATCACATTTTGAGTGGCAG				√	√	√
2	Mitsuokella sp. AF33-22	QRQA01000020.1	RHM53169.1	ISMsp1	MKRLLKSFKTELRLTESQTDKVRRSLGICRFLANQYIARNIWLCRLYQRGVLDEKQPHFITANDFDKYVNHVLKKKFPWIDQCGSKARKKVLVNAEQAFRRFFKGPARFPRFKRKNQQNVKLYFPKNNKGDWTIWRHKIQIPTIGRVRLKEFGYLPQGVTIKNGHVSCEAGRYYVSVTAEIEETSRYNNDLEASYHPQSDGIGVDLGVKSLAIVSDGRIFENINTSSRARRLEKRLRREQRRLSRKYEIRKKKGGSTATASANIEKKRLSVQKLHQRLTNLRRNYENQVIHALVEQKPRFITMEDLNVTGMMKNRHLSKSVAQQRFYSLREKLRRKAEIIGIEFRIADRFYPSSKTCHACGHVHGGLKLKDRIYVCPVCGYTEDRDLNAALNLRDTKNY…	TTCACGTTTTCACGTCTTGATACATGTACCGATGGCTAGTCGGGAACAGGCCGTTGCCTTGTGAGGCAAGGAATACGGCCAACGCCTTTGGAGTGTACAAGAACTTGTGAGTAGTCTCAGGCTTGCCTGGACAAAAGCATACACGATGAATAAGGAATTTTTCTAGGCATAGATAATTTCTATGTTATTCTATGTTTTTAGTAGCAG				√	√	√
3	Blautia sp. AF14-40	QUHK01000008.1	RHS04595.1	ISBsp1	MRKLQKSFKTEINPTDEQKLKIRRTIGTCRYVYNFYLDQNRKRYEKGEKFMSGKSFSVWLNNEYLPQNPEYAWIKEVSSKSVKRSLENACTAFSRFFKGQSHFPRYKKKNKSNVKMYFVKNNRTDCFCERHRVNIPTLGWVRIKEKGYLPTTKDGYVIKSGTVSMRAGRYYVSVLVEVPDPPKEENRNEGIGIDLGIKSFAVLSDGTVYQNINKSAKIKKLEKQLRREQRSLSRKYENLKKGVSTQRANIQKQKLKVQRLYQRIDNIRTDYIKKTIAGIVKTKPSFVTIEDLNVKGMMKNRHLSKATASQKFYEFRTRLQGKCAEKGIELRIADRWYPSSRRCHNCGQIRKDLKLSNRVYQCSCGYCEDRDLNAALNLRDVKTYQSA	GAAACGCAGAGATACATATGTACCGAAGGCCATTTCGGGAATTAACGACTGTGGAGTGTACCAGAACTTGTGAGTAGATACAGCTCCGGCTGGTCAAAAGCATACACGTTTGAAACAGTAAGTAGGATTCGTGAGAACTACAATATCTCGATATGAGTATATTTGATCATATTTTGAGTGGCAG				√	√	√
4	Ruminococcus sp. AF17-12	QUGY01000003.1	RHR70509.1	ISRsp1	MRRLLKSFKTEIDPTEEQKIKIHKTIGTCRYIYNFYLFHNKERYDAGERFMSGKSFSVWLNNEYLPGHPEYFWIREVSSKSVKNTIENACTAFSRFFHHQSSFPRYKKKGRSDVKMYFVKNNPKDCLCERHRIKIPTLGWVRLKEKGYIPASKDGFVIRSGAVSMKAGRYYVSALVDIPAPEADGNFTDGIGIDLGLKDFAVVSNGTVYRNINKTARIRKLEKQLRRAQRKLSRKYENLKKGESTQRANICKQKLKVQKLHHRIENIRTDHINKVISEIVKTKPSHITIEDLNISGMMKNRHLSKAVASQKFYEFRTKLKIKCAEYGIELRVVDRWYPSSRICHCCSCIKKDLKLSDRIYRCTCGYIEDRDLNAARNLRDAETYEVA	TCCCGCAAACGTAAGTATGTACCGAAGGCTATTTCGGGAATTAACGACTGTGGAGTGTACTTAGGATCTGTGAGTAGAGATAACTCCGGTTACTCAAAAGCATACACAAAGAAACAGTAAGCGGTATTCGTGAGAATCCGCATTATCTCGATGTGAGTATGTTTAATCACATTTTGAGTGGCAG				√	√	√
5	Clostridium sp. AF27-5AA	QUFH01000002.1	RHQ35082.1	ISClsp1	MWKLLKSFKTEINPTEEQKVKIRKTIGTCRYIYNFYLAHNKELHDNGKKFMSGKSFSVWLNNEYLPQNPDKLWIKEVSSKSVKRSIENGCVAFTRFFKHQSAFPNFKKKGKSDVKMYFVKNNPKDCRCERHRINIPSLGWVRIKEKGYIPTTKDGYVIKSGTVSIKAGRYYVSVLVEIPDMLIDSSNNDGIGIDLGLKNFAIVSNGKTYKNINKSARLKKLEKQLRREQKCLSRKYEYLKKGESTQRANIQKQKLKVQKLYHRLDNIHTDYINKIIAEIVKTKPSYITIEDLNVSGMMKNRHLSKAVASQKFYEFRTTLKSKCDDNNIELRVVDRFYPSSKLCHCCGSIKKDLKLSDRIYRCDCSYVADRDLNAALNLKDAKTYKIA	TGAAAAGCAAATGTAAGTATGTACCGAAGGCTATTTCGGGAATTAACGACTGTGGAGTATACAAGAACTTGTGAGTAGCATATCTGTTTACAGATTGTAAAAGCATATACGATGAAGCAGTAAGTAATGTTCGTGAGAACTTACAACATCTCGATGTGAGTATATTTACACACATTTTGAGTGGCAG				√	√	√
6	Firmicutes bacterium AM43-11BH	QUII01000032.1	RHS75625.1	ISFba1	MWKLLKSFKTEINPSEEQKVKIHKTIGTCRFIYNFYLAHNKELYDKGEKFMSGKSFSVWLNNEYLPQNPDKLWIKEVSSKSVKHSIENGCIAFTRFFKHQSAFPNLKKKGKSDVKMYFVKNNPKDCRCERHRINIPSLGWVRIKEKGYIPTTKDGYVIKSGTVSMKADRYYVSVLVEISNNKIANNSNAGIGIDLGLKDFAIVSNGKTYKNINKSARLKKHEKQLIREQRSLSRKYENLKKGESTQKANIQKQRLKVQKLHHRMDNIRTDYINKTIAEIVKTKPSYITIEDLNVKGMMKNRHLSKAVASQKFYEFRTKLQAKCNENGIELRVVDRWYPSSKTCHCCGAVKKDLKLSDRIFKCSCGYVEDRDFNAALNLRDAITYEVA	CTAAAACGCAAACGTAAGTATGTACCGAAGGCTATTTTCGGGAATTTACGACTATGGAGTGTACAAGAACTTGTGAGTAGATATGATTTCGGTCAATCCAAAGCATACACGATGAAATAGTAAGTAATGTTCGTGAGAACTTACATTATCTCGATGTGAGCATATTTAATCACATTTTGAGTGGCAG				√	√	√
7	Lachnospiraceae bacterium AM26-1LB	QUJW01000020.1	RHU00256.1	ISLba1	MRKLLKSFKTEINPTEEQKAKIRKTIGTCRYIYNFYLAHNKELYNKGEKFMSSNQFRVWLNNEYLPKHPECFWIKEAYSKAVTQAVNNGQAAFIRFFKHQSSFPRFKKKNRSDVKMYFVKNNPKDCRCQRHRINIPSLGWVRIKEKGYIPTTKDGYVIKSGHVSIKAGRYYVSALVEIPNNKIANSFNEGIGIDLGIKDFAIVSNGKIYKNINRSVRLKKLGKQLIREQKNPSRKYENLKKGESTQKANIQKQRLKVQKLHHKIDNIRTDHINKTIAEIVKTKPSYITIEDLNISGMMKNKHLSKAVASQKFYEFRIKLQAKCNENGIELRVVDRWYPSSKTCHCCGAIKKDLKLSDRIFKCDCGYSEDRDFNAALNLRDATTYEIA	ATAAATGCAAACGTAGGTATGTACCGAAGGCTATTTCGGGAATTTACGACTATGGAGTGTACAAGAACTTGTGAGTAGATATGATTTCGGTCAATCCAAAGCATACACGATGAAGTAGTAAGTAGAACTCGTGAGAGTCTACATTATCTCGATGTGAGTATGTTTAATCACATTTTGAGTAGCAG				√	√	√
8	Dorea formicigenerans strain AF19-4AC	QRWH01000001.1	RGT12103.1	ISDfo1	MWKLLKSFKTEINPSEEQKVKIHKTIGTCRFIYNFYLAHNKELYDNGEKFMSSNKFRVWLNHEYLSEHPEYSWIKEVYSKAVTQAVNNGQTAFARFFNHESAFPNFKKKGKSDVKMYFVKNNPKDCRCERHRINIPSLGWVRIKEKGYIPTTKDGYVIKSGTVSMKADRYYVSVLVEILNNKIANNSNAGIGIDLGLKEFAIVSNGKTYKNINKSARLKKLEKQLIREQRSLSRKYENLKKGESTQKTNIQKQRLKVQKLHHRIDNIRTDYINKTIVEIVKTKPSYITIEDLNVKGMMKNRHLSKAVASQKFYEFRTKLQAKCNENGIELRVVDRWYPSSKTCHCCGAVKKDLKLSDRIFKCSCGYVEDRDFNAALNLRDAITYEVA	CTAAAACGCAAACGTAAGTATGTACCGAAGGCTATTTTCGGGAATTTACGACTATGGAGTGTACAAGAACTTGCGAGTAGATATGATTTCGGTCAATCCAAAGCATACACGATGAAATAGTAAGTAATGTTCGTGAGAACTTACATTATCTCGATGTGAGCATATTTAATCACATTTTGAGTGGCAG				√	√	√
9	[Eubacterium] hallii strain AF31-17AC	QRQO01000101.1	RHN04853.1	ISEha	MARLLKSFKTEINPSEEQKVRIYKTIGTCRFIYNFYLSHNKELYDKGEKFMSSNKFRLWLNNEFLPDNPDKMWIKEAYSKAVTQAVNHAQTAFKKFFDHKTAFPRFKKKGKSDVKMYFVRNNPKDCRCERHRIHIPSLGWIRIKEKGYIPTTKDGYIIKSGTVSIKAGRFYVSALVEVPDRKITEPFNEGIGIDLGLKEFAVVSNGRIYKNINRSARIRKLEKQLIREQRRLSRKYEDLKKGETTQKANIQKQKRKVQKLHQRIQNIRTDYMNKIIAEIVKTKPSYITIEDLNVKGMMKNRHLSKAVASQKFYEFRRKLQAKCTEKGMELRIADRWYPSSKKCHCCGCINKELKLSDRIYRCGCGYVEDRDFNAALNLRDARTYKTA	AAAAGCAGATGTAAGTATGTACCGAAGGCTATTTCGGGAATTTACGACTGTGGAGTGTACAAGAACCTGTGAGTAGATATGATTTTGGTCAATCAAAAGCATACACAAAGAAGCAGTAAGTAGAACTCGTGAGAGTTTACATTATCTCGATGTGAGTATAATTACACACATTTTGAGTGGCAG				√	√	√
10	Clostridiaceae bacterium AF18-31LB	QUGS01000002.1	RHR46218.1	ISCba	MRKLLKSFKTEINPTEEQKTKIRKTIGTCRFIYNFYLAHNKKLHEDGKKFMSSNKFRIWLNNEYLPQHPEYLWIKEAYSKAVTQSVNNGQTAFTRFFNHESAFPNFKKKGKSDVKMYFVKNNPKDCHCERHRIKIPSLGWVRIKEKGYIPTTKDGYVIKSGSVSIKADRYYVSVLVEVSDNKTINHFDEGIGIDLGLKDFAIVSNGRTYQNINKSAKLKKLERQLIREQRCLSRKYENLKKGDATQRANIQKQKLKVQKLHHRIDNIRTDYINKTIAEMVKIKPSYITIEDLNVKGMMKNRHLSKAVASQKFYEFRAKLLTKCNKSGIELRVVDRWYPSSKICHCCGSIKKDLKLSDRIFKCRCGYIEDRDFNASLNLRDAETYSIA	TTAAAACGCAAATGTAAGTATGTACCGAAGGCTATTTCGGGAATTTACGACTGTGGAGTGTACATGAACTTGTGAGTAGATATGACTACGGTCAATCAAAAACATACACAATGAAGCAGTAAGTAATGTTCGTGAGAACTTACATTATCTCGATGTGGGTATATTTAATCACATTTTGAGTGGCAG				√	√	√
11	Roseburia inulinivorans strain AF24-4	QRUN01000005.1	RGR69673.1	ISRin	MRKLLKSFKTEINPTVEQKIKINKTIGTCRYVYNFYLGHNKALYDKGEKFMTGKSFSVWLNNEYIPNNPDKIWIKEAYSKAVKKSIEDGCTAFTRYFKHQSAFPNFKKKGKSDVKMYFVKNNPKDCRCERHKLNIPTLGWVRMKEKGYIPTTKDGWKIKSGTVSIKADRYYVSVLVEIPDAKITDNSNDGMGIDLGLKDLAIVSNGKTYKNINKSARVKKLEKKLRREQRCLSRKYENLKKGESTQKNIQKQKLKVQRLHHKIDNIRTDYINKSIAEIVKAKPSYITIEDLNVSGMMKNRHLSKAVASQKFYEFRTKLKAKCDENGIELRVVDRWYPSSKICHCCGAVKKDLKLSDRIYRCDCGYIEDRDFNAALNLRDALTYEVA	AACGCAAACGTAAGTATGTACTGCGGGCTATCGCAGGAATTTACGACTGTGGAGTGTACAAGAACTTGTGAGTAGCGTATTGTTTACAATCGCCAAAGCATACACAATGAAGCAGTAAGAAGTATCCGCAAGGACTTCAATTTCTCGATGTGTTTGAGTATATTTCAACACATTTTGAGTGGCAG				√	√	√
12	Anaerobutyricum hallii strain AM34-3LB	QSID01000021.1	RHC60416.1	ISAha	MRKLLKSFKTEIDPTEEQKVRIHKTIGTCRFIYNFYLAHNKELHKNGERFMSSSKFRVWLNNEYLPNHPE YSWIKEAYSKAVTQAVNNGQTAFTRFFNHESNFPNFKKKGRSDVKMYFVKNNPKDCCCERHRIKIPSLGW VRIKEKGYIPTTKDEYVIKSGHVSIKADRYYVSVLVEIPDDKMVNNSNEGIGIDLGLKDLAIISNGKTYK NINKSAKLKKLEKQLIRGQRSLSRKYENSKKGESTQRANIQKQKIKVQKLYQKIDNIRTDYINKTIAEIV KTKPSFITIEDLNVKGMMKNRHLSKAVASQKFYEFRIKLQAKCNENGIELRVVDRWYPSSKTCHCCKNIK KDLRLSDRIFKCDCGYIEDRDLNAALNLRDAMTYEVA	ATAAACGCAAACGTAGGTATGTACCGAAGGCTATTTCGGGAATTTACGACTATGGAGTGTACAAGAACTTGTGAGTAGATATGATTTCGGTCAATCCAAAGCATACACGATGAAATAGTAAGTAAAACTCGTGAGAGTTTACATTATCTCGATGTGAGTATATTTAATCACATTTTGAGTGGCAG				√	√	√
13	[Eubacterium] rectale strain AM42-1	QSGF01000003.1	RHB06265.1	ISEre1	MRKLLKSFKTEINPTIEQKIKINKTIGTCRYVYNFYLGHNKTLYDNGEKFMTGKSFSVWLNNEYIPNNPD KIWIKEAYSKAVKKSIEDGCTAFTRFFKHQSAFPNFKKKGKSDVKMYFVKNNTKDCRCERHRLNIPTLGW VRIKEKGYIPTTKDGWKIKSGTVSVKADRYYVSVLVEIPNVKIANNSNGGIGIDLGLKDLAIVSNGKTYK NINKSTRIKKLEKKLRREQRCLSRKYENLKKGESTQKNIQKQKLKVQRLHHKIDNIRTDYINKSIAEIVK TKPSYITIENLNVSGMMKNRHLSKAVASQKFYEFRTKLKAKCDENGIELRVVDRWYPSSKICHCCGAIKK DLKLSDRIYRCDCGYVEDRDFNAALNLRDALTYEVA	TAAACGCAAACGTAAGTATGTACTGCGGGCTATCGCAGGAATTTACGACTGTGGAGTGTACACGAACTTGTGAGTAGCGTATTGTTTACAATCGCCAAAGCATACACATCGAAGCAGTAAGAAGTATCCGCAAGGACTTTAATTTCTCGATGTGTTTGAGTATATTTGAACACATTTTGAGTGGCAG				√	√	√
14	Bacillus cereus strain OM04-20	QSUV01000008.1	RGN78093.1	ISBce	MKRAYLIEIKPTTEQVSKIHQTIGVCRYVYNLYISKNKEAYESEGKFLSGYDFSKWLNNIHTKECDQWIKEVSSKAVKQAIMNGDKAFKRFFKGLSKFPRYKKKRKQDVKCYFPKNNKTDWTVERHRVKVPTIGWVRLKEYGYIPKNATVKSGTVYQRAGRYFVSVLCERAEIRVKPMLNKVGLGIDLGLKDFAVRSDGKTHKNINKTVQVKKIEKRLKREQRSLSRKFENRKKRGEQSVTNKRANIDKNILRVQKLHARLANIRLAYVKSIVNDVVKTKPTFITVEDLNVKGMMKSKHLSKTIAKQSFFAFKTWLLTKCEEYGIELRQVDRFYPSSKLCSCCSQKKVDLKLSDRVYTCECGNVMDRDLNAAINLLQAKEYTILT	ATAGATTGTATATATGTACGGTGGGCTACATCGGAATTTACGCCTGTGGAGTGTCACAGCAAACTGTAGTAGCAAGTGATTAGCGAGGCAGGGCACGTAGAAGCAGGAATACTCTAAGAATATACATTTGTCTATATTTTTAGTAGCAG				√	√	√
15	Weizmannia coagulans strain AF24-21	QRUS01000007.1	RGR87203.1	ISWco	MILAKKVRLNPTEEQERQLWKSVGTARWVYNWTLSKQEESYKNDGKFISDGELRKELTQLKKTEEYSWLL DVSNNVAKQAVKDACDAYKKFFKKLANKPRFKSRKRSKPSFYNDNVKLKVKEMLVLIEKVGWVKTSEQLP INTKYVNPRVSFDGKYWYLSVGIQQKHVHNDLTDNIIGIDVGVKELAVCSNGMVFKNINKTKTVKKIEKR LRRLQRKVSRKYEMNKEGNRFVKTCNIIKTEKKIRLLHRRLMNIRTNHIHQTTNAIVKTKPSTVVMEKLN IKGMMKNKYLSKAVQNQKLYEFKRQMKYKCEFNGIKFIEADKWYPSSKTCSNCGQIKKDLKLSERIFRCD CGLEIDRDLNASINLAKLAN	CACCTAAAACGTTAACGCTAATATGTACGATTCGTTGCATCGGAATTTACGCCTGTGGAGTGTTACACCAAACGAAAGTAGCTTCGGCAAAATCGGACACGATGAATCAGGAAGCAAACAAGAATTTATAAGTTTTTATAATTTCTTGGCAACGG				√	√	√
16	Blautia sp. TF11-31AT	QUKH01000003.1	RHU47384.1	ISBsp2	MVKAIKVMLIPNNVQKTKMFQYAGASRFAYNWALAREKENYEKGGRFIPDAELRKEFTKLRHSDEYAWLL SISNNVTKQAIKDACTAYKNFFKGLQKFPRFKYRKRSMPKFYQDNVKIRFSNTHVKFEGFSSGRKANKQK MNWVRLAEHGRIPTDAKYMNPRISFDGLNWWISVCVELPDCRETPNDDGVGIDLGIKNLAVCSDAVKYKN INKSQKVKKLEKQKRGLQRSISRSYEKNKRGESYCKTNNVIKKKKLLLKRNHRLTNIRKNYLNQTISEIV NRKPRFICIEDLNVSGMMKNRHLSKAVQEQGFFRFRKQLEYKCSDKGIQLIVADRFYPSSKLCSCCGNIK KDLKLSDRIYRCECGNRIDRDFQASINLKIYGERFAS	CACTGAAACGTTAATGCAAATATGTACGGATACGTTAGTCCGGAATTTACGCCTGTGGAGAGTACAAGAACTTGTGAGTAGATTGATATTTATATCATCAAAAGCATACTCGTTGAAGCAGGAATGAAACATGGAAGTTTATAACTTTTTATAAGTTTTCAGTAACGG				√	×	×
17	Blautia sp. TM10-2	QUJZ01000004.1	RHU18041.1	ISBsp3	MLKSFKTEIHPTEEQKVRIHKTIGTCRFIYNFYLAHNKELYQNGEKFMSSSKFRVWLNHEYLPQHPEYLW IKEAYSKAVTQAVNHGQTAFKKFFNHESAFPKFKKKGRSDVKMYFVKNNPKDCRCERHRVNIPSLGWVRI KEKGYIPTTKEGYIIKSGHVSMKAGRYYVSALIEIPDNKTADLSNEGIGIDLGLKDFAIVSNGKTYKNIN KSARLKKLEKRLVREQRCLSRKYENLKKGESTQRANIQKQKLKVQKLHHKIDNIRTDYINKTIAEIVKTK PSYITIEDLNVSGMMKNKHLSRAVASQKFYEFRIKLKAKSRENGIELRVADRWYPSSKICHCCGTIKKDL KLSDRTFRCHCGYVEDRDFNAALNLRDVKTYKIA	GGAAGCAAATGTAAGTATGTACCGAAGGCTATTTCGGGAATTAACGACTGTGGAGTGTACATGGACCTACGAGTAGATATGATTTCGGTCAATCAAAAGTATACACACTGAAGCAGTAAGTAAGATTCGTGAGAACTTACATTATCTCGATGTGATAAGTATATTTAATCACATTTTGAGTGGCAG				√	×	×
18	Blautia sp. OM07-19	QULA01000010.1	RHV03091.1	ISBsp4	MRRLLKSFKTEINPTEEQKIKIHKTIGTCRYIYNFYLFHNKERYDIGEKFMSGRAFSVWLNNEYLPKHPE YSWIREVSSKSVKNAIENACTAFSRFFHHQSGFPRYKKKGRSDVKMYFVRNNPKDCFCERHRIKIPTLGW VRLKEKGYIPTSRDGYVVRSGAVSMKAGRYYVSALIEVPTPKVDGNFSDGIGIDLGLKNFAVVSNGTVYR NINKTVQIRKLEKQLTRAQRKLSRKYENLRKGEFTQKANIQKQKLKVQKLYDRIENIRTDHINKTISEIV KTKPSHITIEDLNVSGMMKNRHLSKAVSSQKFYEFRTKLKAKCAEYGIELRVVDRWYPSSKTCHCCGCIK KDLKLSDRIYKCTCGYVEDRDFNAALNLRDARTYKVA	TCCTGCAAACGTAAGTATGTACCGAAGGCTATTTCGGGAATTAACGACTGTGGAGTGTACTTAGGATCTGTGAGTAGAGATAACGCAGGTTACTCAAAAACATACACGAAGAAACAGTAAGCGGTATTCGCGAGAAGCCGCATTATCTCAATGTGAGTATGTTTAATCACATTTTGAGTGGCAG				√	√	√
19	Butyricicoccus sp. AM28-25	QUJL01000001.1	RHT78732.1	ISBusp	MRELLKSFKTEINPTAEQKVKINKTIGTCRFVYNFYLDHNKALHNKGEKFMTGKSFSVWLNNEYIPNNPD KAWIKEAYSKAVKKSIENGCIAFTRFFKHQSAFPNFKKKGKSDVKMYFVKNNPKDCRCERHRLNIPTLGW VRIKEKGYIPTTKDGWRIRSGTISIKAGRYYVSVLIEVPDVKNTNNNSKGIGIDLGLKDFAIISNGKIYK NINKSARVKKLENKLRREQRCFSRKYENLKKGESTQKNIQKQELKVQRLHHKIVNIRTDYINKTIAEIVK TKPSYITIEDLNVSGMMKNKHLSKAVASQKFYEFRTKLKAKCDENGIELRIVNRWYPSSKICHCCGAIKK DLKLSDRIYRCGCGYVEDRDFNAALNLRDALTYEIA	TTAACGCAACGTAAGTATGTACCGAAGGCTATTTCGGGAATTAACGACTGTGGAGTGTACAAGAACTTGTGAGTAGCGTATTGCTTGCAATCGCCAAAGCATACACATTGAAGCAGTAAGAAGTATCCGTGAGGACTTCAGTTTCTCGATGTGTTTGAGTATATTTAAACGCATTTTGAGTGGCAG				√	√	√
20	Clostridiaceae bacterium AF18-31LB	QUGS01000010.1	RHR42937.1	ISClsp2	MKKLLKSFKTEINPTVEQKIKINKTIGTCRYVYNFYLVHNRNLHDQCEKFMTGKSFSVWLNNEYIPNHPD KAWIKEAYSKAVKKSIEDGCTAFTRFFKHQSDFPNFKKKGKSDVKMYFVKNNPKDCRCERHRLNIPTLGW VRIKEKGYIPTTKDGWKIKSGTVSIRAGRYYVSALVEVPDATIYNNNNDGVGIDLGLKDLAIVSNGKTYK NINKSARVKKLEKQLRREQRCLSRKYESLKKGESTQKNIQKQKRKVQKLHHKIDNIRTDYINKTVAEIVK TKPSYITIEDLNISGMMKNRHLSKAIASQKFYEFRIKLKAKCDENGVELRVADRWYPSSKICHCCGTIKR DLKLSDRIYRCSCGYIEDRDFNASLNLRDAITYKIA	TGAACGCAAATGTAAGTATGTACCGAAGGCTATTTCGGGAATTAACGACTGTGGAGTGTACCAGAACTTGTGAGTAGTGAGTTACTTGTAACCACAAAAGCATACATGGTGAAGCAGTAAGAAGTATCCGTGAGGACTTCAATTTCTCGATGTGATTGAGTATGTTCAAACACATTTTGAGTGGCAG				√	√	√
21	Clostridiales bacterium AM23-16LB	QWVV01000023.1	RGD88909.1	ISClsp3	MRKLLKSFKTEINPTEEQKTKIRKTIGTCRFIYNFYLAHNKKLHEDGKKFMSSNKFRIWLNNEYLPQHPE YSWIKEAYSKAVTQSVNNGQTAFTRFFNHESAFPNFKKKGKSDVKMYFVKNNPKDCHCERHRIKIPSLGW VRIKEKGYIPTTKDGYVIKSGSVSIKADRYYVSVLVEVSDNKTINHFDEGIGIDLGLKDFAIVSNGRTYQ NINKSAKLKKLERQLIREQRCLSRKYENLKKGDATQRANIQKQKLKVQKLHHRIDNIRTDYINKTIAEMV KIKPSYITIEDLNVKGMMKNRHLSKAVASQKFYEFRAKLLAKCNESGIELRVVDRWYPSSKTCHCCGSIK KDLKLSDRIFKCRCGYIEDRDFNAALNLRDAETYSIA	TTAAAACGCAAATGTAAGTATGTACCGAAGGCTATTTCGGGAATTTACGACTGTGGAGTGTACATGAACTTGTGAGTAGATATGACTACGGTCAATCAAAAACATACACAATGAAGCAGTAAGTAATGTTCGCGAGAACTTACATTATCTCGATGTGGGTATATTTAATCACATTTTGAGTGGCAG				√	√	√
22	Clostridium perfringens strain AF30-3	QRQT01000001.	RHN30353.1	ISCpe	MKKLKRAYKIEINPTAEQKSKIHQTIGVSRFIYNFYIAHNKEIYAREGKFVSGMDFSKWLNNKYIPNNKD MKWIKEVSSKATKQAIMNGDKAFRDFFKKAKGFPKFKKKKNQDVKAYFPKNNKTDWTLERHKVKIPTLGW VRLKEFGYIPVNSIVKSGTVSQKADKYYVSILVEEDDKKVYKSTNEGLGIDLGVKEFVVCSNGIKFKNIN KTSTVKKVEKKLKREQRKLSRKYESLKIRNKNLKEGRATSQNIQKQLVKVQKLHQRLTNIRTDYINKIVS SIIKQKPSYITIEDLAVSNLMKNKHLSKAIASQKFFEFKTKLMFKCKENHIELRIVDRFYPSSKTCSSCG KVKKDLKLSDRVYKCDCGLTIDRDLNASINLKNAKEYKIA	AATCAAAAGCACTTATATATGTACGGAGGGCTAACTTCGGAATTTAAGCCTTTGGAGAGCCATACAAATCGTAGTAGCTTAGGCAAGGCGAGGCTTTATGAAGAAGGAATAATCTCCATATGGATATATTTGACCATATTTTGAGTAGCAG				√	×	×
23	Coprococcus catus strain AM28-39	QVFD01000036.1	RGC42877.1	ISCca	MVKAIKVMLIPNNVQKTKMFQYAGASRFAYNWALAREKESYEKGGRFISDSELRKEFTKLRHSDEYAWLL NISNNVTKQAIKDACTAYKNFFKGLQKFPRFKSRKRSMPKFYQDNVKIQFSNTHVKLEGFSSSRKANKQK KNWVRLAEHGRIPTDVKYMNPRISFDGLNWWISVCVEFPDCKETLNDDGVGIDLGIKDLAVCSDAVKYKN INKSQKVKKLEKQKRRLQRSISRSYEKNKKGESYCKTNNVIKKEKLLLKRNHRLTNIRKNYLNQTISEIV NRKPRFICIEDLNVSGMMKNRHLSKAVQEQGFFWFRKQLECKCNDKGIQLIVADRFYPSSKLCSCCGNIK EDLKLSDRVYRCECGNMIDRDFQASINLKAYGERFAS					√	×	×
24	Coprococcus comes strain AF18-12LB	QRXJ01000026.1	RGT87174.1	ISCco	MVKAIKVMLIPNNVQKTKMFQYAGASRFAYNWALAREKENYEKGGKFISDSELRKEFTKLRHSDEYAWLL NISNNVTKQAIKDACTAYKNFFKGLQKFPRFKSKKRSMPKFYQDNVKIQFSNTHVKFEGFSSSRKANKQK MNWVRLAEHGRIPTDVKYMNPRISFDGLNWWISVCVEFPDCKETLNDDGVGIDLGIKDLAVCSDAVKYKN INKSQKVKKLEKQKRRLQRSISRSYEKNKKGESYCKTNNVIKKEKLLLKRNHRLTNIRKNYLNQTISEIV NRKPRFICIEDLNVSGMMKNRHLSKAVQEQGFFWLRKQLEYKCSDKGIQLIVADRFYPSSKLCSCCGNIK KDLKLSDREYRCECGNIIDRDFQASINLKGYGERFAS	CACTGAAACGTTAATGCAAATATGTACGGATACGTTAGTCCGGAATTTACGCCTATGGAGAGTACAAGAACTTGTGAGTAGATAGATATTTATATCATCAAAAGCATACTCGTTGAAGTAGGAATGAAACATAGAAGTTTGTAACTTTTTATAAGTTTTCAGTAACGG				√	√	√
25	Coprococcus sp. AM25-15LB	QVGH01000002.1	RGC76021.1	ISCsp	MIKSIKVRLCPNNKQLTKLFQYAGCARFAYNWAIAREQENYKQGDKFLSDNELRKEFTQLKKQSEYQWLS EVSNNVTKQAIKDACNTYKKFFKGQCKYPKFKSRKHSSPSFYQDNIKIQFSDTHVKVEGFSMSKKKNKQK LNWIRLCEKGRIPTNCKYMNPRFTYDELHWYISVGIEVEDSTTIPLNNGIGIDLGIKDLAVCSDGNIYKN INKTTTVNKLEKRKRRLQRSISRRYEKNKKGGIYCKTCNIIKKEKELLKVTKRLTNIRQNYLHQTTSEII KRKPSFICIEDLNVSGMMKNKHLSKAVQQQCFYEFRKQMEYKSAWNNIPVIIADRFFPSSKLCSCCESIK KDLKLSDRIYKCECGNVIDRDYQASLNLKMYGENVLKQQSVA	CACTTTCAAGTTAATACAGATATGTACTGATTCGTTAGTCAGGAATTTACGCCTATGGAGAGTACAAGAACTTGTAAGTAGTGATTGACTTACCAACACGAAAGCATACTCGTTGAAATAGGAATGAAACATAAAAGTTTATAACTTTTTATAAGTTTTCAGTAACGG				√	×	×
26	Dorea formicigenerans strain AF25-11	QRUK01000025.	RGR57390.1	ISDfo2	MVKAIKVMLLPNNVQKTKMFQYAGASRFAYNWALAREKESYEKGGKFISDSELRKEFTKLRHSDEYAWLL NISNNVTKQAIKDACTAYRNFFKGLQKFPRFKSRKRSMPKFYQDNVKIQFSNTHVKLEGFSSSRKANKQK KNWVRLAEHGRIPTDVKYMNPRISFDGLNWWISVCVEFPDCKETLNDDGVGIDLGIKDLAVCSDAVKYKN INKSQKVKKLEKQKRRLQRSISRSYEKNKKGESYCKTNNVIKKEKLLLKRNHRLTNIRKNYLNQTISEIV NRKPRFICIEDLNVSGMMKNRHLSKAVQEQGFFGFRKQLEYKCNDKGIQLIVADRFYPSSKLCSCCGNIK KDLKLSDRVYRCECGNMINRDFQASINLKTYGERFAS	CACTGAAACGTTAATGCAAATATGTACGGATACGTTAGTCCGGAATTTACGCCTATGGAGAGTACAAGAACTTGCGAGTAGATAGATATTTATATCATCAAAAGCATACTCGTTGAAGTAGGAATGAAACATGGGAGTTTATAACTTTTTATAAGTTTTCAGTAACGG				√	×	×
27	Dorea formicigenerans strain AF12-11	QSAJ01000004.1	RGW55202.1	ISDfo3	MYSKAVKKSIEDGCAAFTRFFKHQSDFPKFKKKGKSDVKMYFVKNNPKDCQCERHRLKIPTLGWVRIKEK GYIPTTKAGYMIRSGTVSVKAGRFYVSVLVEIPDVNINNNLNEGIGIDLGLKDFAIISNGKTYRNINKSA GLKKLEKQLIREQRSLSRKYENLKKGESTQRANIQKQKLKVQKLHHKMDNIRTDYINKTIAEIVKTKPSY ITIEDLNVKGMMKNRCLSKAVASQKFYEFRKRLKAKCDEKGIELRIADRFYPSSKTCHHCGSIRKNLKLS DRIYRCECGYVADRDLNAALNLKDAKTYKIA	TTAAAAGCAAATGTAAGTATGTACCGAAGGCTATTTCGGGAATTAACGACTGTGGAGTGTACAAGAACCTGTGAGTAGCGTATTGCCTGCAATCGTCAAAACATACACAATGAAGCAGTAAGAAGTATTCGTGAGGACTTCAATTTCTCGATGTGTTTGAGTATATTTAAACATATTTGGAGTGGCAG				√	×	×
28	Dorea sp. AF36-15AT	QUDV01000004.	RHP08869.1	ISDsp1	MRKLLKSFKTEINPTEEQKVKIRKTIGTCRFIYNFYLAHNKELHKNGEKFMSSNKFRVWLNNEYLPNHPE YSWIKEAYSKAVTQAVNNGQTAFTRFFNHKSSFPNFKKKGKSDVKMYFVKNNPKDCRCERHRINIPSLGW VRIKEKGYIPTTKDGYVIKSGHVSIKADRYYVSVLIEIPNVKIANNSNAGIGIDLGLKDFAIVSNGKTYK NINKSAKLKKLEKQLIREQRSLSRKYENLKKGESAQKPNIQKQRLKVQKLHHRIDNIRTDYINKTIAEIV KTKPSYITIEDLNISGMMKNKHLSKAVASQKFNEFRTKLQAKCNENGIELRVVDRWFPSSKTCHCCKNIK KDLKLSDRIFKCDCGYIEDRDFNAALNLRDATTYEVA	ATAAACGCAAACGTAGGTATGTACCGAAGGCTATTTCGGGAATTTACGACTATGGAGTGTACAAGAACTTGTGAGTAGATATGATTTCGGTCAATCCAAAGCATACACGATGAAATAGTAAGTAATGTTCGTGAGAACTTACATTATCTCGATGTGAGTATATTTAATCATATTTTGAGTGGCAG				√	×	×
29	Firmicutes bacterium AM55-24TS	QTVU01000021.1	RGF95087.1	ISFba5	MIKSIKVRLNPNNKQSTKLFQYAGCARFAYNWAISREQDNYKQGNKFLSDSELRKEFTQLKKQSEYQWLN EVSNNVTKQAIKDACNTYKRFFKGQCKYPKFKSKKHSTPSFYQDNIKIQFTDTHVKVESFSMSKKQNKQK LNWIKLCEKGRIPTGCKYMNPRFTYDGLYWYVSIGIEVNDNTTLPSNEGIGIDLGIKHLAICSDGNTYKN INKTQTVKKLEKKKRRLQRSISRKYEKNKKGANYCKTSNIIKREKELLKLNHRLTNVRQNYLHQTTSEIV KREPSFICIEDLNVSGMMKNKHLSKAVQQQGFYEFRRQIEYKAMWNNIPVVIADRFFPSSKLCSCCGSIK KDLKLSDRIYKCECGNVIDRDYQAALNLKQYGENVLKQQSVAYH…	TACGTTAGTCAGGAATTTATGCCTATGGAGTGTACAAGAACTTGCGAGTAGATTATGAGAAATCATGTCAAAAGCATATACGATGAAGTAGGAATGAAACATAAAGGTTTATAACTTTTTATAAGTTTTCAGTAACGG				√	×	×
30	Firmicutes bacterium AF16-15	QTXI01000030.1	RGH01875.1	ISFba2	MVKAIKVMLIPNNVQKTKLFQYAGASRFAYNWALAREKENYEKGGKFISDSELRKEFTRLRHSDEYAWLL NISNNVTKQAIKDACTAYQNFFKGLQKFPRFKSRKRSMPKFYQDNVKIQFSNTHVKFEGFSSSRKANKQK RNWVRLAEHGRIPTDAKYRNPRISFDGLNWWISVCVEFPDSKETLNEDGVGIDLGIKDLAVCSDAVKYKN INKSQKVKKLEKQKRRLQRSISRSYEKNKKGESYCKTNNVIKKEKFLLKRNHRLTNIRKNYLNQTISEIV NRKPRFICIEDLNVRGMMKNRHLSKAVQEQGFFGFRKQLEYKCSDKGIQFIVADRFYPSSKLCSCCGNIK KDLKLSDRIYRCECGNRIDRDFQASINLKAYGEQFAS	GATTGAAACGTTAATGCAAATATGTACGGATACGTTAGTCCGGAATTTACGCCTATGGAGAGTACAAGAACTTGTGAGTAGATAGATATTTATATCGTCAAAAGCATACTCGTTGAAGTAGGAATGAAACATAGAAGTTTATAACTTTTTATAAGTTTTCAGTAACGG				√	√	√
31	Firmicutes bacterium TM09-10	QUKC01000001.1	RHU31723.1	ISFba6	MVKAIKVMLIPNNVQQTKLFQYAGASRFAYNWALAREKENYEKVGRFIPDTELRKEFTRPRNSDEYAWLL NVSNNVTKQAIKDACSAYKNFFKGLQRYPRFKAKKKSMPKFYQDNIKIQFRDTNVKFEGFSSSRKANKQK LNWVKLAEHGRIPTDAKYRNPRVSFDGLNWWISVCVEFPDCRDRSNHDGIGIDLGIKDLAICSDGNTYKN INKSQTAKKLEKCKRRLQRSVSRKYEHNKKGGSYCKTNNIVKKEKLLLKVNHRLANIRKDYLNQTTSEIA NRKPRFICIEDLNVSGMIKNRHLSKAVQNQGFFEFRKQLEYKCNDRDFQASLNLKAYGEQFAS	CACTTAAATGTTAATGCAAATATGTACGGATGCGTTAATTCGGAATTTACGCCTATGGAGAGTACAAGAACTTGTGAGTAGATAGGTATTTATGCCATCAAAAGCATACTCGTTGAAGTAGGAATGAAACATAAAAGTTTATAACTTTTTATAAGTTTTCAGTAACGG				√	×	×
32	Lachnospiraceae bacterium AM48-27BH	QUFC01000010.1	RHQ17086.1	ISLba2	MVKAIKVMLIPNNVQKTKMFQYAGASRFAYNWALAREKENYEKGGRFISDSELRKEFTKLRHSDEYAWLL SISNNVTKQAIKDACIAYKNFFRGLQKFPRFKSRKRSMPKFYQDNVKIQFSNTHVKFEGFSSSRKANKQK MNWVRLAEHGRIPIDANYMNPRISFDGLNWWISVCVEFPDCRETLNDDGVGIDLGMKDFAVCSDAVKYKN INKSQKVKKLEKQKRRLQRSISRSYEKNKKGESYCKTNHVIKKEKLLLKRNHRLTNIRKNYLNQTVSEIV NRKPRFICIEDLNVSGMMKNRHLSKAVQEQGFFLFRKQLEYKCSDKGIQLIVADRFYPSSKLCSCCGNIK KDLKLSDRVYRCECGNMIDRDFQASINLKAYGERFAS	CACTGAAACGTTAATGCAAATATGTACGGATACGTTAGTCCGGAATTTACGCCTACGGAGAGTACAAGAACTTGTGAGTAGATAGATATTTATATCATCAAAAGCATACTCGTTGAAGTAGGAATGAAACATAGAAGTTTATAACTTTTTATAAGTTTTCAGTAACGG				√	×	×
33	Megamonas funiformis strain AF12-42	QSAH01000092.1	RGW42851.1	ISMfu	MILAKKVRIYPTKEQEQKLWQSVGTARFIYNYTLAKQEENYKNGGKFISDGIIRKELTQLKKSELIWLNE VSNNVTKQAVKDACNAYKRFFKGLAKKPKFKIRKKSKPSFYNDTSKLKVKEKKVLIEKVGWIKTNEQIPI DVKYNNPRVTYDNKYWYISVGVEVDKKQEELTDISLGIDLGLKDLAVCSDGKVFKNINKTKEVKNLEKRL KQKQRQISRKYEINKIKKGGSCQFIKTKNIEKLENTTKLMHRKLTNIRDNYIHQVTTSIVKTKPYRIVIE DLNVSGMIKNKHLSDSVRKQCFNKFRQYITYKAELYGIGLVIADRFYPSSKTCSECGSIKKDLKLKDRVY RCPHCGVVIDRDYNASLNLSMYKLA	TTTCACAAACAAGAAAATGCTAATGTGTAGGATTCGTTGTATCCGAATTTAAGCCTTTGGAGAGTTATATTAAACGAAAGTAGCTACGGCAAAATCGGATTCTATGAAGAAGGAAATAAACAAATTTCTATATTTTTATAGATTTTTGGCAACGG				√	×	×
34	Megamonas rupellensis strain AF29-2	QRST01000001.1	RGQ08395.1	ISMru	MILAKKVRIYPTKEQEQKLWQSVGTARFIYNYTLAKQEENYKNGGKFINDGVIRKELTQLKKSELTWLNE VSNNITKQSVKDACKAYKRFFKNLANKPKFKSRKKSKPSFYNDPIKLKIKEKKVLIEKVGWIKINEQIPI NVKYNNPRITYDNKYWYLSVGIEVDKKQEGLTNISLGIDLGLKELAICSDGKVFKNINKTKKIKKLEKRL KQKQRQISRKYEINKIKKEGGKRYQFIKTKNIKKLENTTKLIYRKLANIRNNYIHQVTTSIVKTKPYRIV IEDLNVSGMMKNKHLSDSVKKQCFHKFRQYITYKSELNGIELVVADRFYPSSKTCSKCGFIKKDLKLKDR VYRCPHCGAVIDRDLNASLNLSMYKLA	TTTCACAAGCAAGAAAATGCTAATATGTAGGATTCGTTGTATCCGAATTTAAGCCTTTGGAGAATCATATCAAACGAAAGTAGCTACGGCAAAATCGGATTCAATAAAGAAGGAAATAAACAAATTTTTATATTTTTATAGATTTTTGGCAACGG				√	×	×
35	Mitsuokella multacida strain AM25-21AC	QRHE01000009.1	RHF50970.1	ISMmu1	MLKAFKTEIAPTKEQRDKIIRSIGVARFLYNQYISYNRRLYKMYRRGMLDERQKYFVTAVDFDKYVNHKL KQELPWIDQCGSKARKKALVNAEQAFRRFFAGISRFPTFKKKTNQDVKLYFPRNNKGDWKIWRHKLMIPT LKQVKLKEYGYLPVGMTATSGTVSYVAGRFYVSVVVDIDAKSKYNKDLDSCYAIQTEGIGIDLGVKDLAV VSDGRVFENINKSSKVKRLEKRLRREQRRLSRKYVGKVDTVSANIEKQKLKVQKLHQRITRIREDYENKT VHEIVKQKPRFITVEDLNVKGMMKNRHLAKAVAAQRFNHLLSKLKRKAKIIGIELREVDRFYPSSKTCHA CGHVHRGLKLKDRVYICPECGYRMDRDYNASLNLRDAKEYRVV	TAGAGAAGTTCTGATATATGTACCGATGGCTAGTCGGGAACAGGCTCTTATCCTTGCATTGCAAGGAGCGTGAAGCCAACGCCTTCGGAGTGTTATACAAACGTCAGTAGCCTGTCTTTCGGACGGCGAGGGCGAACACGATGAACAAGGAATATTTCTAAGATACATACATTGAGGGTTATGTTCTTAGTAGCAG				√	×	×
36	Mitsuokella multacida strain AM25-21AC	QRHE01000003.1	RHF52474.1	ISMmu2	MRNLLKSFKTELRLTEGQRDKVRRSLGICRFLANQYIARNIWLYRLYQRGVLDEKQRRFVTANDFDKYVN HVLKKKFPWIDQCGSKARKKILVNAEQAFRRFFRGQAHFPRFKRKNQQNVKLYFPKNNKGDWTIWRHKIQ IPTIGKVRLKEFGYLPQGVTIKNGHVSYKAGRYYVSVTAEIEEMSRYNNDLEASYHPRSDGIGVDLGVKS LAIVSDGRIFENINRTSRARRLERRLRREQRRLSRKYEMRKKKGGSTATASANIEKKKLSVQRLHRRLAN LRRNHENQVIHALVEQKPRFITVEDLNVTGMMKNRHLSKAVVQQRFYTFREKLRRKAEIIGIEVRIADRF YPSSKTCHACGHVHSGLKLKDRTYVCPACGYKKDRDFNAALNLR…	TTCACGCTCTCACATTTGATAAATGTACCGATGGCTAGTCGGAAACAGGCTGTTGCCTTGCCTAGCAAGGAATACAGCCAACGCCTTTGGAGTGTACAAGAACTTGTGAGTAGTCTCAGGCTTGCCTGGGCAAAAGCATACACGATGAATAAGGAATTTTTCTAAGACATGCACATTTTTGTCTATGTTTTTAGTAGCAG				√	×	×
37	Mitsuokella sp. AF33-22	QRQA01000008.1	RHM55346.1	ISMsp2	MIRSIRVQLLPNNKQKTKLFQFAGAARYAYNWALDKQMDNFREGRKLQTDHELRKAFTLLRHSEENKWLL DISNNVTKQAIKDLCIAYKNFFHKQKQPIYIKYSSKKITHYNRIGKSLTVYDMNGHPKFRSKKNGDFRFY QDNVKIQFTGTHVKLESLAGSRRKNRQRLNWVRLAERNRIPVRAKYTNPRIAFDGERWWLSVGIQTARKL KPLRGLSFVCKKRRYARSEGIGIDLGIKDLAVLSDATKVGNINKTRAIRKLKKKRRRLQRQVSQKYQMNK KGDSYCKTSNLIKSEKRLLRINHRLANIRQNHVHQATTSIIKRKPSFVCLEDLNVRGMMKNRYLSEKIQE QNLYEFRRQIEYKAHWAKIPVVIADRWYPSSKTCVICGHVKKEL…	AAAGAAGTCCATGCAGATATGTACCGATTCGTTAGTCGGGAACAGACGTGCCTTCTTGCGATGGTAAGGAGTGTCATGTCAAAGCCTCCGGAGCATTATATCAAACGTGAGTAGCTTGTCCTTCGGGATGGCAAAAACGAATGCGATGAACGAGGAATGAAACGTAAAAGTCAGTTTTTCATCAATAGACTATGGCTTTTTATAAGTTTTCAGTAACGG				√	×	×
38	Peptoclostridium sp. AF21-18	QUGE01000002.1	RHQ99195.	ISPsp	MEKGFKVQIFPNKEQKELMFKSFGCARFAYNWALAKEKENYEKGGKFISDMDLRKEFTQLKKKEEFKWLN EINNNVTKQAIKDLCKAYKNFFKKKAEHPRFKSKKKSKKSFYNDVYKIKFDDYKVRIESIGWMDMAENRI PRNCKYQNPKISFDGVKFWLSITCIVEDEENNLPKTEPIGIDMGIKTLMTCSNGMNFNRVSTKKEKKKLK RLQKKASRHYDKMMKTKSSDKSKNLLKLETLIRKQYQRISNVRLNNIHQATTKLVKLNPKAIVVEDLNVK GMIKNKYLSEKIADCSFYEIYRQLEYKCENKGMEFIVADRFYPSSKICSNCGHKKEKLSLSERTYRCECC GNVIDRDFNASLNLKNLAYN	ACTGTAAACTAAATGTGTACCGATACGTTAGTCGGGAATTTAAGCCTTTGGAGAAGTATACAAACTATAGTAGCTATTCTTTGAATGGTGAAATAGGCTTTGGTGAATTAGGAAATAGAGTTTGTAGTTTTTTATAAGTAATTTATAGAAATTTATAGATTTTATGTAACGG				√	×	×
39	Ruminococcus sp. AF17-12	QUGY01000008.1	RHR68682.1	ISRsp2	MVKAIKVMLIPNNIQKTKMFQYAGASRFAYNWALAREIENYEKGGKFISDAELRKEFTKLRHSDEYAWLL SISNNVTKQAIKDACTAYKNFFKGLQKFPRFKPKKRSIPKFYQDNIKIQFSNTHVKFEGFSSSRKRNKQK LNWVRLAEHGRIPTDAKYMNPRISFDGLNWWISVCVEFPDCIEKLNDDGIGIDLGIKDLAICSDGAKYKN INKSQKVKKLEKQKRRLQRSISRSYEKNKKGESYCKTNNVIKKEKLLLKRNHRLTNIRKNYLNQTTSEIV SRKPRFICIEDLNVSGMMKNRHLSKAVQNQGFFEFRKQLEYKCSDKGIQLIVADWFYPSSKLCSCCGNIK KDLKLSDRIYKCDCGNVIDRDFQASINLKAYGERVAS	CACTAAAACGTTAGTGCAAATATGTACGGGTACGTTAATTCGGAATTTACGCCTATGGAGAGTACAAGAACTTGTGAGTAGATAGATATTTATATCATCAAAAGCATACTCGTTGAAGTAGGAATGAAACATAGAAGTTTATAACTTTTTATAAGTTTTCAGTAACGG				√	×	×
40	Ruminococcus sp. AF17-12	QUGY01000002.1	RHR71212.1	ISRsp3	MWKLLKSFKTEINPSEEQKVKIHKTIGTCRFIYNFYLAHNKELYNNGEKFMSSNRFRVWLNNEYLSEHPE YSWIKEAYSKAVTQSVNNGQTAFTRFFNHESAFPKFKKKGRSDVKMYFVKNNPKDCRCERHRINIPSLGW VRIKEKGYIPTTKDGYVVKSGTVSMKADRYYVSVLVEISDNKIADNSNAGIGIDLGLKDFAIVSNGKTYK NINKSARLKKLEKQFIREQRCLSRKYENLKKGEVTQRANIQKQKLKVQKLHHKIDNIRTDYINKTIAEIV KTKPSYITIEDLNVNGMMKNRHLSKAVASQKFYEFRTKLQIKCNENGIELRIVDRWYPSSKTCHCCGAIK KDLKLSDRIFKCSCGYVEDRDLNAALNLRDAITYEVA	CTAAAACGCAAACGTAAGTATGTACCGAAGGCTATTTTCGGGAATTTACGACTGCGGAGTGTACAAGAACTTGTGAGTAGATATGATTTCGGTCAATCAAAAACATACACGGTGAAGCAGTAAGTAGAACTCGTGAGAGTCTACGTTATCTCGATGTGAGTATATTTACACATATTTTGAGTGGCAG				√	×	×
41	Ruminococcus sp. AF18-29	QTWT01000012.1	RGG64615.1	ISRsp4	MLTTKKVRLKLTPEQEIQFRKSCGVARWAYNYLLSEKQRVYDEYISNGKTGKKTISEGEVRKYINNVLKP TTHQWLKEVGSNVMKQAVKDADNAYKNFFNGLSKRPKFKSKKSSKQSFYVNYESLTRINGGFKGEKLGFV KTSEPLPKLADGEKYANPRITFDGKYWYLSVVYNIEPKSVQLTNESLGIDLGVKNLAICSNGVTYKNINK SKRVKALKRTLKREQRKLSRKIECNIIGYANNRKPIFRTPLQGCKNIQKQIHYIKLINRKINSIRNNHLH QATAEIVKTKPFQIVMETLNITGMMKNKHLAKAIAEEKLFEFKRQIKYKAEMYGIKVVEVPTFYPSSKTC SVCGCINTNLKLSDRVYHCDSCGITLDRDLNAAINLANYKVI	TTCACTATAAAGAATTTTATAACTATGTACCTATCGTTACTGGGGAATTTAAGTCTACAGAGTGTTATAACAAATGAGAGTAGCTTAGGCAAAATCAGACACGATGAAGTAGAAAGTCTAATTCGTGAGAATAGACATGGTGTAGATATTTATAAATTATAATAGATTTGTACATATTTATCGTAACGG				√	×	×
42	Firmicutes bacterium TM09-10	QUKC01000010.1	RHU26542.1	ISFba3	MRKLLKSFKTEINPTVEQKIKINKTIGTCRYVYNFYLGHNKALYDKGEKFMTGKSFSVWLNNEYVPDNPDKIWIKEAYSKAVKKSIEDGCTAFTRFFKHQSAFPNFKRKGKSDVKMYFVKNNPKDCRCERHRLNIPTLGWVRMKEKGYIPTTKDGWKIKSGTVSIKADRYYVSVLVEIPDAKIANNSNDGIGIDLGLKDLAIVSNGKTYKNINKSARVKKLEKKLRREQRGLSRKYENSKKGESTQKNIQKQKLKVQRLHHKIDNIRTDYINKSIAEIVKTKPSYITIEDLNVSGMMKNRHLSKAVASQKFYEFRTKLKAKCDENGIELRVVDRWYPSSKVCHCCGAIKKDLKLSDRIYRCDCGYVEDRDFNAALNLRDALTYEVA	TGAACGCAAACGTAAGTATGTACTGCGGGCTATCGCAGGAATTTACGACTGTGGAGTGTACAAGAACTTGTGAGTAGCGTATTGTTTACAATCGCCAAAGCATACACAATGAAGCAGTAAGAAGTATCCGCAAGGACTTCAATTTCTCCATGTGTTTGAGTATATTTAAACATATTTTGAGTGGCAG				√	√	√
43	Firmicutes bacterium AM41-5BH	QTXW01000019.1	RGH37793.1	ISFba4	MWKLLKSFKTEINPSEEQKVKIHKTIGTCRFIYNFYLAHNKELYDNGEKFMSSNKFRVWLNHEYLSEHPEYSWIKEVYSKAVTQAVNNGQTAFARFFNHESAFPNFKKKGKSDVKMYFVKNNPKDCRCERHRINIPSLGWVRIKEKGYIPTTKDGYVIKSGTVSMKADRYYVSVLVEILNNKIANNSNAGIGIDLGLKDFAIVSNGKTYKNINKSARLKKLEKQLIREQRSLSRKYENLKKRESTQKTNIQKQRLKVQKLHHRIDNIRTDYINKTIAEIVKTKPSYITIEDLNVKGMMKNRHLSKAVASQKFYEFKTKLQTKCNENGIELRVVDRWYPSSKTCHCCGAVKKDLKLSDRMFKCSCGYVEDRDFNAALNLRDAITYEVA	CTAAAACGCAAACGTAAGTATGTACCGAAGGCTATTTTCGGGAATTTACGACTATGGAGTGTACAAGAACTTGCGAGTAGATATGATTTCGGTCAATCCAAAGCATACACGATGAAATAGTAAGTAATGTTCGTGAGAACTTACATTATCTCGATGTGAGCATATTTAATCACATTTTGAGTGGCAG				√	√	√
44	Monoglobales	GUT_GENOME084711_28	GUT_GENOME084711_28_1717_2925_+	ISMon	MIKSIKVRLNPNNKQSTKLFQYAGCARFAYNWAISREQDNYKQGNKFLSDSELRKEFTQLKKQSEYQWLNEVSNNVTKQAIKDACNTYKRFFKGQCKYPKFKSKKHSTPSFYQDNIKIQFTDTHVKVESFSMSKKQNKQKLNWIKLCEKGRIPTGCKYMNPRFTYDGLYWYVSIGIEVNDNTTLPSNEGIGIDLGIKHLAICSDGNTYKNINKTQTVKKLEKKKRRLQRSISRKYEKNKKGANYCKTSNIIKREKELLKLNHRLTNVRQNYLHQTTSEIVKREPSFICIEDLNVSGMMKNKHLSKAVQQQGFYEFRRQIEYKAMWNNIPVVIADRFFPSSKLCSCCGSIKKDLKLSDRIYKCECGNVIDRDYQAALNLKQYGENVLKQQSVAYHFQVIT…	TACGTTAGTCAGGAATTTATGCCTATGGAGTGTACAAGAACTTGCGAGTAGATTATGAGAAATCATGTCAAAAGCATATACGATGAAGTAGGAATGAAACATAAAGGTTTATAACTTTTTATAAGTTTTCAGTAACGG				×	×	√
45	Eisenbergiella sp	GUT_GENOME112273_39	GUT_GENOME112273_39_14283_15425_+	ISEsp	MLIPNNVQKTKLFQYAGASRFAYNWALAREKETYEKGGKFISDSELRKEFTRLRHSEEYAWLLNISNNVTKQAIKDACTAYQNFFKGLQKFPRFKSRKRSMPKFYQDNVKIQFSNTHVKFEGFSSSRKANKQKRNWVRLAEHGRIPTDVKYRNPRISFDGLNWWISVCVEFPDSKETLNEDGVGIDLGIKDLAVCSDAVKYKNINKSQKVKKLEKQKRRLQRSISRSYEKNKKGESYCKTNNVIKKEKLLLKRNHRLTNIRKNYLNQTISEIVNRKPRFICIEDLNVRGMMKNRHLSKAVQEQGFFLFRKQLEYKCSDKGVQLIVADRFYPSSKLCSCCGNIKKDLKLSDRVYRCECGNRIDRDFQASINLKAYGEQVAS	GACTGAAACGTTAATGCAAATATGTACGGATACGTTAGTCCGGAATTTACGCCTATGGAGAGTACAAGAACTTGTGAGTAGATAGATATTTATATCATCAAAAGCATACTCGTTGAAGTAGGAATGAAACATAAAAGTTTATAACTTTTTATAAGTTTTCAGTAACGG				×	×	√
46	Anaerostipes hadrus	SRR7352028_380524_48115	SRR7352028_380524_48115_816_1829_-	ISAnha	MSSNQFRVWLNNEYISKHPECFWIKEAYSKAVTQAVNNGQAAFTRFFKHQSSFPRFKKKNRSDVKMYFVKNNPKDCRCQRHRINIPSLGWVRIKEKGYIPTTKDGYVIKSGHVSIKAGRYYVSALVEIPNNKIANSSNEGIGVDLGIKDFAVVSNGKVYKNINRSARLKKLEKQLIREQRSLSRRYENLKKGESTQKANIQKQRLKVQKLHHRIDNIRTDHINKTIAEIVKTKPSYITIEDLNISGMMKNRYLSKAVASQKFYEFRIKLQAKCNENGIELRVVDRWYPSSKTCHCCGAIKKDLKLSDRIFKCDCGYTEDRDLNAALNLRDAMTYEVA	ATAAACGCAAACGTAGGTATGTACCGAAGGCTATTTCGGGAATTTACGACTATGGAGTGTACAAGAACTTGTGAGTAGATATGATTTCGGTCAATCCAAAGCATACACGATGAAGTAGTAAGTAGAACTCGTGAGAGTCTACGTTATCTCGATGTGAGTATATTTACACATATTTTGAGTGGCAG				×	×	√
47	Eisenbergiella sp	GUT_GENOME129951_100	GUT_GENOME129951_100_5873_7024_+	ISEsp2	MLKSFKTEIDPTPEQKVKINKTIGTCRYVYNVYLSHNKALYDKGEKFMTGKSFSVWLNNEYIPNNPDKAWIKEVSSKAIKKSIEDGCTAFRRFFKHQSSFPSCKKKGRSDVKMYFVKNNPKDCKCERHRISIPTLGWMRMKEKGYIPTTKDGYAIKSGTVSMKAGRYYVSALVEVPNVNVRNNTNDGVGIDLGLKDLAIVSNGKIYKNINKSARLKKFEKRLRREQRCLSRKYDNRKKGESTQKNIQKQRLKVQRLHHKIENIRTDHINKTIAEIVKTKPSYITIEDLNVSGMMKNRHLSKAVASQKFYEFKIKLKAKCEDNGIELRVVDRFYPSSKLCHCCGRIKKDLKLSDRIYKCECGYIEDRDYNAALNLRDAVTYEVA	ATAAACGCAAACATAAGTATGTACCGAAGGCTATTTCGGGAATTAACGACTGTGGAGTGTACAAGAACTTGTGAGTAGCGTATTTTTTATTTCTTGCAATCGCCAAAACATACACAATGAAGCAGTAAGAAGAATCCGTGAGGACTTCAATTTCTCGATGTGTTTGTGTATATTTAATCACATTTTGAGTGGCAG				×	×	√
48	Mageeibacillus indolicus UPII9-5	NC_013895.2	WP_005609868.1	ISMin	MTGKSFSVWLNNEYIPNNPEKVWIKEAYSKAVKKSIEDGYTAFTRFFKHQSAFPNFKKKGKSDVKMYFVKNNPKDCRCERHRLNIPTLGWVRIKEKGYIPTTKDGWKIKSGTLSIKAGKYYVSVLVEIPDAKIANNSNDGIGIDLGLKDLAVVSNGKTYKNINKSARVKKLEKKLRREQRCLSRKYENIKEGESTQKNIQKQKLKVQRLHHKIDNIRTDYINKSIAKIVKTKPSYITIEDLNVSGMMKNRHLSKAVASQKFYEFRTKLKAKCDENGIELRVVDRWYPSSKICHCCGAIKKDLKLSDRIYRCDCGYIEDRDLNAALNLRDASTYEIA	TGAAAGCAAACGTAAGTATGTACTGCGGGCTATCGCAGGAATTTACGACTGTGGAGTGTACAAGAACTTGTGAGTAGCGAATTGTTTACAATCGCCAAAGCATACACATTGAAGCAGTAAGAAGTATCCGCAAGGACTTCAATTTCTCGATGCGTTTGAGTATATTTCAACACATTTTGAGTGGCAGA				×	×	√
49	[Eubacterium] rectale ATCC 33656	NC_012781.1	WP_012741946.1	ISEre2	MLKSFKTEISPTIEQKIKINKTIGTCRYVYNFYLDHNKTLYDNGEKFMTGKSFSVWLNNEYIPNNPDKIWIKEAYSKAVKKSIEDGCTAFTRFFKHQSAFPNFKKKGKSDVKMYFVKNNTKDCRCERHRLNIPTLGWVRIKEKGYIPTTKDGWKIKSGTVSVKADRYYVSVLVEIPDVKIANNSNGGIGIDLGLKDLAIVSNGKTYKNINKSTRIKKLEKKLRREQRCLSRKYENLKKGESTQKNIQKQKLKVQRLHHKIDNIRTDYINKSIAEIVKTKPSYITIENLNVSGMMKNRHLSKAVASQKFYEFRTKLKAKCDENGIELRVVDRWYPSSKICHCCGAIKKDLKLSDRIYHCDCGYVEDRDFNAALNLKDALTYEVA	TCAACGCAAACGTAAGTATGTACTGCGGGCTATCGCAGGAATTTACGACTGTGGAGTGTACAAGAACTTGTGAGTAGCGTATTGTTTACAATCGCCAAAGCATACACAATGAAGCAGTAAGAAGTATCCGCAAGGACTTTAATTTCTCGATGTGTTTGAGAATATTTAAACACATTTTGAGTGGCAGA				×	×	√
50	Erysipelotrichaceae bacterium SG0102	AP019309.1	BBH26708.1	ISEba	MLKSFRTEIHPTPEQKVKINKIIGTCRYIYNFYLSNNKALHDQGEAFMSGKAFSVWLNNEYIPDNPDKAWIKEVYSKAVKKSIEDGCLAFTRFFKHQSGFPKFKKKGKSDVKMYFVKNNPKDCICERHRIKIPALGWVRLKEKGYIPTTKDGWKIKSGTVSMKADRYYVSVVVEIPDTKPFCDSGEGIGIDLGLKDFAIVSNGKTYKNINKSAKLKKLEKQLRRAQRCLSRKYENLKKGESTQKNIQKQRLKVQKLYQRIDNIRTDYMNKTIAEIVKTKPSYITIEDLNVKGMMKNRHLSKAVASQKFYEFRTKLKNKCDENGIELRVVDRWYPSSKLCHCCGAIKKDLKLSDRIYKCNCGYIADRDYNASLNLRDAKTYKIA	ACAAGCAAATGTAAGTATGTACCGATGGCTTAGTCGGGAATTTACGACTGTGGAGTGTACAAGAACTTGTGAGTAGTATGTCACTTGTGACTACAAAAGCATACACGAAGAAGCAGTAAGTAATGTTCGTGAGAACTTACATATCTCGATGTGTTTGAGTATATTTAAACACATTTTGAGTAGCAGA				×	×	√
51	Dorea formicigenerans	GUT_GENOME239804_2	GUT_GENOME239804_2_85784_86938_+	ISDfo4	MLKSFKTEINPTEEQKVKIRKTIGTCRYIYNFYLAHNKELYDKGEKFMSGKSFSVWLNNEYLPQNPDKLWIKEVSSKSVKRSIENGCIAFTRFFKHQSAFPNFKKKGKSDVKMYFVKNNPKDCRCERHRINIPSLGWVRIKEKGYILTTKDGYAIKSGHVSIKADRYYVSVLVEIPNNKIANNSNEGIGIDLGLKDFAIVSNGKTYKNINKSAKLKKLEKQLIKEQRSLSRKYENLKKGESTQKTNIQKQRLKVQKLHHRIDNIRTDYINKTIAEIVKTKPSYITIEDLNISGMMKNKHLSKAVASQKFYEFRIKLQAKCKENGIELRVVDRWFPSSKTCHCCGAVKKDLKLSDRIFKCSCGYVEDRDFNAALNLRDAATYEVA	ATAAAACGCAAACGTAGGTATGTACCGAAGGCTGTTTCGGGAATTTACGACTATGGAGTGTACAAGAACTTGTGAGTAGATATGATTTCGGTCAATCCAAAGCATACACGATGAAGTAGTAAGTAGAACTCGTGAGAGTCTACGTTATCTCGATGTGAGTATATTTAATCACATTTTGAGTGGCAG				×	×	√
52	Agathobacter rectalis	GUT_GENOME047820_36	GUT_GENOME047820_36_478_1632_-	ISAre	MLRSFKTEINPSEEQKVKIHKTIGTCRFIYNFYLAHNKELYDNGEKFMSSNRFRVWLNNEYLSEHPEYLWIKEAYSKAVTQSVNNGQTAFTRFFNHESAFPKFKKKGRSDVKMYFVKNNPKDCRCERHRINIPSLGWVRIKEKGYIPTTKDGYVIKSGTVSIKADRYYVSVLVELPDNKTADNSNEGIGIDLGLKDFATVSNGKTYKNINKSAKLKKLEKQLIREQRSLSRKYENLQKGESTQRANIQKQKLKVQKLHHRIDNIRTDYINKTIAEIVKTKPSYITIEDLNVKGMMKNRHLSKAVASQKFYEFRIKLQAKCTENGIELRVADRWYPSSKTCHCCKNIRKDLKLSDRIFKCDCGYIEDRDLNAALNLRDAMTYKVA*	ATAAACGCAAACGTAGGTATGTACCGAAGGCTATTTCGGGAATTTACGACTGTGGAGTGTACAAGAACTTGTGAGTAGATATGATTTCGGTCAATCCAAAGCATACACGATAAAGCAGTAAGTAGAACTCGTGAGGGTCTACATTATCTCGATGTGAGTATATTTAATCACATTTTGAGTGGCAG				×	×	√
53	Dorea sp	GUT_GENOME001213_4	GUT_GENOME001213_4_160075_161238_+	ISDsp2	MRKLLKSFKTEINPTEEQKVKIRKTIGTCRFIYNFYLAHNKELHKNGEKFMSSNKFRVWLNNEYLPNHPEYSWIKEAYSKAVTQAVNNGQTAFTRFFNHKSSFPNFKKKGKSDVKMYFVKNNPKDCRCERHRINIPSLGWVRIKEKGYIPTTKDGYVIKSGHVSIKADRYYVSVLIEIPNVKIANNSNAGIGIDLGLKDFAIVSNGKTYKNINKSAKLKKLEKQLIREQRSLSRKYENLKKGESAQKPNIQKQRLKVQKLHHRIDNIRTDYINKTIAEIVKTKPSYITIEDLNISGMMKNKHLSKAVASQKFNEFRTKLQAKCNENGIELRVVDRWFPSSKTCHCCKNIKKDLKLSDRIFKCDCGYIEDRDFNAALNLRDATTYEVA	ATAAACGCAAACGTAGGTATGTACCGAAGGCTATTTCGGGAATTTACGACTATGGAGTGTACAAGAACTTGTGAGTAGATATGATTTCGGTCAATCCAAAGCATACACGATGAAATAGTAAGTAATGTTCGTGAGAACTTACATTATCTCGATGTGAGTATATTTAATCATATTTTGAGTGGCAG				×	×	√
54	Hungatella	GUT_GENOME022845_45	GUT_GENOME022845_45_3955_5109_+	ISHun	MLKSFKTEINPTEEQKVKIRKTIGTCRYIYNFYLAHNKELHDNGEKFMSGKSFSVWLNNEYLPKNPDKLWIKEVSSKSVKRSIENGCVAFTRFFKHQSAFPNFKKKGKSDVKMYFVKNNPKDCRCERHRMNIPSLGWVRMKEKGYVPTTKDGYVIKSGHVSIKADRYYVSVLIEIPNSKTADNSNEGIGIDLGLKDFAIVSNGKTYKNINKSAKLKKLEKQLIREQRSLSRKYENLKEGESTQRANIQKQKLKVQKVHHKIDDIRTDYINKTIAEMVKTKPSYITIEDLNVSGMMKNKHLSKAVASQKFYEFRTKLQAKCKENGIELRVVDRWYPSSKTCHCCGAIRKDLKLSDRIFECDCGYIEDRDFNAALNLRDATTYEVA	ATAAACGCAAACGTAGGTATGTACCGTGGGCTTACACGGGAATTAACGACTGTGGAGTGTACAAGAACTTGTGAGTAGATATGATTTTGGTCAATCCAAAGCATACACGATGAAACAGTAAGTAAAACTTGTGAGAGTTTACATTATCTCGATGTGAGTATATTTACACACATTTTGAGTGGCAG				×	×	√
55	Agathobacter faecis	GUT_GENOME112567_131	GUT_GENOME112567_131_1855_3009_-	ISAfa	MLKSFKTEINPTEEQKVKIRKTIGTCRYIYNFYLAHNKELHDNGEKFMSGKSFSVWLNNEYLPKNPDKLWIKEVSSKSVKRSIENGCVAFTRFFKHQSAFPNFKKKGKSDVKMYFVKNNPKDCRCERHRMNIPSLGWVRMKEKGYVPTTKDGYVIKSGHVSIKADRYYVSVLIEIPNNKIANHSKEGIGIDLGLKDFAIVSNGKTYKNINKSAKLKKLEKQLIREQRSLSRKYENLKKGESTQRANIQKQKLKVQKLHHKIDDIRTDYINKTIAEMVKTKPSYITIEDLNVSGMMKNKHLSKAVASQKFYEFRTKLQAKCKESGIELRVVDRWYPSSKTCHCCGAIKKNLKLSDRIFQCDCGYIEDRDFNAALNLRDATTYEVA	ATAAACGCAAACGTAGGTATGTACCGTGGGCTTACACGGGAATTAACGACTGTGGAGTGTACAAGAACTTGTGAGTAGATATGATTTTGGTCAATCCAAAGCATACACGATGAAACAGTAAGTAAAACTTGTGAGAGTTTACATTATCTCGATGTGAGTATATTTACATACATTTTGAGTGGCAG				×	×	√
56	Clostridium sp	GUT_GENOME034484_15	GUT_GENOME034484_15_4023_5177_-	ISClsp4	MLKSFKTEINPTEEQKVKIRKTIGTCRYIYNFYLAHNKELHDNGEKFKSGKSFSVWLNNEYLPQNPDKLWIKEVSSKSVKHSIENGCVAFTRFFKHQSAFPNFKKKGRSDVKMYFVKNNPKDCRCERHRVNIPSLGWVRIKEKGYIPTTKEGYIIKSGHVSMKAGRYYVSALIEIPDNKTADLSNEGIGIDLGLKDFAIVSNGKTYKNINKSARLKKLEKRLVREQRCLSRKYENLKKGESTQRANIQKQKLKVQKLHHKIDNIRTDYINKTIAEIVKTKPSYITIEDLNVSGMMKNKHLSRAVASQKFYEFRIKLKAKSRENGIELRVADRWYPSSKICHCCGMIKKDLKLSDRIFRCHCGYVEDRDFNAALNLRGVKTYKIA	GGACGCAAATGTAAGTATGTACCGAAGGCTATTTCGGGAATTAACGACTGTGGAGTGTACATGGATCTACGAGTAGATATGATTTCGGTCAATCAAAAGTATACACAAGGAAGCAGTAAGTAAGATTCGTGAGAACTTACATTATCTCGATGTGATAAGTATATTTAATCACATTTTGAGTGGCAG				×	×	√
57	Fusicatenibacter saccharivorans	GUT_GENOME040537_31	GUT_GENOME040537_31_7690_8853_+	ISFsa	MRTLLKSFKTEINPTEEQKVKIRKTIGTCRYIYNFYLAHNKELHENGKKFMSGKRFSVWLNNEYLPKNPDKLWIKEVSSKSVKRSIENGCVAFTRFFKHQSDFPNFKKKGKSNVKMYFVKNNPKDCRCERHRINIPSLGWVRIKEKGYVPTTKDGYVIKSGHVSIKADRYYVSVLVELPDNKTADNSNEGIGIDLGLKDFAIVSNGKTYKNINKSTKLKKLEKQLIREQRSLSRKYENLKKGESTQRANIQKQKLKVQKLHHKIDNIRTDYINKTIAEIVKTKPSYITIEDLNVSGMMKNKHLSRAVASQKFYEFRIKLKAKSRENGIELRVADRWYPSSKICHCCGMIKKDLKLSDRIFRCHCGYVEDRDFNAALNLRGVKTYKIA	GGACGCAAATGTAAGTATGTACCGAAGGCTATTTCGGGAATTAACGACTGTGGAGTGTACATGGATCTACGAGTAGATATGATTTCGGTCAATCAAAAGTATACACAAGGAAGCAGTAAGTAAGATTCGTGAGAACTTACATTATCTCGATGTGATAAGTATATTTAATCACATTTTGAGTGGCAG				×	×	√
