# Supplementary material for: Discovery and structural mechanism of DNA endonucleases guided by RAGATH-18-derived RNAs
Source: Cell Res. 2024 Apr 4;34(5):370–85. doi: 10.1038/s41422-024-00952-1 (PMC11061315; doi:10.1038/s41422-024-00952-1)
Supplement: Supplementary file 13 — Supplementary information, Table S4 [file 41422_2024_952_MOESM13_ESM.xlsx]

## Sheet: S4
Supplementary information, Table S4: Plasmids sequences used in this study.
NO	ID	Description	Sequence
1	7N TAM plasmid library	TAM motif identification	gcgcccaatacgcaaaccgcctctccccgcgcgttggccgattcattaatgcagctggcacgacaggtttcccgactggaaagcgggcagtgagcgcaacgcaattaatgtgagttagctcactcattaggcaccccaggctttacactttatgcttccggctcgtatgttgtgtggaattgtgagcggataacaatttcacacaggaaacagctatgaccatgattacgccaagcttgcatgcctgcaggcctggacatccgcgagcacagctaaggccaNNNNNNNCTGATGGTCCATGTCTGTTACTCacaccgaccggcacagcatcaagaagcgggtaccgagctcgaattcactggccgtcgttttacaacgtcgtgactgggaaaaccctgg…
2	PGEX-6P1-ISFba1-N20-HDV	ISFba1 expressing plasmid in E.coli C43(DE3) with GST-Tag	ACGTTATCGACTGCACGGTGCACCAATGCTTCTGGCGTCAGGCAGCCATCGGAAGCTGTGGTATGGCTGTGCAGGTCGTAAATCACTGCATAATTCGTGTCGCTCAAGGCGCACTCCCGTTCTGGATAATGTTTTTTGCGCCGACATCATAACGGTTCTGGCAAATATTCTGAAATGAGCTGTTGACAATTAATCATCGGCTCGTATAATGTGTGGAATTGTGAGCGGATAACAATTTCACACAGGAAACAGTATTCATGTCCCCTATACTAGGTTATTGGAAAATTAAGGGCCTTGTGCAACCCACTCGACTTCTTTTGGAATATCTTGAAGAAAAATATGAAGAGCATTTGTATGAGCGCGATGAAGGTGATAAATGGCGAAACAAAAAGTTTGAAT…
3	PET-28a-ISFba1-N20-HDV	ISFba1 RNP complex expressing plasmid in E.coli C43(DE3) used in the dsDNA interference in bactieria.with kanamycins resistant	TGGCGAATGGGACGCGCCCTGTAGCGGCGCATTAAGCGCGGCGGGTGTGGTGGTTACGCGCAGCGTGACCGCTACACTTGCCAGCGCCCTAGCGCCCGCTCCTTTCGCTTTCTTCCCTTCCTTTCTCGCCACGTTCGCCGGCTTTCCCCGTCAAGCTCTAAATCGGGGGCTCCCTTTAGGGTTCCGATTTAGTGCTTTACGGCACCTCGACCCCAAAAAACTTGATTAGGGTGATGGTTCACGTAGTGGGCCATCGCCCTGATAGACGGTTTTTCGCCCTTTGACGTTGGAGTCCACGTTCTTTAATAGTGGACTCTTGTTCCAAACTGGAACAACACTCAACCCTATCTCGGTCTATTCTTTTGATTTATAAGGGATTTTGCCGATTTCGGCCTATTG…
4	pTargetF-aggag-n20-psc101ori	Targeted plasmid used in the dsDNA interference in bactieria with spectinomycin resistant	catgttctttcctgcgttatcccctgattctgtggataaccgtattaccgcctttgagtgagctgataccgctcgccgcagccgaacgaccgagcgcagcgagtcagtgagcgaggaagcggaagagcgcctgatgcggtattttctccttacgcatctgtgcggtatttcacaccgcatatgctggatccttgacagctagctcagtcctaggtataatactagtATTGTCACCAGACTGGCGTCgttttagagctagaaatagcaagttaaaataaggctagtccgttatcaacttgaaaaagtggcaccgagtcggtgctttttttgaattctctagagtcgacctgcagaagcttagatctattaccctgttatccctactcgagttcatgtgca…
5	pcdna3.1-u6-reRNA-cmv-3flag-sv40-ISFba1-NLS-2a-EGFP	ISFba1 RNP complex expressing plasmid in HEK293F, encoding EGFP-conjugated TnpB proteins with a SV40 signal peptide at the N-terminal and a nuclear localization signal peptide at the C-terminal.	GACGGATCGGGAGATCTCCCGATCCCCTATGGTGCACTCTCAGTACAATCTGCTCTGATGCCGCATAGTTAAGCCAGTATCTGCTCCCTGCTTGTGTGTTGGAGGTCGCTGAGTAGTGCGCGAGCAAAATTTAAGCTACAACAAGGCAAGGCTTGACCGACAATTGCATGAAGAATCTGCTTAGGGTTAGGCGTTTTGCGCTGCTTCGgagggcctatttcccatgattccttcatatttgcatatacgatacaaggctgttagagagataattggaattaatttgactgtaaacacaaagatattagtacaaaatacgtgacgtagaaagtaataatttcttgggtagtttgcagttttaaaattatgttttaaaatggactatcatatgcttaccgt…
6	PUC19-AGGAG-N20	Targeted plasmid of the in vitro cleavage assay(2.7kb)	gcgcccaatacgcaaaccgcctctccccgcgcgttggccgattcattaatgcagctggcacgacaggtttcccgactggaaagcgggcagtgagcgcaacgcaattaatgtgagttagctcactcattaggcaccccaggctttacactttatgcttccggctcgtatgttgtgtggaattgtgagcggataacaatttcacacaggaaacagctatgaccatgattacgccaagcttgcatgcctgcaggcctggacatccgcgagcacagctaaggccagggaggagCTGATGGTCCATGTCTGTTActcacaccgaccggcacagcatcaagaagcgggtaccgagctcgaattcactggccgtcgttttacaacgtcgtgactgggaaaaccctg…
