# Supplementary material for: Discovery and structural mechanism of DNA endonucleases guided by RAGATH-18-derived RNAs
Source: Cell Res. 2024 Apr 4;34(5):370–85. doi: 10.1038/s41422-024-00952-1 (PMC11061315; doi:10.1038/s41422-024-00952-1)
Supplement: Supplementary file 14 — Supplementary information, Table S5 [file 41422_2024_952_MOESM14_ESM.xlsx]

## Sheet: S5a
Supplementary information, Table S5a: Target sequences used in this study.
NO.	ID	Figure	Description	Sequence
1	PUC19-TARGET-AGGAG	2c, 2e, 2g, 3b, 3c, Supplementary information, Fig.S2d, Supplementary information, Fig.S3f	dsDNA target site used in dsDNA cleavage in vitro with AGGAG TAM. Target site used in the plasmid interference in bacteria.	aggagCTGATGGTCCATGTCTGTTA
2	PUC19-TARGET-GAGGG	Supplementary information, Fig.S3g	Target site used in the plasmid interference in bacteria.	gagggCTGATGGTCCATGTCTGTTA
3	ECOLI-TARGET-AGGAG	3d,Supplementary information, Fig.S3h	Target site from E.coli used in the genomic DNA interference in bacteria with AGGAG TAM.	aggagAGGTAGGGCAAACCGCCCCT
4	ECOLI-TARGET-GAGGG	Supplementary information, Fig.S3I	Target site from E.coli used in the genomic DNA interference in bacteria with GAGGG TAM.	gagggCAAAGGCCTCCCGGAAGTTC
5	TARGET-EMX1-1	4b, 4c, 4d, 4f,Supplementary information, Fig.S3j,3k	Target site edited in human HEK293F cells	aggagTTGTACTCTGGTCTGAGACT
6	TARGET-EMX1-2	4b, 4d, 4f	Target site edited in human HEK293F cells	aggagAAGGCCAAGTGGTCCCAGGC
7	TARGET-VEGFA	4b, 4d, 4f	Target site edited in human HEK293F cells	aggagGAGGGCAGAATCATCACGAA
8	TARGET-DNMT1-1	4b	Target site edited in human HEK293F cells	aggagTCTGATGTCGGGTTATACAC
9	TARGET-DNMT1-2	4b	Target site edited in human HEK293F cells	aggagACAAAGTTCCTGACATTCTC
10	TARGET-PITX1	4b, 4d	Target site edited in human HEK293F cells	aggagAAGGCCAGGTGACAGAGGGT
11	TARGET-TAGGAG	2d	dsDNA target site with TAGGAG TAM	TAGGAGCTGATGGTCCATGTCTGTTA
12	TARGET-CAGGAG	2d	dsDNA target site with CAGGAG TAM	CAGGAGCTGATGGTCCATGTCTGTTA
13	TARGET-GAGGAG	2d	dsDNA target site with GAGGAG TAM	GAGGAGCTGATGGTCCATGTCTGTTA
14	TARGET-ATGGAG	2d	dsDNA target site with ATGGAG TAM	ATGGAGCTGATGGTCCATGTCTGTTA
15	TARGET-ACGGAG	2d	dsDNA target site with ACGGAG TAM	ACGGAGCTGATGGTCCATGTCTGTTA
16	TARGET-AGGGAG	2d	dsDNA target site with AGGGAG TAM	AGGGAGCTGATGGTCCATGTCTGTTA
17	TARGET-AACGAG	2d	dsDNA target site with AACGAG TAM	AACGAGCTGATGGTCCATGTCTGTTA
18	TARGET-AAAGAG	2d	dsDNA target site with AAAGAG TAM	AAAGAGCTGATGGTCCATGTCTGTTA
19	TARGET-AATGAG	2d	dsDNA target site with AATGAG TAM	AATGAGCTGATGGTCCATGTCTGTTA
20	TARGET-AAGCAG	2d	dsDNA target site with AAGCAG TAM	AAGCAGCTGATGGTCCATGTCTGTTA
21	TARGET-AAGAAG	2d	dsDNA target site with AAGAAG TAM	AAGAAGCTGATGGTCCATGTCTGTTA
22	TARGET-AAGTAG	2d	dsDNA target site with AAGTAG TAM	AAGTAGCTGATGGTCCATGTCTGTTA
23	TARGET-AAGGTG	2d	dsDNA target site with AAGGTG TAM	AAGGTGCTGATGGTCCATGTCTGTTA
24	TARGET-AAGGCG	2d	dsDNA target site with AAGGCG TAM	AAGGCGCTGATGGTCCATGTCTGTTA
25	TARGET-AAGGGG	2d	dsDNA target site with AAGGGG TAM	AAGGGGCTGATGGTCCATGTCTGTTA
26	TARGET-AAGGAC	2d	dsDNA target site with AAGGAC TAM	AAGGACCTGATGGTCCATGTCTGTTA
27	TARGET-AAGGAA	2d	dsDNA target site with AAGGAA TAM	AAGGAACTGATGGTCCATGTCTGTTA
28	TARGET-AAGGAT	2d	dsDNA target site with AAGGAT TAM	AAGGATCTGATGGTCCATGTCTGTTA
29	TARGET-GGAGGG	2d	dsDNA target site with GGAGGG TAM	GGAGGGCTGATGGTCCATGTCTGTTA
30	TARGET-GGGGGG	2d	dsDNA target site with GGGGGG TAM	GGGGGGCTGATGGTCCATGTCTGTTA
31	TARGET-GGGGAG	2d	dsDNA target site with GGGGAG TAM	GGGGAGCTGATGGTCCATGTCTGTTA
32	TARGET-EMX1-SpCas9	4f,Supplementary information, Fig.S3j	Target site edited in human HEK293F cells of SpCas9	GTCACCTCCAATGACTAGGGTGG

## Sheet: S5b
Supplementary information, Table S5b: Oligo sequences used in this study.
ID	Description	Sequence
TAM-I-F	the forward primer used to construct the plasmid of 7-bp randomized TAM library	5-cctggacatccgcgagcacagctaaggccaNNNNNNNCTGATGGTCCATGTCTGTTACTC-3
TAM-I-R	the reverse primer used to construct the plasmid of 7-bp randomized TAM library	5-cttcttgatgctgtgccggtcggtgtGAGTAACAGACATGGACCATCAG-3
TAM-V-F	the forward primer used to construct the plasmid of 7-bp randomized TAM library	5-ggcacagcatcaagaagcgggtaccgagctcgaattca-3
TAM-V-R	the reverse primer used to construct the plasmid of 7-bp randomized TAM library	5-agctgtgctcgcggatgtccaggcctgcaggcatgcaagcttg-3
N20-TAR-F	the forward primer used to construct the plasmid of PGEX-6P1-ISFba1-N20-HDV containing 20-nt target sequence	5-CTCCTCGCTGGCGCCGGCTGGGCAACATGCTTCGGCATGGCGAATGGGACCCGGAATTCCCGGGTCGACTCGA-3
N20-TAR-R	the reverse primer used to construct the plasmid of PGEX-6P1-ISFba1-N20-HDV containing 20-nt target sequence	5-CCAGCCGGCGCCAGCGAGGAGGCTGGGACCATGCCGGCCTAACAGACATGGACCATCAGCTGCCACTCAAAATGTGATTAAAT-3
DS2700-F	forward primer for the PCR amplification of 2700bp double-stranded DNA	5-tgagtgataacactgcggccaacttac-3
DS2700-R	reverse primer for the PCR amplification of 2700bp double-stranded DNA	5-ttctgtgactggtgagtactcaaccaag-3
5FAM-NTSSDNA	50-nt 5'FAM labeled single-stranded DNA without AGGAG and 20-nt target sequence	5FAM-cggtatttcacaccgcatatggtgcactctcagtacaatctgctctgatg-3
20activator	ssDNA complementary to the 20-nt guide sequence of the ISFba1 system, used to activate trans-cleavage.	5-TAACAGACATGGACCATCAG-3
Adapter-F	Adapter used in TAM motif identification	5-TAAGGAGCTGGAGAACCTGGAGATCAATCTGCGGAAGGAGATCGCCAAGGCCTTCAAGGGCAACGAGGGCTACAAGTCCT-3
Adapter-R	Adapter used in TAM motif identification	5-GGACTTGTAGCCCTCGTTGCCCTTGAAGGCCTTGGCGATCTCCTTCCGCAGATTGATCTCCAGGTTCTCCAGCTCCTTAT-3
TAMSEQ-F	high-throughput sequencing forward primer used in TAM motif identification	5-GGAGTGAGTACGGTGTGCATAAGGAGCTGGAGAACCTG-3
TAMSEQ-R	high-throughput sequencing reverse primer used in TAM motif identification	5-GAGTTGGATGCTGGATGGGAGCGGATAACAATTTCACACAGG-3
DW-36-R	36 nt ssDNA used in the purification of ISFba1-reRNA-target DNA complex	5-TGTGAGTAACAGACATGGACCATCAGCTCCTAATGG-3
DW-20-F	20 nt ssDNA used in the purification of ISFba1-reRNA-target DNA complex	5-CCATTAGGAGCTGATGGTCC-3
TAR - EMX1-1-607-F	forward primer for EMX1-1	TCCGCGGAGGTAGATTCCCA
TAR - EMX1-1-607-R	reverse primer for EMX1-1	CTGCCCGGGAAAACTGTCCT
TAR - EMX1-2-658-F	forward primer for EMX1-2	GTCCTCCCTCAAGATACAGG
TAR - EMX1-2-658-R	reverse primer for EMX1-2	TGTCACCTCCAATGACTAGG
TAR - VEGFA-607-F	forward primer for VEGFA-1	CCGGTTGTGTCCTGTTCGAC
TAR - VEGFA-607-R	reverse primer for VEGFA-1	AGGAAGGGTCACAGTTCCCA
TAR - DNMT1-1-663-F	forward primer for DNMT1-1	AGCGAGCTACCACGCAGACA
TAR - DNMT1-1-663-R	reverse primer for DNMT1-1	GGAAAGGCCAAGCCCCAACA
TAR - DNMT1-2-679-F	forward primer for DNMT1-2	ATTCGCGCACCTACTCCAAG
TAR - DNMT1-2-679-R	reverse primer for DNMT1-2	CGAGAAGCCCATTGTAGCCA
TAR - PITX1-491-F	forward primer for PITX1-1	CAGACCTGGGGTCTCATCCT
TAR - PITX1-491-R	reverse primer for PITX1-1	TAGCCCTGTCCCCTCTATCC
NGS- EMX1-1-F	high-throughput sequencing forward primer for EMX1-1	GGAGTGAGTACGGTGTGCGGAGCCTGTGCTGGCCCTCG
NGS- EMX1-1-R	high-throughput sequencing reverse primer for EMX1-1	GAGTTGGATGCTGGATGGGGACTTGCGAGAGAAGCGTG
NGS- EMX1-2-F	high-throughput sequencing forward primer for EMX1-2	GGAGTGAGTACGGTGTGCGGAGACACGGAGAGCAGCTG
NGS- EMX1-2-R	high-throughput sequencing reverse primer for EMX1-2	GAGTTGGATGCTGGATGGCTTTGGGGAGGCCTGGAGTCATGGCC
NGS- VEGFA-F	high-throughput sequencing forward primer for VEGFA-1	GGAGTGAGTACGGTGTGCCTGCCCATGCCCATGCCTTG
NGS- VEGFA-R	high-throughput sequencing reverse primer for VEGFA-1	GAGTTGGATGCTGGATGGAAAGGAATTAGGCCATCCACC
NGS- DNMT1-1-F	high-throughput sequencing forward primer for DNMT1-1	GGAGTGAGTACGGTGTGCACCGCTTCTACTTCCTCGAG
NGS- DNMT1-1-R	high-throughput sequencing reverse primer for DNMT1-1	GAGTTGGATGCTGGATGGACAGCTTCACGTCAGCCAAC
NGS- DNMT1-2-F	high-throughput sequencing forward primer for DNMT1-2	GGAGTGAGTACGGTGTGCGTGACTCCTGCAGTCTCTCC
NGS- DNMT1-2-R	high-throughput sequencing reverse primer for DNMT1-2	GAGTTGGATGCTGGATGGGGTGCACTGATAGCCCATGCG
NGS- PITX1-F	high-throughput sequencing forward primer for PITX1-1	GGAGTGAGTACGGTGTGCGTTCCCCATAGGACCTCCCAG
NGS- PITX1-R	high-throughput sequencing reverse primer for PITX1-1	GAGTTGGATGCTGGATGGCCTTCTGGACTGGTCCTCCC
